# Supplementary material for: Spontaneously slow-cycling subpopulations of human cells originate from activation of stress-response pathways
Source: PLoS Biol. 2019 Mar 13;17(3):e3000178. doi: 10.1371/journal.pbio.3000178 (PMC6433297; doi:10.1371/journal.pbio.3000178)
Supplement: S2 Table — GO, Gene Ontology. (XLSX) [file pbio.3000178.s009.xlsx]

## Sheet: Up in Spontaneous Quiescence
	ID	Description	GeneRatio	BgRatio	pvalue	p.adjust	qvalue	geneID	Count
GO:0008150	GO:0008150	biological_process	705/705	16536/18679	8.33e-39	4.7e-35	3.57e-35	CD24/SCAMP2/CDH10/GPC6/TSPAN1/CDH13/OPTN/TOB1/ATP6AP2/INADL/CTDSPL/MSLN/CDKN1A/PRSS16/APBB3/TRIM22/ABCA7/CITED2/ZER1/SEMA3C/NEBL/TM9SF1/ARL6IP5/CDC42EP3/MXD4/STAMBP/TXNIP/GIPC1/KDM5B/PLK2/SDCCAG8/BLCAP/SRSF8/SERINC3/PNRC1/RAB40B/WWP1/DUSP14/FOXN3/KIF3A/WDR45/ADAMTS7/AKAP13/SAT2/TP53TG1/KLF8/PLCD3/SLC46A1/GABARAP/DTX2/FBXO32/PCMTD1/FCHO2/EVI5L/ANTXR2/PNLIPRP3/LRRK2/SPPL3/FRMD6/SOCS4/TTC8/ABCC2/TME…	705
GO:0044699	GO:0044699	single-organism process	616/705	13399/18679	3.24e-24	9.14e-21	6.94e-21	CD24/SCAMP2/CDH10/GPC6/TSPAN1/CDH13/OPTN/TOB1/ATP6AP2/INADL/CTDSPL/MSLN/CDKN1A/TRIM22/ABCA7/CITED2/SEMA3C/NEBL/ARL6IP5/CDC42EP3/MXD4/STAMBP/TXNIP/GIPC1/KDM5B/PLK2/SDCCAG8/BLCAP/SERINC3/RAB40B/WWP1/DUSP14/FOXN3/KIF3A/WDR45/ADAMTS7/AKAP13/PLCD3/SLC46A1/GABARAP/DTX2/FCHO2/EVI5L/PNLIPRP3/LRRK2/SPPL3/FRMD6/SOCS4/TTC8/ABCC2/TMEM219/SLC43A2/PLK3/RNF19B/COL4A5/COL4A6/SGPP2/COL17A1/KLF6/SPATA18/STARD4/STX…	616
GO:0009987	GO:0009987	cellular process	652/705	14859/18679	4.81e-22	9.05e-19	6.87e-19	CD24/CDH10/GPC6/TSPAN1/CDH13/OPTN/TOB1/ATP6AP2/INADL/CTDSPL/CDKN1A/APBB3/TRIM22/ABCA7/CITED2/ZER1/SEMA3C/NEBL/TM9SF1/ARL6IP5/CDC42EP3/MXD4/STAMBP/TXNIP/GIPC1/KDM5B/PLK2/SDCCAG8/BLCAP/SRSF8/SERINC3/PNRC1/RAB40B/WWP1/DUSP14/FOXN3/KIF3A/WDR45/ADAMTS7/AKAP13/SAT2/TP53TG1/KLF8/PLCD3/SLC46A1/GABARAP/DTX2/FBXO32/PCMTD1/FCHO2/EVI5L/LRRK2/SPPL3/FRMD6/SOCS4/TTC8/ABCC2/TMEM219/SLC43A2/PLK3/RNF19B/COL4A5/COL…	652
GO:0048518	GO:0048518	positive regulation of biological process	316/705	5285/18679	1.2e-21	1.69e-18	1.29e-18	CD24/TSPAN1/CDH13/OPTN/TOB1/ATP6AP2/CDKN1A/TRIM22/ABCA7/CITED2/ARL6IP5/CDC42EP3/STAMBP/TXNIP/GIPC1/PLK2/SERINC3/AKAP13/EVI5L/LRRK2/SPPL3/PLK3/RNF19B/KLF6/STXBP5/CREBL2/CSF1R/ARHGAP42/CSNK2A2/ZFP90/CST3/PROM2/CREBRF/ADRB2/CYLD/AMOTL1/DAPK1/DCN/GADD45A/DMD/ABAT/ECE1/EDN1/MEGF8/ELF3/STOM/EZH1/F2R/F3/ALDH3A1/ACSL1/FAP/ALDH1A3/FHL2/ABLIM3/MAPRE3/DKK1/IGSF9B/MON2/FOXO1/FOXO3/RAP1GAP2/MAPK8IP3/SYNE2/ARH…	316
GO:0044763	GO:0044763	single-organism cellular process	568/705	12152/18679	2.31e-20	2.6e-17	1.98e-17	CD24/CDH10/GPC6/TSPAN1/CDH13/OPTN/TOB1/ATP6AP2/INADL/CTDSPL/CDKN1A/TRIM22/ABCA7/CITED2/SEMA3C/NEBL/ARL6IP5/CDC42EP3/STAMBP/TXNIP/GIPC1/KDM5B/PLK2/SDCCAG8/BLCAP/SERINC3/RAB40B/WWP1/DUSP14/FOXN3/KIF3A/WDR45/ADAMTS7/AKAP13/PLCD3/SLC46A1/GABARAP/DTX2/FCHO2/EVI5L/LRRK2/SPPL3/FRMD6/SOCS4/TTC8/ABCC2/TMEM219/SLC43A2/PLK3/RNF19B/COL4A5/COL4A6/SGPP2/COL17A1/KLF6/SPATA18/STXBP5/CD109/CLDN4/CREBL2/FRMPD2/CSF…	568
GO:0006915	GO:0006915	apoptotic process	146/705	1802/18679	1.62e-19	1.53e-16	1.16e-16	CD24/OPTN/CDKN1A/CITED2/ARL6IP5/STAMBP/TXNIP/PLK2/BLCAP/SERINC3/AKAP13/GABARAP/LRRK2/TMEM219/PLK3/CSNK2A2/CST3/ADRB2/CYLD/DAPK1/GADD45A/DSG3/DSP/EDN1/CLN8/F2R/F3/FAP/ALDH1A3/FHL2/FOXO1/FOXO3/ARHGEF9/NCSTN/SCRIB/CLCF1/PHLDA3/BCL2L13/FYN/RNF144B/CLIC4/HIGD1A/GAS6/NUPR1/CYFIP2/BLOC1S2/HIPK2/GSK3B/GSN/ANXA1/ANXA4/KCNIP3/HIP1/APBB2/BIRC3/ACER2/IFIT2/APP/FAS/IL1A/IL1B/IL1RN/INPP5D/AGRN/KDR/LAMP1/LGALS3…	146
GO:0008219	GO:0008219	cell death	152/705	1921/18679	2.24e-19	1.58e-16	1.2e-16	CD24/OPTN/CDKN1A/CITED2/ARL6IP5/STAMBP/TXNIP/PLK2/BLCAP/SERINC3/AKAP13/GABARAP/LRRK2/TMEM219/PLK3/CSNK2A2/CST3/ADRB2/CYLD/DAPK1/GADD45A/DSG3/DSP/EDN1/CLN8/F2R/F3/FAP/ALDH1A3/FHL2/FOXO1/FOXO3/ARHGEF9/NCSTN/SCRIB/CLCF1/FOSL2/PHLDA3/BCL2L13/FYN/RNF144B/CLIC4/HIGD1A/GAS6/NUPR1/CYFIP2/BLOC1S2/HIPK2/GSK3B/GSN/ANXA1/ANXA4/KCNIP3/HIP1/APBB2/BIRC3/ACER2/IFIT2/APP/FAS/IL1A/IL1B/IL1RN/INPP5D/AGRN/KDR/LAMP1/…	152
GO:0016265	GO:0016265	death	152/705	1921/18679	2.24e-19	1.58e-16	1.2e-16	CD24/OPTN/CDKN1A/CITED2/ARL6IP5/STAMBP/TXNIP/PLK2/BLCAP/SERINC3/AKAP13/GABARAP/LRRK2/TMEM219/PLK3/CSNK2A2/CST3/ADRB2/CYLD/DAPK1/GADD45A/DSG3/DSP/EDN1/CLN8/F2R/F3/FAP/ALDH1A3/FHL2/FOXO1/FOXO3/ARHGEF9/NCSTN/SCRIB/CLCF1/FOSL2/PHLDA3/BCL2L13/FYN/RNF144B/CLIC4/HIGD1A/GAS6/NUPR1/CYFIP2/BLOC1S2/HIPK2/GSK3B/GSN/ANXA1/ANXA4/KCNIP3/HIP1/APBB2/BIRC3/ACER2/IFIT2/APP/FAS/IL1A/IL1B/IL1RN/INPP5D/AGRN/KDR/LAMP1/…	152
GO:0012501	GO:0012501	programmed cell death	146/705	1821/18679	4.26e-19	2.67e-16	2.02e-16	CD24/OPTN/CDKN1A/CITED2/ARL6IP5/STAMBP/TXNIP/PLK2/BLCAP/SERINC3/AKAP13/GABARAP/LRRK2/TMEM219/PLK3/CSNK2A2/CST3/ADRB2/CYLD/DAPK1/GADD45A/DSG3/DSP/EDN1/CLN8/F2R/F3/FAP/ALDH1A3/FHL2/FOXO1/FOXO3/ARHGEF9/NCSTN/SCRIB/CLCF1/PHLDA3/BCL2L13/FYN/RNF144B/CLIC4/HIGD1A/GAS6/NUPR1/CYFIP2/BLOC1S2/HIPK2/GSK3B/GSN/ANXA1/ANXA4/KCNIP3/HIP1/APBB2/BIRC3/ACER2/IFIT2/APP/FAS/IL1A/IL1B/IL1RN/INPP5D/AGRN/KDR/LAMP1/LGALS3…	146
GO:0065007	GO:0065007	biological regulation	528/705	11192/18679	1.2e-17	6.75e-15	5.12e-15	CD24/GPC6/TSPAN1/CDH13/OPTN/TOB1/ATP6AP2/INADL/CTDSPL/CDKN1A/APBB3/TRIM22/ABCA7/CITED2/ZER1/ARL6IP5/CDC42EP3/MXD4/STAMBP/TXNIP/GIPC1/KDM5B/PLK2/SERINC3/PNRC1/RAB40B/WWP1/DUSP14/FOXN3/KIF3A/ADAMTS7/AKAP13/KLF8/PLCD3/SLC46A1/GABARAP/DTX2/FBXO32/EVI5L/LRRK2/SPPL3/FRMD6/SOCS4/PLK3/RNF19B/COL17A1/KLF6/CPEB2/STXBP5/CD109/CLDN4/CREBL2/CSF1R/SESN3/ARHGAP42/CSNK2A2/ZFP90/TOM1L2/CST3/CSTA/CTNND1/PROM2/CREB…	528
GO:0043067	GO:0043067	regulation of programmed cell death	118/705	1399/18679	5.2e-17	2.67e-14	2.03e-14	OPTN/CDKN1A/CITED2/ARL6IP5/STAMBP/TXNIP/PLK2/SERINC3/AKAP13/LRRK2/PLK3/CST3/ADRB2/CYLD/DAPK1/GADD45A/EDN1/CLN8/F2R/F3/FAP/ALDH1A3/FHL2/FOXO1/FOXO3/ARHGEF9/NCSTN/SCRIB/CLCF1/PHLDA3/BCL2L13/FYN/HIGD1A/GAS6/NUPR1/HIPK2/GSK3B/GSN/ANXA1/ANXA4/KCNIP3/HIP1/APBB2/BIRC3/ACER2/IFIT2/FAS/IL1A/IL1B/IL1RN/INPP5D/AGRN/KDR/LGALS3/MDM2/KITLG/MITF/MAP3K9/MUC1/ATF3/NOTCH1/RRM2B/MINK1/SERPINE1/ARHGEF3/RPS27L/ANGPTL…	118
GO:0042981	GO:0042981	regulation of apoptotic process	117/705	1389/18679	8.01e-17	3.77e-14	2.86e-14	OPTN/CDKN1A/CITED2/ARL6IP5/STAMBP/TXNIP/PLK2/SERINC3/AKAP13/LRRK2/PLK3/ADRB2/CYLD/DAPK1/GADD45A/EDN1/CLN8/F2R/F3/FAP/ALDH1A3/FHL2/FOXO1/FOXO3/ARHGEF9/NCSTN/SCRIB/CLCF1/PHLDA3/BCL2L13/FYN/HIGD1A/GAS6/NUPR1/HIPK2/GSK3B/GSN/ANXA1/ANXA4/KCNIP3/HIP1/APBB2/BIRC3/ACER2/IFIT2/FAS/IL1A/IL1B/IL1RN/INPP5D/AGRN/KDR/LGALS3/MDM2/KITLG/MITF/MAP3K9/MUC1/ATF3/NOTCH1/RRM2B/MINK1/SERPINE1/ARHGEF3/RPS27L/ANGPTL4/BFA…	117
GO:0051179	GO:0051179	localization	308/705	5484/18679	1.35e-16	5.66e-14	4.29e-14	CD24/SCAMP2/GPC6/TSPAN1/CDH13/OPTN/TOB1/CDKN1A/TRIM22/ABCA7/CITED2/SEMA3C/ARL6IP5/TXNIP/GIPC1/SDCCAG8/SERINC3/RAB40B/WWP1/KIF3A/WDR45/AKAP13/SLC46A1/GABARAP/FCHO2/ANTXR2/LRRK2/SPPL3/FRMD6/TTC8/ABCC2/SLC43A2/PLK3/RNF19B/STARD4/STXBP5/CREBL2/CSF1R/CSNK2A2/VCAN/TOM1L2/TMC4/PROM2/CREBRF/ADRB2/CYLD/AMOTL1/DAPK1/AKR1C1/LCA5/DMD/ABAT/DSP/SLC26A2/EDN1/MEGF8/STOM/SLC44A5/CLN8/F2R/F3/F5/ACSL1/FAP/FAT1/SEC3…	308
GO:0050896	GO:0050896	response to stimulus	418/705	8247/18679	1.4e-16	5.66e-14	4.29e-14	CD24/GPC6/TSPAN1/CDH13/OPTN/TOB1/ATP6AP2/INADL/CDKN1A/TRIM22/ABCA7/CITED2/SEMA3C/ARL6IP5/CDC42EP3/STAMBP/TXNIP/GIPC1/PLK2/SERINC3/RAB40B/WWP1/DUSP14/FOXN3/KIF3A/WDR45/ADAMTS7/AKAP13/TP53TG1/PLCD3/SLC46A1/GABARAP/DTX2/FBXO32/LRRK2/SPPL3/SOCS4/PLK3/RNF19B/COL4A5/COL17A1/KLF6/SPATA18/CPEB2/STXBP5/CD109/CLDN4/CREBL2/CSF1R/SESN3/ARHGAP42/CSNK2A2/TOM1L2/CST3/CTNND1/CREBRF/ADRB2/CYLD/AMOTL1/DGKA/DAPK1/D…	418
GO:0048522	GO:0048522	positive regulation of cellular process	267/705	4537/18679	2.04e-16	7.66e-14	5.82e-14	CD24/TSPAN1/CDH13/OPTN/TOB1/ATP6AP2/CDKN1A/TRIM22/ABCA7/CITED2/ARL6IP5/CDC42EP3/STAMBP/TXNIP/GIPC1/PLK2/SERINC3/AKAP13/LRRK2/SPPL3/PLK3/RNF19B/KLF6/STXBP5/CREBL2/CSF1R/CSNK2A2/ZFP90/CST3/PROM2/CREBRF/ADRB2/CYLD/AMOTL1/DAPK1/DCN/GADD45A/DMD/ABAT/ECE1/EDN1/MEGF8/ELF3/STOM/EZH1/F2R/F3/ALDH3A1/ACSL1/FAP/ALDH1A3/FHL2/ABLIM3/MAPRE3/DKK1/IGSF9B/FOXO1/FOXO3/MAPK8IP3/SYNE2/ARHGEF9/COBL/CLASP1/FN1/NCSTN/MA…	267
GO:0010941	GO:0010941	regulation of cell death	121/705	1484/18679	2.57e-16	9.07e-14	6.88e-14	OPTN/CDKN1A/CITED2/ARL6IP5/STAMBP/TXNIP/PLK2/SERINC3/AKAP13/LRRK2/PLK3/CST3/ADRB2/CYLD/DAPK1/GADD45A/EDN1/CLN8/F2R/F3/FAP/ALDH1A3/FHL2/FOXO1/FOXO3/ARHGEF9/NCSTN/SCRIB/CLCF1/PHLDA3/BCL2L13/FYN/HIGD1A/GAS6/NUPR1/HIPK2/GSK3B/GSN/ANXA1/ANXA4/KCNIP3/HIP1/APBB2/BIRC3/ACER2/IFIT2/FAS/IL1A/IL1B/IL1RN/INPP5D/AGRN/KDR/LGALS3/MDM2/KITLG/MITF/MAP3K9/MUC1/ATF3/NOTCH1/RRM2B/MINK1/SERPINE1/ARHGEF3/RPS27L/ANGPTL…	121
GO:0050789	GO:0050789	regulation of biological process	503/705	10655/18679	9.75e-16	3.24e-13	2.46e-13	CD24/GPC6/TSPAN1/CDH13/OPTN/TOB1/ATP6AP2/INADL/CTDSPL/CDKN1A/APBB3/TRIM22/ABCA7/CITED2/ZER1/ARL6IP5/CDC42EP3/MXD4/STAMBP/TXNIP/GIPC1/KDM5B/PLK2/SERINC3/PNRC1/RAB40B/WWP1/DUSP14/FOXN3/ADAMTS7/AKAP13/KLF8/PLCD3/GABARAP/DTX2/FBXO32/EVI5L/LRRK2/SPPL3/FRMD6/SOCS4/PLK3/RNF19B/COL17A1/KLF6/CPEB2/STXBP5/CD109/CLDN4/CREBL2/CSF1R/SESN3/ARHGAP42/CSNK2A2/ZFP90/TOM1L2/CST3/CSTA/CTNND1/PROM2/CREBRF/ADRB2/CYLD/…	503
GO:0043068	GO:0043068	positive regulation of programmed cell death	64/705	563/18679	2.75e-15	8.61e-13	6.53e-13	CDKN1A/ARL6IP5/TXNIP/SERINC3/AKAP13/LRRK2/ADRB2/CYLD/DAPK1/GADD45A/F2R/F3/FAP/ALDH1A3/FOXO1/FOXO3/ARHGEF9/NCSTN/SCRIB/PHLDA3/BCL2L13/NUPR1/GSK3B/GSN/ANXA1/HIP1/APBB2/ACER2/IFIT2/FAS/IL1B/INPP5D/AGRN/MAP3K9/ATF3/NOTCH1/ARHGEF3/RPS27L/IP6K2/STEAP3/FBXW7/PIDD1/TIGAR/BAX/BCL2L1/ZMAT3/PINK1/BNIP3/BNIP3L/SOS1/BTG1/TGM2/TLR3/WNT5A/PLEKHF1/HMGA2/TNFRSF10B/CFLAR/PNMA1/STK17A/ATPIF1/TP53INP1/EIF2AK3/ARHGEF…	64
GO:0008152	GO:0008152	metabolic process	534/705	11641/18679	7.52e-15	2.23e-12	1.69e-12	CD24/GPC6/CDH13/OPTN/TOB1/ATP6AP2/CTDSPL/CDKN1A/PRSS16/APBB3/TRIM22/ABCA7/CITED2/ZER1/TM9SF1/ARL6IP5/CDC42EP3/MXD4/STAMBP/TXNIP/GIPC1/KDM5B/PLK2/SRSF8/PNRC1/RAB40B/WWP1/DUSP14/FOXN3/KIF3A/WDR45/ADAMTS7/AKAP13/SAT2/KLF8/PLCD3/SLC46A1/GABARAP/DTX2/FBXO32/PCMTD1/EVI5L/PNLIPRP3/LRRK2/SPPL3/SOCS4/ABCC2/PLK3/RNF19B/COL4A5/COL4A6/SGPP2/COL17A1/KLF6/SPATA18/CPEB2/STXBP5/CD109/CPM/CREBL2/CSF1R/ARHGAP42/CS…	534
GO:0010942	GO:0010942	positive regulation of cell death	65/705	594/18679	1.03e-14	2.92e-12	2.21e-12	CDKN1A/ARL6IP5/TXNIP/SERINC3/AKAP13/LRRK2/ADRB2/CYLD/DAPK1/GADD45A/F2R/F3/FAP/ALDH1A3/FOXO1/FOXO3/ARHGEF9/NCSTN/SCRIB/PHLDA3/BCL2L13/NUPR1/GSK3B/GSN/ANXA1/HIP1/APBB2/ACER2/IFIT2/FAS/IL1B/INPP5D/AGRN/MAP3K9/ATF3/NOTCH1/ARHGEF3/RPS27L/IP6K2/STEAP3/FBXW7/PIDD1/TIGAR/BAX/BCL2L1/ZMAT3/PINK1/BNIP3/BNIP3L/SOS1/BTG1/TGM2/TLR3/WNT5A/PLEKHF1/HMGA2/PICALM/TNFRSF10B/CFLAR/PNMA1/STK17A/ATPIF1/TP53INP1/EIF2AK3…	65
GO:0065009	GO:0065009	regulation of molecular function	180/705	2745/18679	1.15e-14	3.1e-12	2.35e-12	CD24/CDKN1A/TRIM22/ABCA7/ZER1/ARL6IP5/CDC42EP3/TXNIP/PLK2/DUSP14/AKAP13/EVI5L/LRRK2/SPPL3/SOCS4/CPEB2/STXBP5/CD109/CSF1R/ARHGAP42/ZFP90/CST3/CSTA/PROM2/ADRB2/CYLD/DAPK1/GADD45A/COMMD6/DMD/EDN1/DCP1B/SERPINB1/STOM/F2R/F3/ACSL1/MAPRE3/USP33/MON2/RAP1GAP2/MAPK8IP3/ARHGEF9/FN1/NCSTN/SCRIB/SEC14L2/PSD4/PLXNB2/ARHGAP8/BCL2L13/FYN/EPGN/TBC1D22A/ALS2CL/GAS6/ARFGAP3/CYFIP2/STK36/GLRX/GM2A/GOLGA2/ANK3/HIPK…	180
GO:0007155	GO:0007155	cell adhesion	113/705	1421/18679	1.73e-14	4.44e-12	3.37e-12	CD24/CDH10/CDH13/MSLN/CITED2/COL4A6/COL17A1/CLDN4/PLEKHA7/VCAN/CSTA/CTNND1/ADRB2/CYLD/DSC2/DSC3/DSG3/DSP/ALCAM/FAP/FAT1/IGSF9B/CLASP1/FN1/NCSTN/MACF1/SCRIB/FLRT3/FYN/GAS6/CYFIP2/ATP2C1/GSK3B/GSN/RHOD/ANXA1/HES1/ACER2/FMN1/APP/FAS/IL1B/IL1RN/IL18/ITGA2/ITGB6/ITGB8/KDR/LAMA3/LAMB2/LAMB3/ARHGAP5/LGALS3/LMO7/LPP/TACSTD2/MFGE8/KITLG/ATXN3/MUC1/NINJ1/NOTCH1/MINK1/SERPINE1/F11R/HSD17B12/PIK3CD/PLAU/PRKC…	113
GO:0043065	GO:0043065	positive regulation of apoptotic process	62/705	558/18679	2.2e-14	5.41e-12	4.1e-12	ARL6IP5/TXNIP/SERINC3/AKAP13/ADRB2/CYLD/DAPK1/GADD45A/F2R/F3/FAP/ALDH1A3/FOXO1/FOXO3/ARHGEF9/NCSTN/SCRIB/PHLDA3/BCL2L13/NUPR1/GSK3B/GSN/ANXA1/HIP1/APBB2/ACER2/IFIT2/FAS/IL1B/INPP5D/AGRN/MAP3K9/ATF3/NOTCH1/ARHGEF3/RPS27L/IP6K2/STEAP3/FBXW7/PIDD1/TIGAR/BAX/BCL2L1/ZMAT3/PINK1/BNIP3/BNIP3L/SOS1/BTG1/TGM2/TLR3/WNT5A/PLEKHF1/HMGA2/TNFRSF10B/CFLAR/PNMA1/STK17A/ATPIF1/TP53INP1/EIF2AK3/ARHGEF17	62
GO:0022610	GO:0022610	biological adhesion	113/705	1427/18679	2.31e-14	5.44e-12	4.13e-12	CD24/CDH10/CDH13/MSLN/CITED2/COL4A6/COL17A1/CLDN4/PLEKHA7/VCAN/CSTA/CTNND1/ADRB2/CYLD/DSC2/DSC3/DSG3/DSP/ALCAM/FAP/FAT1/IGSF9B/CLASP1/FN1/NCSTN/MACF1/SCRIB/FLRT3/FYN/GAS6/CYFIP2/ATP2C1/GSK3B/GSN/RHOD/ANXA1/HES1/ACER2/FMN1/APP/FAS/IL1B/IL1RN/IL18/ITGA2/ITGB6/ITGB8/KDR/LAMA3/LAMB2/LAMB3/ARHGAP5/LGALS3/LMO7/LPP/TACSTD2/MFGE8/KITLG/ATXN3/MUC1/NINJ1/NOTCH1/MINK1/SERPINE1/F11R/HSD17B12/PIK3CD/PLAU/PRKC…	113
GO:0023052	GO:0023052	signaling	323/705	6100/18679	8.73e-14	1.97e-11	1.5e-11	CD24/GPC6/TSPAN1/CDH13/OPTN/TOB1/ATP6AP2/INADL/CDKN1A/TRIM22/ABCA7/CITED2/ARL6IP5/CDC42EP3/STAMBP/TXNIP/GIPC1/PLK2/SERINC3/RAB40B/WWP1/DUSP14/AKAP13/PLCD3/GABARAP/DTX2/LRRK2/SPPL3/SOCS4/PLK3/CD109/CLDN4/CREBL2/CSF1R/SESN3/ARHGAP42/CSNK2A2/TOM1L2/CTNND1/CREBRF/ADRB2/CYLD/AMOTL1/DGKA/DAPK1/AKR1C1/GADD45A/DMD/ABAT/DSC2/DSP/ECE1/EDN1/MEGF8/UBR1/CLN8/ALCAM/F2R/F3/ACSL1/FAT1/FHL2/SEC31A/DKK1/IGSF9B/USP…	323
GO:0007154	GO:0007154	cell communication	331/705	6310/18679	1.18e-13	2.55e-11	1.94e-11	CD24/GPC6/TSPAN1/CDH13/OPTN/TOB1/ATP6AP2/INADL/CDKN1A/TRIM22/ABCA7/CITED2/ARL6IP5/CDC42EP3/STAMBP/TXNIP/GIPC1/PLK2/SERINC3/RAB40B/WWP1/DUSP14/WDR45/ADAMTS7/AKAP13/PLCD3/GABARAP/DTX2/LRRK2/SPPL3/SOCS4/PLK3/CD109/CLDN4/CREBL2/CSF1R/SESN3/ARHGAP42/CSNK2A2/TOM1L2/CTNND1/CREBRF/ADRB2/CYLD/AMOTL1/DGKA/DAPK1/AKR1C1/GADD45A/DMD/ABAT/DSC2/DSP/EDN1/MEGF8/UBR1/STOM/CLN8/ALCAM/F2R/F3/ACSL1/FAT1/FHL2/SEC31A/D…	331
GO:0044700	GO:0044700	single organism signaling	322/705	6095/18679	1.39e-13	2.91e-11	2.21e-11	CD24/GPC6/TSPAN1/CDH13/OPTN/TOB1/ATP6AP2/INADL/CDKN1A/TRIM22/ABCA7/CITED2/ARL6IP5/CDC42EP3/STAMBP/TXNIP/GIPC1/PLK2/SERINC3/RAB40B/WWP1/DUSP14/AKAP13/PLCD3/GABARAP/DTX2/LRRK2/SPPL3/SOCS4/PLK3/CD109/CLDN4/CREBL2/CSF1R/SESN3/ARHGAP42/CSNK2A2/TOM1L2/CTNND1/CREBRF/ADRB2/CYLD/AMOTL1/DGKA/DAPK1/AKR1C1/GADD45A/DMD/ABAT/DSC2/DSP/ECE1/EDN1/MEGF8/UBR1/CLN8/ALCAM/F2R/F3/ACSL1/FAT1/FHL2/SEC31A/DKK1/IGSF9B/USP…	322
GO:0007166	GO:0007166	cell surface receptor signaling pathway	173/705	2677/18679	1.75e-13	3.52e-11	2.67e-11	CD24/TSPAN1/CDH13/TOB1/ATP6AP2/CDKN1A/TRIM22/ABCA7/CITED2/TXNIP/GIPC1/AKAP13/GABARAP/DTX2/SPPL3/SOCS4/CD109/CSF1R/CSNK2A2/CTNND1/CREBRF/ADRB2/CYLD/AMOTL1/DAPK1/EDN1/MEGF8/F3/ACSL1/DKK1/FOXO1/FOXO3/ARHGEF9/NCSTN/MACF1/CLCF1/PLXNB2/FYN/EPGN/GAS6/MYOF/ADGRF1/CYFIP2/STK36/INTU/BLOC1S2/HIPK2/GSK3B/BLNK/ANXA1/ANXA4/HES1/BIRC3/APLP2/NDST1/IFIT2/IFNGR1/IGF2R/APP/FAS/IL1A/IL1B/IL1R1/IL1RN/IL18/INPP5D/IRF6…	173
GO:0006950	GO:0006950	response to stress	230/705	3933/18679	2.03e-13	3.95e-11	3e-11	CD24/OPTN/CDKN1A/TRIM22/CITED2/ARL6IP5/TXNIP/SERINC3/FOXN3/KIF3A/WDR45/ADAMTS7/TP53TG1/GABARAP/LRRK2/PLK3/RNF19B/KLF6/SPATA18/CPEB2/STXBP5/CD109/CSF1R/SESN3/CSNK2A2/CST3/CREBRF/ADRB2/CYLD/DGKA/DAPK1/DCN/DDB2/GADD45A/ABAT/DSC2/DSP/EDN1/EME2/ELF3/STOM/CLN8/F2R/F3/F5/ALDH3A1/SEC31A/USP33/FOXO1/FOXO3/MAPK8IP3/CLASP1/FN1/MACF1/SCRIB/PHLDA3/FYN/ZBTB38/TECPR1/GAS6/FBXO22/NUPR1/MYOF/CYFIP2/SESN1/APOBEC3C…	230
GO:0050794	GO:0050794	regulation of cellular process	475/705	10129/18679	3.07e-13	5.77e-11	4.38e-11	CD24/GPC6/TSPAN1/CDH13/OPTN/TOB1/ATP6AP2/INADL/CTDSPL/CDKN1A/APBB3/TRIM22/ABCA7/CITED2/ZER1/ARL6IP5/CDC42EP3/MXD4/STAMBP/TXNIP/GIPC1/KDM5B/PLK2/SERINC3/PNRC1/RAB40B/WWP1/DUSP14/FOXN3/ADAMTS7/AKAP13/KLF8/PLCD3/GABARAP/DTX2/EVI5L/LRRK2/SPPL3/FRMD6/SOCS4/PLK3/RNF19B/KLF6/CPEB2/STXBP5/CD109/CLDN4/CREBL2/CSF1R/SESN3/ARHGAP42/CSNK2A2/ZFP90/TOM1L2/CST3/CSTA/CTNND1/PROM2/CREBRF/ADRB2/CYLD/AMOTL1/DGKA/DAP…	475
GO:0009888	GO:0009888	tissue development	127/705	1758/18679	3.78e-13	6.87e-11	5.22e-11	CD24/ATP6AP2/CDKN1A/CITED2/SEMA3C/NEBL/TXNIP/ADAMTS7/FRMD6/COL17A1/CD109/CSF1R/CST3/CSTA/ADRB2/DCN/AKR1C1/DSP/EDN1/MEGF8/ELF3/CLN8/ALDH1A3/FHL2/DKK1/COBL/SIN3B/CLASP1/FN1/MACF1/SCRIB/FOSL2/PLXNB2/CLIC4/ABCA12/GAS6/FBXO22/NUPR1/ATP2C1/INTU/HIPK2/GSK3B/GSN/ANXA1/ANXA4/HES1/FMN1/LCE1B/LCE1E/IL1B/AQP3/IRF6/ITGA2/ITGB8/ACADVL/AREG/KCNQ3/KDR/KRT10/KRT15/LAMA3/LAMB2/LAMB3/LGALS3/LIF/TACSTD2/KITLG/MITF/M…	127
GO:0060429	GO:0060429	epithelium development	90/705	1075/18679	6.91e-13	1.22e-10	9.24e-11	CD24/ATP6AP2/CDKN1A/CITED2/SEMA3C/TXNIP/FRMD6/COL17A1/CD109/CSF1R/CST3/CSTA/AKR1C1/DSP/EDN1/MEGF8/ELF3/ALDH1A3/DKK1/COBL/CLASP1/SCRIB/FOSL2/PLXNB2/CLIC4/ABCA12/ATP2C1/INTU/GSK3B/GSN/ANXA1/ANXA4/HES1/FMN1/LCE1B/LCE1E/IL1B/AQP3/IRF6/ACADVL/AREG/KDR/KRT10/KRT15/LAMA3/LAMB2/LAMB3/LGALS3/LIF/TACSTD2/KITLG/MITF/MYO1E/NOTCH1/F11R/SIDT2/PGF/PLXNA2/RIPK4/TOLLIP/PPL/PRKX/PARD3/KLK7/PSAP/TIGAR/VANGL2/GRHL3/…	90
GO:0051716	GO:0051716	cellular response to stimulus	351/705	6921/18679	1.43e-12	2.45e-10	1.86e-10	CD24/GPC6/TSPAN1/CDH13/OPTN/TOB1/ATP6AP2/INADL/CDKN1A/TRIM22/ABCA7/CITED2/ARL6IP5/CDC42EP3/STAMBP/TXNIP/GIPC1/PLK2/SERINC3/RAB40B/WWP1/DUSP14/FOXN3/WDR45/ADAMTS7/AKAP13/TP53TG1/PLCD3/GABARAP/DTX2/FBXO32/LRRK2/SPPL3/SOCS4/PLK3/KLF6/SPATA18/CPEB2/CD109/CLDN4/CREBL2/CSF1R/SESN3/ARHGAP42/CSNK2A2/TOM1L2/CST3/CTNND1/CREBRF/ADRB2/CYLD/AMOTL1/DGKA/DAPK1/DDB2/AKR1C1/GADD45A/DMD/DSC2/SLC26A2/EDN1/MEGF8/UBR…	351
GO:0016043	GO:0016043	cellular component organization	310/705	5915/18679	1.99e-12	3.3e-10	2.51e-10	CD24/CDH10/TSPAN1/CDH13/OPTN/INADL/CDKN1A/TRIM22/ABCA7/SEMA3C/NEBL/CDC42EP3/KDM5B/PLK2/SDCCAG8/BLCAP/RAB40B/KIF3A/WDR45/ADAMTS7/GABARAP/FCHO2/EVI5L/LRRK2/FRMD6/TTC8/PLK3/COL4A5/COL4A6/COL17A1/SPATA18/FRMPD2/CSF1R/PLEKHA7/CSNK2A2/VCAN/TOM1L2/CST3/CTNND1/PROM2/ADRB2/CYLD/DCN/DDB2/AKR1C1/GADD45A/PRICKLE2/LCA5/DMD/DSG3/DSP/EDN1/MEGF8/ELF3/STOM/CLN8/ALCAM/EZH1/F2R/FAP/FAT1/SEC31A/ABLIM3/MAPRE3/DKK1/US…	310
GO:0032879	GO:0032879	regulation of localization	149/705	2249/18679	2.19e-12	3.52e-10	2.67e-10	TSPAN1/CDH13/CDKN1A/TRIM22/ABCA7/CITED2/ARL6IP5/LRRK2/SPPL3/PLK3/STXBP5/CREBL2/CSF1R/CSNK2A2/PROM2/CREBRF/ADRB2/CYLD/AMOTL1/DAPK1/DMD/ABAT/DSC2/DSP/EDN1/MEGF8/STOM/F2R/F3/ABLIM3/DKK1/SYNE2/CLASP1/FN1/MACF1/PLXNB2/FYN/CLIC4/ABCA12/GAS6/ARFIP1/GLRX/GLUL/ANK3/GSK3B/GSN/RHOD/ANXA1/ANXA4/KCNIP3/HIP1/HES1/ANO9/IL1A/IL1B/IL1RN/IL18/KCNQ3/KDR/LAMA3/LAMP1/ARHGAP5/LGALS3/LIF/LLGL2/TACSTD2/MCC/MFGE8/KITLG/M…	149
GO:0009893	GO:0009893	positive regulation of metabolic process	205/705	3476/18679	3.87e-12	5.93e-10	4.5e-10	CD24/CDH13/TOB1/CDKN1A/TRIM22/ABCA7/CITED2/ARL6IP5/CDC42EP3/PLK2/AKAP13/EVI5L/LRRK2/SPPL3/PLK3/RNF19B/KLF6/STXBP5/CREBL2/CSF1R/ARHGAP42/ZFP90/CST3/PROM2/CREBRF/ADRB2/DAPK1/DCN/GADD45A/ECE1/EDN1/ELF3/EZH1/F2R/F3/ACSL1/FHL2/ABLIM3/MAPRE3/MON2/FOXO1/FOXO3/RAP1GAP2/MAPK8IP3/ARHGEF9/FN1/NCSTN/SCRIB/CLCF1/SEC14L2/FOSL2/PSD4/ARHGAP8/BCL2L13/FYN/ZBTB38/EPGN/RNF144B/TBC1D22A/ALS2CL/GAS6/FBXO22/ARFGAP3/NUP…	205
GO:0007165	GO:0007165	signal transduction	297/705	5627/18679	3.89e-12	5.93e-10	4.5e-10	CD24/GPC6/TSPAN1/CDH13/OPTN/TOB1/ATP6AP2/INADL/CDKN1A/TRIM22/ABCA7/CITED2/ARL6IP5/CDC42EP3/STAMBP/TXNIP/GIPC1/PLK2/SERINC3/RAB40B/WWP1/DUSP14/AKAP13/PLCD3/GABARAP/DTX2/LRRK2/SPPL3/SOCS4/PLK3/CD109/CLDN4/CREBL2/CSF1R/SESN3/ARHGAP42/CSNK2A2/TOM1L2/CTNND1/CREBRF/ADRB2/CYLD/AMOTL1/DGKA/DAPK1/AKR1C1/GADD45A/DMD/EDN1/MEGF8/UBR1/ALCAM/F2R/F3/ACSL1/FHL2/SEC31A/DKK1/USP33/FOXO1/FOXO3/RAP1GAP2/MAPK8IP3/ARH…	297
GO:0048856	GO:0048856	anatomical structure development	271/705	5022/18679	6.34e-12	9.41e-10	7.14e-10	CD24/CDH13/ATP6AP2/MSLN/CDKN1A/CITED2/SEMA3C/NEBL/CDC42EP3/TXNIP/PLK2/SDCCAG8/WWP1/KIF3A/ADAMTS7/PLCD3/EVI5L/LRRK2/FRMD6/TTC8/COL4A5/COL17A1/KLF6/CD109/CLDN4/CPM/CSF1R/CSNK2A2/VCAN/CST3/CSTA/ADRB2/CYLD/DCN/AKR1C1/PRICKLE2/DMD/DSC3/DSP/ECE1/EDN1/MEGF8/ELF3/CLN8/ALCAM/EZH1/F2R/F3/FAP/FAT1/ALDH1A3/FHL2/ABLIM3/DKK1/USP33/FOXO1/FOXO3/RAP1GAP2/CIC/MAPK8IP3/COBL/SIN3B/CLASP1/FN1/NCSTN/MACF1/SCRIB/CLCF1/…	271
GO:0009653	GO:0009653	anatomical structure morphogenesis	168/705	2700/18679	1.1e-11	1.59e-09	1.21e-09	CD24/CDH13/ATP6AP2/CITED2/SEMA3C/NEBL/CDC42EP3/SDCCAG8/KIF3A/PLCD3/EVI5L/LRRK2/FRMD6/TTC8/COL4A5/CD109/CPM/CSF1R/CSNK2A2/CST3/ADRB2/CYLD/DCN/DMD/DSP/ECE1/EDN1/MEGF8/ELF3/ALCAM/EZH1/F2R/F3/FAP/FAT1/ALDH1A3/FHL2/ABLIM3/DKK1/USP33/FOXO1/FOXO3/MAPK8IP3/COBL/CLASP1/FN1/NCSTN/MACF1/SCRIB/PHLDA3/PLXNB2/FLRT3/FYN/EPGN/CLIC4/DNAH1/STK36/INTU/ANK1/ANK3/HIPK2/GSK3B/GSN/APBB2/HES1/NDST1/FMN1/APP/IL1A/IL1B/IL…	168
GO:0033036	GO:0033036	macromolecule localization	166/705	2661/18679	1.24e-11	1.75e-09	1.33e-09	CD24/SCAMP2/OPTN/TOB1/CDKN1A/TRIM22/ABCA7/TXNIP/GIPC1/RAB40B/WDR45/GABARAP/FCHO2/LRRK2/SPPL3/FRMD6/TTC8/PLK3/RNF19B/STARD4/STXBP5/CSF1R/CSNK2A2/TOM1L2/CREBRF/CYLD/AKR1C1/LCA5/DMD/ABAT/DSP/EDN1/STOM/CLN8/F2R/ACSL1/SEC31A/ABLIM3/MON2/MAPK8IP3/CEP68/SYNE2/EXOC7/FN1/VPS8/ABCA5/MACF1/SCRIB/OSBP2/FYN/ZDHHC24/ABCA12/GAS6/ARFGAP3/ARFIP1/GLUL/GM2A/ANK1/ANK3/GSK3B/GSN/RHOD/ANXA1/ANXA4/KCNIP3/HES1/ANO9/IL1A…	166
GO:0008104	GO:0008104	protein localization	149/705	2316/18679	2.06e-11	2.84e-09	2.16e-09	CD24/SCAMP2/OPTN/TOB1/CDKN1A/TRIM22/ABCA7/TXNIP/GIPC1/RAB40B/WDR45/GABARAP/FCHO2/LRRK2/SPPL3/FRMD6/TTC8/PLK3/RNF19B/STXBP5/CSF1R/CSNK2A2/TOM1L2/CREBRF/CYLD/LCA5/DMD/ABAT/DSP/STOM/F2R/SEC31A/ABLIM3/MON2/MAPK8IP3/CEP68/SYNE2/EXOC7/FN1/VPS8/MACF1/SCRIB/FYN/ZDHHC24/ABCA12/GAS6/ARFGAP3/ARFIP1/GLUL/ANK1/ANK3/GSK3B/GSN/RHOD/ANXA1/ANXA4/KCNIP3/HES1/IL1A/IL1B/IL1RN/IL18/AGRN/LAMP1/LIF/LLGL2/MCC/MDM2/ATXN3…	149
GO:0044093	GO:0044093	positive regulation of molecular function	122/705	1770/18679	2.84e-11	3.81e-09	2.89e-09	CD24/CDKN1A/TRIM22/ABCA7/ARL6IP5/CDC42EP3/PLK2/AKAP13/EVI5L/LRRK2/SPPL3/STXBP5/CSF1R/ARHGAP42/ADRB2/DAPK1/GADD45A/DMD/EDN1/F2R/F3/ACSL1/MAPRE3/USP33/MON2/RAP1GAP2/MAPK8IP3/ARHGEF9/FN1/NCSTN/SCRIB/SEC14L2/PSD4/ARHGAP8/BCL2L13/FYN/EPGN/TBC1D22A/ALS2CL/GAS6/ARFGAP3/CYFIP2/STK36/GLRX/GM2A/ANK3/HIPK2/GSK3B/GSN/HIP1/HES1/ACER2/APP/FAS/IL1B/IL1RN/AGRN/SLC27A1/ARHGEF37/ARHGAP5/LLGL2/KITLG/MAP3K9/ATP2B4/M…	122
GO:0071840	GO:0071840	cellular component organization or biogenesis	310/705	6041/18679	3.19e-11	4.18e-09	3.17e-09	CD24/CDH10/TSPAN1/CDH13/OPTN/INADL/CDKN1A/TRIM22/ABCA7/SEMA3C/NEBL/CDC42EP3/KDM5B/PLK2/SDCCAG8/BLCAP/RAB40B/KIF3A/WDR45/ADAMTS7/GABARAP/FCHO2/EVI5L/LRRK2/FRMD6/TTC8/PLK3/COL4A5/COL4A6/COL17A1/SPATA18/FRMPD2/CSF1R/PLEKHA7/CSNK2A2/VCAN/TOM1L2/CST3/CTNND1/PROM2/ADRB2/CYLD/DCN/DDB2/AKR1C1/GADD45A/PRICKLE2/LCA5/DMD/DSG3/DSP/EDN1/MEGF8/ELF3/STOM/CLN8/ALCAM/EZH1/F2R/FAP/FAT1/SEC31A/ABLIM3/MAPRE3/DKK1/US…	310
GO:0097190	GO:0097190	apoptotic signaling pathway	59/705	612/18679	3.79e-11	4.81e-09	3.65e-09	CD24/CDKN1A/ARL6IP5/SERINC3/AKAP13/GABARAP/LRRK2/CYLD/DAPK1/FOXO3/ARHGEF9/NCSTN/PHLDA3/FYN/NUPR1/BLOC1S2/HIPK2/GSK3B/GSN/HIP1/FAS/IL1A/IL1B/LAMP1/LGALS3/KITLG/MUC1/ATF3/RRM2B/SERPINE1/ARHGEF3/RPS27L/TRIAP1/FBXW7/PIDD1/PRODH/KIAA1324/BAX/BCL2L1/EDA2R/SORT1/PERP/TMBIM1/PINK1/BNIP3/SOD2/BNIP3L/SOS1/TLR3/PTTG1IP/PLEKHF1/TNFRSF10B/CFLAR/ATPIF1/TP53INP1/EIF2AK3/CD70/KIAA0141/ARHGEF17	59
GO:0048583	GO:0048583	regulation of response to stimulus	203/705	3516/18679	3.84e-11	4.81e-09	3.65e-09	CD24/CDH13/OPTN/TOB1/ATP6AP2/CDKN1A/TRIM22/ABCA7/CITED2/ARL6IP5/STAMBP/GIPC1/PLK2/SERINC3/DUSP14/AKAP13/FBXO32/LRRK2/SPPL3/SOCS4/COL17A1/STXBP5/CD109/CSF1R/SESN3/CSNK2A2/CTNND1/CREBRF/ADRB2/CYLD/DAPK1/GADD45A/DMD/EDN1/MEGF8/UBR1/STOM/F2R/F3/FAP/DKK1/USP33/FOXO1/FOXO3/RAP1GAP2/MAPK8IP3/ARHGEF9/CLASP1/FN1/MACF1/CLCF1/PSD4/PHLDA3/ARHGAP8/FYN/EPGN/ALS2CL/GAS6/MYOF/CYFIP2/ATP2C1/STK36/INTU/SESN1/HIPK2…	203
GO:0016477	GO:0016477	cell migration	89/705	1139/18679	3.99e-11	4.89e-09	3.71e-09	CD24/GPC6/TSPAN1/CDH13/CITED2/SEMA3C/GIPC1/SDCCAG8/LRRK2/CSF1R/VCAN/AMOTL1/EDN1/MEGF8/F2R/F3/FAP/FAT1/USP33/SYNE2/CLASP1/FN1/MACF1/SCRIB/PLXNB2/FYN/CLIC4/GAS6/GSK3B/GSN/RHOD/ANXA1/APBB2/HES1/IL1B/IL1RN/INPP5D/ITGA2/KDR/LAMA3/ARHGAP5/LGALS3/TACSTD2/MCC/KITLG/NOTCH1/MINK1/SERPINE1/F11R/PDE4B/PIK3CD/PLAU/PLD1/PLXNA2/ROBO4/PRKCE/PRKX/PARD3/CCL28/VANGL2/PTPRM/BAX/RAB13/RAP2B/RPS19/S100P/CEACAM1/SDC4/S…	89
GO:0048646	GO:0048646	anatomical structure formation involved in morphogenesis	88/705	1124/18679	4.7e-11	5.65e-09	4.29e-09	CDH13/CITED2/SEMA3C/NEBL/SDCCAG8/KIF3A/PLCD3/EVI5L/TTC8/CD109/ADRB2/CYLD/DMD/EDN1/F3/FAP/ALDH1A3/FHL2/ABLIM3/DKK1/COBL/CLASP1/FN1/MACF1/SCRIB/PLXNB2/EPGN/CLIC4/DNAH1/STK36/INTU/HIPK2/GSK3B/HES1/FMN1/IL1A/IL1B/IL18/ITGA2/KDR/LAMA3/LAMB3/LIF/MFGE8/NOTCH1/NOTCH3/SERPINE1/ANGPTL4/PGF/PLAU/PLXNA2/ROBO4/SPATA6/PRKX/VANGL2/GRHL3/PTPRM/BAX/BBS2/SAT1/CEACAM1/SDC4/PERP/STRA6/SHC1/C5orf42/BMPR2/SOX9/TBX3/BT…	88
GO:0051234	GO:0051234	establishment of localization	247/705	4543/18679	5.18e-11	6.09e-09	4.62e-09	CD24/SCAMP2/TSPAN1/CDH13/OPTN/TOB1/CDKN1A/ABCA7/ARL6IP5/TXNIP/GIPC1/SERINC3/RAB40B/WWP1/KIF3A/AKAP13/SLC46A1/GABARAP/FCHO2/ANTXR2/LRRK2/SPPL3/TTC8/ABCC2/SLC43A2/PLK3/RNF19B/STARD4/STXBP5/CREBL2/CSF1R/CSNK2A2/TOM1L2/TMC4/PROM2/CREBRF/ADRB2/CYLD/DAPK1/AKR1C1/LCA5/DMD/ABAT/SLC26A2/EDN1/STOM/SLC44A5/CLN8/F2R/F5/ACSL1/SEC31A/ABLIM3/DKK1/USP33/MON2/MAPK8IP3/SYNE2/ARHGEF9/EXOC7/CLASP1/FN1/VPS8/ABCA5/MAC…	247
GO:0006810	GO:0006810	transport	241/705	4427/18679	9.29e-11	1.07e-08	8.12e-09	CD24/SCAMP2/TSPAN1/CDH13/OPTN/TOB1/CDKN1A/ABCA7/ARL6IP5/TXNIP/GIPC1/SERINC3/RAB40B/WWP1/KIF3A/AKAP13/SLC46A1/GABARAP/FCHO2/ANTXR2/LRRK2/SPPL3/TTC8/ABCC2/SLC43A2/PLK3/RNF19B/STARD4/STXBP5/CREBL2/CSF1R/CSNK2A2/TOM1L2/TMC4/PROM2/CREBRF/ADRB2/CYLD/DAPK1/AKR1C1/LCA5/DMD/ABAT/SLC26A2/EDN1/STOM/SLC44A5/CLN8/F2R/F5/ACSL1/SEC31A/ABLIM3/DKK1/USP33/MON2/MAPK8IP3/ARHGEF9/EXOC7/CLASP1/FN1/VPS8/ABCA5/MACF1/SCR…	241
GO:0032502	GO:0032502	developmental process	293/705	5679/18679	1.04e-10	1.17e-08	8.91e-09	CD24/CDH13/TOB1/ATP6AP2/MSLN/CDKN1A/CITED2/SEMA3C/NEBL/CDC42EP3/TXNIP/PLK2/SDCCAG8/WWP1/KIF3A/ADAMTS7/PLCD3/EVI5L/LRRK2/FRMD6/TTC8/COL4A5/COL17A1/KLF6/CD109/CLDN4/CPM/CREBL2/CSF1R/CSNK2A2/VCAN/CST3/CSTA/ADRB2/CYLD/SLFN5/DCN/AKR1C1/PRICKLE2/DMD/DSC3/DSP/ECE1/EDN1/MEGF8/ELF3/CLN8/ALCAM/EZH1/F2R/F3/ALDH3A1/FAP/FAT1/ALDH1A3/FHL2/ABLIM3/DKK1/USP33/FOXO1/FOXO3/RAP1GAP2/CIC/MAPK8IP3/COBL/SIN3B/ZCCHC11/C…	293
GO:0051246	GO:0051246	regulation of protein metabolic process	157/705	2547/18679	1.36e-10	1.5e-08	1.14e-08	CD24/TOB1/ATP6AP2/CTDSPL/CDKN1A/ABCA7/ZER1/ARL6IP5/GIPC1/PLK2/DUSP14/AKAP13/LRRK2/SPPL3/SOCS4/PLK3/RNF19B/CPEB2/CD109/CREBL2/CSF1R/CSNK2A2/CST3/CSTA/PROM2/CREBRF/ADRB2/DAPK1/GADD45A/DMD/ECE1/EDN1/SERPINB1/CLN8/F2R/F3/ACSL1/MAPRE3/DKK1/USP33/FOXO1/FOXO3/MAPK8IP3/FN1/CLCF1/PLXNB2/EID1/ARHGAP8/BCL2L13/FYN/EPGN/RNF144B/GAS6/FBXO22/NUPR1/CYFIP2/GOLGA2/HIPK2/GSK3B/GSN/HIP1/HES1/BIRC3/APLP2/ACER2/APP/FA…	157
GO:0030198	GO:0030198	extracellular matrix organization	43/705	385/18679	2.08e-10	2.25e-08	1.71e-08	COL4A5/COL4A6/COL17A1/VCAN/CST3/DCN/DMD/ELF3/FAP/CLASP1/FN1/NCSTN/GAS6/GSN/APBB2/APLP2/APP/ITGA2/ITGB6/ITGB8/AGRN/KDR/LAMA3/LAMB2/LAMB3/LGALS3/MYO1E/NOTCH1/SERPINE1/F11R/HSD17B12/PLOD2/SULF2/KLK7/NTN4/SDC4/BMP1/SOX9/DST/TGFBI/PXDN/PHLDB2/CDH1	43
GO:0044267	GO:0044267	cellular protein metabolic process	254/705	4772/18679	2.19e-10	2.33e-08	1.77e-08	CD24/TOB1/ATP6AP2/CTDSPL/CDKN1A/TRIM22/ABCA7/ZER1/ARL6IP5/STAMBP/GIPC1/KDM5B/PLK2/RAB40B/WWP1/DUSP14/WDR45/ADAMTS7/AKAP13/DTX2/FBXO32/PCMTD1/LRRK2/SPPL3/SOCS4/PLK3/RNF19B/SPATA18/CPEB2/CD109/CREBL2/CSF1R/CSNK2A2/CST3/CSTA/PROM2/ADRB2/CYLD/DAPK1/DCN/DDB2/GADD45A/DMD/DSP/EDN1/UBR1/SERPINB1/CLN8/TRIML2/EZH1/F2R/F3/ACSL1/FAP/SEC31A/MAPRE3/DKK1/USP33/FOXO1/FOXO3/CUL9/MAPK8IP3/EXOC7/SIN3B/FN1/NCSTN/CLC…	254
GO:0043062	GO:0043062	extracellular structure organization	43/705	386/18679	2.26e-10	2.36e-08	1.79e-08	COL4A5/COL4A6/COL17A1/VCAN/CST3/DCN/DMD/ELF3/FAP/CLASP1/FN1/NCSTN/GAS6/GSN/APBB2/APLP2/APP/ITGA2/ITGB6/ITGB8/AGRN/KDR/LAMA3/LAMB2/LAMB3/LGALS3/MYO1E/NOTCH1/SERPINE1/F11R/HSD17B12/PLOD2/SULF2/KLK7/NTN4/SDC4/BMP1/SOX9/DST/TGFBI/PXDN/PHLDB2/CDH1	43
GO:0043069	GO:0043069	negative regulation of programmed cell death	70/705	831/18679	2.43e-10	2.47e-08	1.88e-08	OPTN/CDKN1A/CITED2/STAMBP/PLK2/LRRK2/PLK3/DAPK1/EDN1/CLN8/F2R/FHL2/FOXO1/CLCF1/FYN/HIGD1A/GAS6/HIPK2/GSK3B/ANXA1/ANXA4/APBB2/BIRC3/FAS/IL1A/IL1B/IL1RN/KDR/LGALS3/MDM2/KITLG/MITF/MUC1/NOTCH1/RRM2B/SERPINE1/ANGPTL4/BFAR/PLAC8/TRIAP1/PDK4/SERPINB13/ZFAND6/PIDD1/PSMB10/TIGAR/KIAA1324/BAX/BCL2L1/TMBIM1/PINK1/BNIP3/SOD2/BNIP3L/SOX9/BRAF/TBX3/WNT5A/PTTG1IP/BTG2/CPEB4/HMGA2/DOCK8/CAT/TNFRSF10D/TNFRSF10B/…	70
GO:0048870	GO:0048870	cell motility	92/705	1237/18679	2.5e-10	2.47e-08	1.88e-08	CD24/GPC6/TSPAN1/CDH13/CITED2/SEMA3C/GIPC1/SDCCAG8/LRRK2/CSF1R/VCAN/AMOTL1/EDN1/MEGF8/F2R/F3/FAP/FAT1/USP33/SYNE2/CLASP1/FN1/MACF1/SCRIB/PLXNB2/FYN/CLIC4/DNAH1/GAS6/GSK3B/GSN/RHOD/ANXA1/APBB2/HES1/IL1B/IL1RN/INPP5D/ITGA2/KDR/LAMA3/ARHGAP5/LGALS3/TACSTD2/MCC/KITLG/NOTCH1/MINK1/SERPINE1/F11R/PDE4B/PIK3CD/PLAU/PLD1/PLXNA2/ROBO4/PRKCE/PRKX/PARD3/CCL28/VANGL2/PTPRM/BAX/BBS2/RAB13/RAP2B/RPS19/S100P/CEA…	92
GO:0051674	GO:0051674	localization of cell	92/705	1237/18679	2.5e-10	2.47e-08	1.88e-08	CD24/GPC6/TSPAN1/CDH13/CITED2/SEMA3C/GIPC1/SDCCAG8/LRRK2/CSF1R/VCAN/AMOTL1/EDN1/MEGF8/F2R/F3/FAP/FAT1/USP33/SYNE2/CLASP1/FN1/MACF1/SCRIB/PLXNB2/FYN/CLIC4/DNAH1/GAS6/GSK3B/GSN/RHOD/ANXA1/APBB2/HES1/IL1B/IL1RN/INPP5D/ITGA2/KDR/LAMA3/ARHGAP5/LGALS3/TACSTD2/MCC/KITLG/NOTCH1/MINK1/SERPINE1/F11R/PDE4B/PIK3CD/PLAU/PLD1/PLXNA2/ROBO4/PRKCE/PRKX/PARD3/CCL28/VANGL2/PTPRM/BAX/BBS2/RAB13/RAP2B/RPS19/S100P/CEA…	92
GO:0060548	GO:0060548	negative regulation of cell death	73/705	890/18679	3.23e-10	3.14e-08	2.38e-08	OPTN/CDKN1A/CITED2/STAMBP/PLK2/LRRK2/PLK3/CST3/DAPK1/EDN1/CLN8/F2R/FHL2/FOXO1/CLCF1/FYN/HIGD1A/GAS6/HIPK2/GSK3B/ANXA1/ANXA4/APBB2/BIRC3/FAS/IL1A/IL1B/IL1RN/KDR/LGALS3/MDM2/KITLG/MITF/MUC1/NOTCH1/RRM2B/SERPINE1/ANGPTL4/BFAR/PLAC8/TRIAP1/PDK4/SERPINB13/ZFAND6/PIDD1/PSAP/PSMB10/TIGAR/KIAA1324/BAX/BCL2L1/TMBIM1/PINK1/BNIP3/SOD2/BNIP3L/SOX9/BRAF/TBX3/WNT5A/PTTG1IP/BTG2/CPEB4/HMGA2/DOCK8/BTBD10/CAT/TNF…	73
GO:0050790	GO:0050790	regulation of catalytic activity	143/705	2278/18679	3.36e-10	3.22e-08	2.44e-08	CD24/CDKN1A/ABCA7/ZER1/ARL6IP5/CDC42EP3/TXNIP/DUSP14/AKAP13/EVI5L/LRRK2/SOCS4/CPEB2/STXBP5/CD109/CSF1R/ARHGAP42/CST3/CSTA/PROM2/ADRB2/DAPK1/GADD45A/EDN1/DCP1B/SERPINB1/F2R/F3/ACSL1/MAPRE3/MON2/RAP1GAP2/MAPK8IP3/ARHGEF9/FN1/NCSTN/SCRIB/SEC14L2/PSD4/PLXNB2/ARHGAP8/BCL2L13/FYN/EPGN/TBC1D22A/ALS2CL/GAS6/ARFGAP3/CYFIP2/GM2A/GSK3B/GSN/ANXA1/ANXA4/HIP1/BIRC3/APLP2/ACER2/APP/FAS/IL1B/IL1RN/AGRN/SLC27A1/A…	143
GO:0043066	GO:0043066	negative regulation of apoptotic process	69/705	822/18679	3.84e-10	3.6e-08	2.73e-08	OPTN/CDKN1A/CITED2/STAMBP/PLK2/LRRK2/PLK3/DAPK1/EDN1/CLN8/F2R/FHL2/FOXO1/CLCF1/FYN/HIGD1A/GAS6/HIPK2/GSK3B/ANXA1/ANXA4/APBB2/BIRC3/FAS/IL1A/IL1B/IL1RN/KDR/LGALS3/MDM2/KITLG/MITF/MUC1/NOTCH1/RRM2B/SERPINE1/ANGPTL4/BFAR/PLAC8/TRIAP1/PDK4/SERPINB13/ZFAND6/PIDD1/PSMB10/KIAA1324/BAX/BCL2L1/TMBIM1/PINK1/BNIP3/SOD2/BNIP3L/SOX9/BRAF/TBX3/WNT5A/PTTG1IP/BTG2/CPEB4/HMGA2/DOCK8/CAT/TNFRSF10D/TNFRSF10B/CFLAR/…	69
GO:0040011	GO:0040011	locomotion	117/705	1742/18679	3.89e-10	3.6e-08	2.73e-08	CD24/GPC6/TSPAN1/CDH13/CITED2/SEMA3C/GIPC1/SDCCAG8/WWP1/LRRK2/COL4A5/CSF1R/CSNK2A2/VCAN/AMOTL1/EDN1/MEGF8/ALCAM/F2R/F3/FAP/FAT1/ABLIM3/USP33/MAPK8IP3/SYNE2/EXOC7/CLASP1/FN1/NCSTN/MACF1/SCRIB/PLXNB2/FLRT3/FYN/CLIC4/DNAH1/GAS6/ANK1/ANK3/GSK3B/GSN/RHOD/ANXA1/APBB2/HES1/APP/IL1B/IL1RN/INPP5D/ITGA2/ITGB6/AGRN/KCNQ3/KDR/LAMA3/LAMB2/ARHGAP5/LGALS3/TACSTD2/MCC/KITLG/NOTCH1/MINK1/SERPINE1/F11R/PDE4B/PIK3C…	117
GO:0019538	GO:0019538	protein metabolic process	278/705	5378/18679	4.05e-10	3.68e-08	2.79e-08	CD24/GPC6/TOB1/ATP6AP2/CTDSPL/CDKN1A/PRSS16/TRIM22/ABCA7/ZER1/ARL6IP5/STAMBP/GIPC1/KDM5B/PLK2/RAB40B/WWP1/DUSP14/WDR45/ADAMTS7/AKAP13/DTX2/FBXO32/PCMTD1/LRRK2/SPPL3/SOCS4/PLK3/RNF19B/SPATA18/CPEB2/CD109/CPM/CREBL2/CSF1R/CSNK2A2/VCAN/CST3/CSTA/PROM2/CREBRF/ADRB2/CYLD/DAPK1/DCN/DDB2/GADD45A/DMD/DSP/ECE1/EDN1/UBR1/SERPINB1/CLN8/TRIML2/EZH1/F2R/F3/ACSL1/FAP/SEC31A/MAPRE3/DKK1/USP33/FOXO1/FOXO3/CUL9/M…	278
GO:0009966	GO:0009966	regulation of signal transduction	154/705	2521/18679	4.21e-10	3.77e-08	2.86e-08	CD24/CDH13/OPTN/TOB1/ATP6AP2/TRIM22/ABCA7/CITED2/ARL6IP5/STAMBP/GIPC1/PLK2/SERINC3/DUSP14/AKAP13/LRRK2/SPPL3/SOCS4/CD109/CSF1R/SESN3/CTNND1/CREBRF/ADRB2/CYLD/DAPK1/GADD45A/EDN1/UBR1/F2R/F3/DKK1/USP33/FOXO1/FOXO3/RAP1GAP2/MAPK8IP3/ARHGEF9/FN1/MACF1/CLCF1/PSD4/PHLDA3/ARHGAP8/FYN/EPGN/ALS2CL/GAS6/MYOF/ATP2C1/STK36/INTU/SESN1/HIPK2/GSK3B/GSN/BLNK/RHOD/HES1/BIRC3/APLP2/IFNGR1/APP/FAS/IL1A/IL1B/IL1RN/I…	154
GO:0032268	GO:0032268	regulation of cellular protein metabolic process	147/705	2381/18679	5.72e-10	5.04e-08	3.83e-08	CD24/TOB1/ATP6AP2/CTDSPL/CDKN1A/ABCA7/ZER1/ARL6IP5/GIPC1/PLK2/DUSP14/AKAP13/LRRK2/SPPL3/SOCS4/PLK3/RNF19B/CPEB2/CD109/CREBL2/CSF1R/CSNK2A2/CST3/CSTA/PROM2/ADRB2/DAPK1/GADD45A/DMD/EDN1/SERPINB1/CLN8/F2R/F3/ACSL1/MAPRE3/DKK1/USP33/FOXO1/FOXO3/MAPK8IP3/FN1/CLCF1/PLXNB2/EID1/ARHGAP8/BCL2L13/FYN/EPGN/RNF144B/GAS6/FBXO22/NUPR1/CYFIP2/GOLGA2/HIPK2/GSK3B/GSN/HIP1/HES1/BIRC3/APLP2/ACER2/APP/FAS/IL1A/IL1B/…	147
GO:0009056	GO:0009056	catabolic process	139/705	2216/18679	6.74e-10	5.85e-08	4.44e-08	GPC6/OPTN/TOB1/PRSS16/TM9SF1/GIPC1/PLK2/WWP1/WDR45/ADAMTS7/SAT2/PLCD3/GABARAP/PNLIPRP3/LRRK2/PLK3/RNF19B/COL4A5/COL4A6/COL17A1/SPATA18/CSNK2A2/VCAN/CST3/CREBRF/ADRB2/CYLD/DAPK1/DBT/DCN/ABAT/ECE1/DCP1B/UBR1/LIPH/STOM/CLN8/ACSL1/FAP/USP33/FOXO1/CUL9/ZCCHC11/FYN/RNF144B/TECPR1/FBXO22/APOBEC3C/GLUL/GM2A/GOLGA2/GSK3B/HADHB/HMGCL/IL1B/ACADVL/AGRN/KRT15/LAMP1/LIPA/CYP4F3/MDM2/ATXN3/ATP2B4/ACOX1/BFAR/PDE…	139
GO:0006914	GO:0006914	autophagy	44/705	416/18679	7.31e-10	6.25e-08	4.74e-08	OPTN/TM9SF1/WDR45/ADAMTS7/GABARAP/LRRK2/SPATA18/CSNK2A2/ADRB2/DAPK1/DCN/STOM/USP33/FOXO1/TECPR1/GOLGA2/KRT15/LAMP1/PIK3C3/PLOD2/TOLLIP/WIPI1/FBXW7/PI4K2A/MBD5/TIGAR/KIAA1324/BCL2L1/PINK1/BNIP3/BNIP3L/STAT2/PLEKHF1/MAP1LC3B/VMP1/SESN2/ULK1/TRIM5/VAMP8/ATPIF1/TP53INP1/TMEM59/EI24/PLEKHM1	44
GO:0019222	GO:0019222	regulation of metabolic process	324/705	6566/18679	1.1e-09	9.29e-08	7.05e-08	CD24/CDH13/OPTN/TOB1/ATP6AP2/CTDSPL/CDKN1A/APBB3/TRIM22/ABCA7/CITED2/ZER1/ARL6IP5/CDC42EP3/MXD4/TXNIP/GIPC1/KDM5B/PLK2/PNRC1/WWP1/DUSP14/FOXN3/AKAP13/KLF8/EVI5L/LRRK2/SPPL3/SOCS4/PLK3/RNF19B/KLF6/CPEB2/STXBP5/CD109/CREBL2/CSF1R/ARHGAP42/CSNK2A2/ZFP90/CST3/CSTA/CTNND1/PROM2/CREBRF/ADRB2/CYLD/DAPK1/ZNF791/DCN/GADD45A/COMMD6/DMD/ECE1/EDN1/MEGF8/DCP1B/SERPINB1/ELF3/CLN8/EZH1/F2R/F3/ACSL1/FAP/FHL2/ABL…	324
GO:0030855	GO:0030855	epithelial cell differentiation	54/705	585/18679	1.29e-09	1.07e-07	8.11e-08	CD24/CDKN1A/TXNIP/FRMD6/CD109/CST3/CSTA/AKR1C1/DSP/ELF3/SCRIB/FOSL2/CLIC4/ABCA12/INTU/GSK3B/ANXA1/ANXA4/HES1/LCE1B/LCE1E/IL1B/AQP3/IRF6/ACADVL/KDR/KRT10/LAMB2/LGALS3/LIF/KITLG/MITF/MYO1E/NOTCH1/F11R/SIDT2/TOLLIP/PPL/PRKX/PARD3/PSAP/TIGAR/RAB13/ACTA2/ROS1/PRDM1/BMPR2/SOX9/SPRR1B/TBX3/BTG1/WNT5A/KIAA1109/SCEL	54
GO:1902578	GO:1902578	single-organism localization	218/705	4010/18679	1.48e-09	1.21e-07	9.19e-08	CD24/SCAMP2/OPTN/TOB1/CDKN1A/ABCA7/ARL6IP5/TXNIP/GIPC1/SERINC3/RAB40B/WWP1/KIF3A/SLC46A1/GABARAP/FCHO2/LRRK2/SPPL3/ABCC2/SLC43A2/RNF19B/STARD4/STXBP5/CREBL2/CSF1R/CSNK2A2/TMC4/ADRB2/CYLD/DAPK1/AKR1C1/LCA5/DMD/ABAT/SLC26A2/EDN1/STOM/SLC44A5/CLN8/F2R/F5/ACSL1/SEC31A/ABLIM3/DKK1/MON2/SYNE2/ARHGEF9/EXOC7/CLASP1/FN1/ABCA5/MACF1/SCRIB/OSBP2/FYN/ZDHHC24/SLC39A6/CLIC4/ABCA12/GAS6/ARFGAP3/CYFIP2/ATP2C1/AR…	218
GO:0051336	GO:0051336	regulation of hydrolase activity	90/705	1245/18679	1.68e-09	1.36e-07	1.03e-07	ABCA7/ARL6IP5/CDC42EP3/AKAP13/EVI5L/LRRK2/CPEB2/STXBP5/CD109/ARHGAP42/CST3/CSTA/PROM2/ADRB2/DAPK1/SERPINB1/F2R/F3/MON2/RAP1GAP2/ARHGEF9/FN1/SCRIB/PSD4/PLXNB2/ARHGAP8/BCL2L13/TBC1D22A/ALS2CL/GAS6/ARFGAP3/CYFIP2/GM2A/GSK3B/GSN/ANXA1/HIP1/BIRC3/APLP2/ACER2/APP/FAS/AGRN/ARHGEF37/ARHGAP5/LLGL2/SERPINE1/ARHGEF3/F11R/RPS27L/ANGPTL4/CRIM1/TRIAP1/PI3/SERPINB13/ZFYVE1/SYTL2/PPP2R5B/PIDD1/TBC1D22B/ARFGAP1/P…	90
GO:0044237	GO:0044237	cellular metabolic process	455/705	10056/18679	2.87e-09	2.28e-07	1.73e-07	CD24/GPC6/CDH13/OPTN/TOB1/ATP6AP2/CTDSPL/CDKN1A/APBB3/TRIM22/ABCA7/CITED2/ZER1/TM9SF1/ARL6IP5/MXD4/STAMBP/TXNIP/GIPC1/KDM5B/PLK2/SRSF8/PNRC1/RAB40B/WWP1/DUSP14/FOXN3/WDR45/ADAMTS7/AKAP13/SAT2/KLF8/PLCD3/SLC46A1/GABARAP/DTX2/FBXO32/PCMTD1/LRRK2/SPPL3/SOCS4/PLK3/RNF19B/SGPP2/KLF6/SPATA18/CPEB2/CD109/CREBL2/CSF1R/CSNK2A2/ZFP90/VCAN/CST3/CSTA/CTNND1/PROM2/CREBRF/ADRB2/CYLD/DGKA/DAPK1/DBT/ZNF791/DCN/D…	455
GO:0051270	GO:0051270	regulation of cellular component movement	60/705	704/18679	3.27e-09	2.56e-07	1.94e-07	CDH13/CITED2/CSF1R/AMOTL1/DSC2/DSP/EDN1/MEGF8/F2R/F3/SYNE2/CLASP1/FN1/MACF1/PLXNB2/CLIC4/GAS6/GSN/RHOD/IL1B/IL1RN/KDR/LAMA3/LAMP1/ARHGAP5/LGALS3/TACSTD2/MCC/KITLG/NOTCH1/MINK1/SERPINE1/PDE4B/PIK3CD/PLAU/PLD1/PLXNA2/ROBO4/PLXNA3/SCN3B/PRKCE/PRKX/CCL28/PTPRM/BBS2/RAP2B/RPS19/SDC4/SGK1/BMPR2/SOX9/BRAF/TGFBR2/TGFBR3/WNT5A/C16orf45/PHLDB2/TP53INP1/HDAC9/SRGAP3	60
GO:0048523	GO:0048523	negative regulation of cellular process	219/705	4070/18679	3.35e-09	2.59e-07	1.97e-07	CDH13/OPTN/TOB1/CTDSPL/CDKN1A/TRIM22/ABCA7/CITED2/MXD4/STAMBP/TXNIP/GIPC1/KDM5B/PLK2/WWP1/DUSP14/FOXN3/ADAMTS7/EVI5L/LRRK2/SOCS4/PLK3/CPEB2/CD109/CSNK2A2/ZFP90/TOM1L2/CST3/CSTA/CTNND1/PROM2/CREBRF/ADRB2/CYLD/DAPK1/GADD45A/COMMD6/DMD/EDN1/UBR1/SERPINB1/ELF3/CLN8/F2R/FAP/FHL2/DKK1/FOXO1/FOXO3/RAP1GAP2/CIC/SIN3B/CLASP1/FN1/ABCA5/MACF1/SCRIB/CLCF1/PHLDA3/EID1/FYN/ZBTB38/CLIC4/HIGD1A/ZBTB20/GAS6/NUPR1…	219
GO:0048519	GO:0048519	negative regulation of biological process	233/705	4409/18679	4.11e-09	3.13e-07	2.38e-07	CD24/CDH13/OPTN/TOB1/CTDSPL/CDKN1A/TRIM22/ABCA7/CITED2/ARL6IP5/MXD4/STAMBP/TXNIP/GIPC1/KDM5B/PLK2/WWP1/DUSP14/FOXN3/ADAMTS7/EVI5L/LRRK2/SOCS4/PLK3/CPEB2/CD109/CSNK2A2/ZFP90/TOM1L2/CST3/CSTA/CTNND1/PROM2/CREBRF/ADRB2/CYLD/DAPK1/GADD45A/COMMD6/DMD/EDN1/UBR1/SERPINB1/ELF3/CLN8/F2R/FAP/FHL2/DKK1/FOXO1/FOXO3/RAP1GAP2/CIC/SIN3B/ZCCHC11/CLASP1/FN1/ABCA5/MACF1/SCRIB/CLCF1/PHLDA3/EID1/FYN/ZBTB38/CLIC4/HIG…	233
GO:0043085	GO:0043085	positive regulation of catalytic activity	102/705	1509/18679	4.56e-09	3.43e-07	2.6e-07	CD24/CDKN1A/ABCA7/ARL6IP5/CDC42EP3/AKAP13/EVI5L/LRRK2/STXBP5/CSF1R/ARHGAP42/ADRB2/DAPK1/GADD45A/EDN1/F2R/F3/ACSL1/MAPRE3/MON2/RAP1GAP2/MAPK8IP3/ARHGEF9/FN1/NCSTN/SCRIB/SEC14L2/PSD4/ARHGAP8/BCL2L13/FYN/EPGN/TBC1D22A/ALS2CL/GAS6/ARFGAP3/CYFIP2/GM2A/GSK3B/GSN/HIP1/ACER2/APP/FAS/IL1B/IL1RN/AGRN/SLC27A1/ARHGEF37/ARHGAP5/LLGL2/KITLG/MAP3K9/ATP2B4/MINK1/ARHGEF3/F11R/RPS27L/FBXW7/PIDD1/TBC1D22B/ARFGAP1/P…	102
GO:0033554	GO:0033554	cellular response to stress	120/705	1883/18679	5.26e-09	3.9e-07	2.96e-07	OPTN/CDKN1A/CITED2/ARL6IP5/SERINC3/FOXN3/WDR45/ADAMTS7/TP53TG1/GABARAP/LRRK2/PLK3/KLF6/SPATA18/CPEB2/CSNK2A2/CST3/CREBRF/ADRB2/DDB2/GADD45A/DSC2/EDN1/EME2/STOM/F3/SEC31A/USP33/FOXO1/FOXO3/MAPK8IP3/PHLDA3/ZBTB38/TECPR1/GAS6/FBXO22/NUPR1/MYOF/SESN1/GLUL/HIPK2/BABAM1/GSK3B/ANXA1/FAS/IL1A/IL1B/IL1RN/ACADVL/KRT15/LAMB2/MDM2/ATXN3/MAP3K9/MUC1/ATF3/NOTCH1/RRM2B/MINK1/RPS27L/BFAR/TRIAP1/PDK4/PIK3C3/PLAU/…	120
GO:0006928	GO:0006928	movement of cell or subcellular component	119/705	1866/18679	5.93e-09	4.35e-07	3.3e-07	CD24/GPC6/TSPAN1/CDH13/CITED2/SEMA3C/GIPC1/SDCCAG8/KIF3A/LRRK2/FRMD6/COL4A5/CSF1R/CSNK2A2/VCAN/AMOTL1/LCA5/DMD/EDN1/MEGF8/ALCAM/F2R/F3/FAP/FAT1/ABLIM3/USP33/MAPK8IP3/SYNE2/CLASP1/FN1/NCSTN/MACF1/SCRIB/PLXNB2/FLRT3/FYN/CLIC4/DNAH1/GAS6/STK36/BLOC1S2/ANK1/ANK3/GSK3B/GSN/RHOD/ANXA1/APBB2/HES1/APP/IL1B/IL1RN/INPP5D/ITGA2/AGRN/KCNQ3/KDR/LAMA3/LAMB2/LAMP1/ARHGAP5/LGALS3/TACSTD2/MCC/KITLG/MYO1E/NOTCH1/M…	119
GO:0044765	GO:0044765	single-organism transport	208/705	3842/18679	6.28e-09	4.54e-07	3.45e-07	CD24/SCAMP2/OPTN/TOB1/CDKN1A/ABCA7/ARL6IP5/TXNIP/GIPC1/SERINC3/WWP1/KIF3A/SLC46A1/GABARAP/LRRK2/SPPL3/ABCC2/SLC43A2/RNF19B/STARD4/STXBP5/CREBL2/CSF1R/CSNK2A2/TMC4/ADRB2/CYLD/DAPK1/AKR1C1/LCA5/DMD/ABAT/SLC26A2/EDN1/STOM/SLC44A5/CLN8/F2R/F5/ACSL1/SEC31A/ABLIM3/DKK1/MON2/ARHGEF9/EXOC7/CLASP1/FN1/ABCA5/MACF1/SCRIB/OSBP2/FYN/ZDHHC24/SLC39A6/CLIC4/ABCA12/GAS6/ARFGAP3/CYFIP2/ATP2C1/ARFIP1/GLRX/GLUL/GM2A…	208
GO:0048731	GO:0048731	system development	225/705	4242/18679	6.55e-09	4.68e-07	3.55e-07	CD24/CDH13/ATP6AP2/MSLN/CDKN1A/CITED2/SEMA3C/NEBL/TXNIP/PLK2/SDCCAG8/WWP1/ADAMTS7/PLCD3/LRRK2/COL4A5/KLF6/CD109/CLDN4/CSF1R/CSNK2A2/VCAN/CST3/CSTA/ADRB2/CYLD/DCN/PRICKLE2/DMD/DSP/ECE1/EDN1/MEGF8/ELF3/CLN8/ALCAM/EZH1/F3/FAP/ALDH1A3/FHL2/ABLIM3/DKK1/USP33/FOXO1/FOXO3/RAP1GAP2/CIC/MAPK8IP3/COBL/SIN3B/CLASP1/FN1/NCSTN/MACF1/SCRIB/CLCF1/FOSL2/PSD4/PLXNB2/FLRT3/FYN/EPGN/CLIC4/ABCA12/GAS6/FBXO22/NUPR1/S…	225
GO:0035556	GO:0035556	intracellular signal transduction	154/705	2622/18679	6.77e-09	4.78e-07	3.63e-07	CD24/CDH13/OPTN/ATP6AP2/INADL/CDKN1A/TRIM22/ABCA7/ARL6IP5/CDC42EP3/STAMBP/PLK2/SERINC3/RAB40B/DUSP14/AKAP13/PLCD3/LRRK2/SPPL3/SOCS4/PLK3/CSF1R/SESN3/ADRB2/CYLD/AMOTL1/DGKA/DAPK1/GADD45A/DMD/EDN1/UBR1/F2R/F3/FOXO1/FOXO3/RAP1GAP2/MAPK8IP3/ARHGEF9/CLASP1/FN1/CLCF1/PSD4/PHLDA3/FLRT3/ARHGAP8/FYN/EPGN/ALS2CL/GAS6/NUPR1/CYFIP2/ATP2C1/SDCBP2/STK36/SESN1/HIPK2/GSK3B/GSN/BLNK/RHOD/APBB2/HES1/BIRC3/NDST1/IL…	154
GO:0044767	GO:0044767	single-organism developmental process	281/705	5595/18679	7.08e-09	4.93e-07	3.75e-07	CD24/CDH13/TOB1/ATP6AP2/MSLN/CDKN1A/CITED2/SEMA3C/NEBL/CDC42EP3/TXNIP/PLK2/SDCCAG8/WWP1/KIF3A/ADAMTS7/PLCD3/EVI5L/LRRK2/FRMD6/TTC8/COL4A5/KLF6/CD109/CLDN4/CREBL2/CSF1R/CSNK2A2/VCAN/CST3/CSTA/ADRB2/CYLD/SLFN5/DCN/AKR1C1/PRICKLE2/DMD/DSC3/DSP/ECE1/EDN1/MEGF8/ELF3/CLN8/ALCAM/EZH1/F3/ALDH3A1/FAP/ALDH1A3/FHL2/ABLIM3/DKK1/USP33/FOXO1/FOXO3/RAP1GAP2/CIC/MAPK8IP3/COBL/SIN3B/ZCCHC11/CLASP1/FN1/NCSTN/ABCA5…	281
GO:0051345	GO:0051345	positive regulation of hydrolase activity	66/705	827/18679	7.25e-09	4.99e-07	3.79e-07	ABCA7/ARL6IP5/CDC42EP3/AKAP13/EVI5L/LRRK2/STXBP5/ARHGAP42/ADRB2/DAPK1/F2R/F3/MON2/RAP1GAP2/ARHGEF9/FN1/SCRIB/PSD4/ARHGAP8/BCL2L13/TBC1D22A/ALS2CL/ARFGAP3/CYFIP2/GM2A/GSK3B/GSN/HIP1/ACER2/APP/FAS/AGRN/ARHGEF37/ARHGAP5/LLGL2/ARHGEF3/F11R/RPS27L/PIDD1/TBC1D22B/ARFGAP1/PRKCE/RALGAPA2/PLEKHG1/RIC1/GRHL3/BAX/RGS2/RGS12/S100A10/PERP/EPS8L2/PINK1/SOS1/CDKL5/TLR3/EVI5/DOCK8/PICALM/TNFRSF10B/CFLAR/STARD13/…	66
GO:0034330	GO:0034330	cell junction organization	31/705	253/18679	8.15e-09	5.54e-07	4.21e-07	CDH10/CDH13/INADL/COL17A1/FRMPD2/CSF1R/PLEKHA7/CTNND1/DSP/CLASP1/FN1/MACF1/RHOD/FMN1/KDR/LAMA3/LAMB3/F11R/PARD3/RAB13/S100A10/SDC4/PERP/DST/MICALL2/PVRL4/VMP1/PHLDB2/CLDN1/CD9/CDH1	31
GO:0023051	GO:0023051	regulation of signaling	164/705	2857/18679	9.54e-09	6.41e-07	4.87e-07	CD24/CDH13/OPTN/TOB1/ATP6AP2/TRIM22/ABCA7/CITED2/ARL6IP5/STAMBP/GIPC1/PLK2/SERINC3/DUSP14/AKAP13/LRRK2/SPPL3/SOCS4/CD109/CSF1R/SESN3/CTNND1/CREBRF/ADRB2/CYLD/DAPK1/GADD45A/ABAT/ECE1/EDN1/UBR1/F2R/F3/DKK1/IGSF9B/USP33/FOXO1/FOXO3/RAP1GAP2/MAPK8IP3/ARHGEF9/FN1/MACF1/SCRIB/CLCF1/PSD4/PHLDA3/ARHGAP8/FYN/EPGN/ALS2CL/GAS6/MYOF/ATP2C1/STK36/INTU/SESN1/GLUL/HIPK2/GSK3B/GSN/BLNK/RHOD/HES1/BIRC3/APLP2/IFNG…	164
GO:0051247	GO:0051247	positive regulation of protein metabolic process	101/705	1511/18679	9.81e-09	6.51e-07	4.94e-07	CD24/CDKN1A/ABCA7/ARL6IP5/PLK2/LRRK2/SPPL3/PLK3/RNF19B/CREBL2/CSF1R/PROM2/CREBRF/ADRB2/DAPK1/GADD45A/EDN1/F2R/F3/ACSL1/MAPRE3/FOXO1/MAPK8IP3/FN1/CLCF1/ARHGAP8/BCL2L13/FYN/EPGN/RNF144B/GAS6/FBXO22/NUPR1/CYFIP2/GOLGA2/HIPK2/GSK3B/GSN/HIP1/HES1/BIRC3/ACER2/APP/FAS/IL1A/IL1B/IL1RN/IL18/SLC27A1/KDR/LIF/MDM2/KITLG/ATXN3/MAP3K9/MUC1/ATP2B4/MINK1/RPS27L/ANKIB1/TOLLIP/NDFIP2/UQCC1/FBXW7/PIDD1/PRKCE/PSAP/P…	101
GO:0070887	GO:0070887	cellular response to chemical stimulus	155/705	2660/18679	1.02e-08	6.72e-07	5.1e-07	CD24/CDH13/TOB1/CDKN1A/TRIM22/CITED2/ARL6IP5/GIPC1/ADAMTS7/AKAP13/FBXO32/LRRK2/SOCS4/PLK3/KLF6/CPEB2/CD109/CSF1R/CST3/CREBRF/ADRB2/DAPK1/AKR1C1/DMD/SLC26A2/EDN1/MEGF8/UBR1/F3/ACSL1/FDXR/SEC31A/DKK1/FOXO1/FOXO3/ARHGEF9/ZCCHC11/NCSTN/CLCF1/FYN/CLIC4/GAS6/MYOF/ANK3/HIPK2/GSK3B/GSN/ANXA1/HES1/BIRC3/NDST1/ACER2/IFIT2/IFNGR1/FAS/IL1A/IL1B/IL1R1/IL1RN/IL18/IRF6/ACADVL/SLC27A1/KCNQ3/KDR/KRT10/LGALS3/CYP4…	155
GO:0065008	GO:0065008	regulation of biological quality	188/705	3415/18679	1.36e-08	8.85e-07	6.71e-07	CD24/TSPAN1/ATP6AP2/ABCA7/ARL6IP5/CDC42EP3/GIPC1/PLK2/KIF3A/SLC46A1/LRRK2/SPPL3/STXBP5/CLDN4/CREBL2/CSF1R/SESN3/ADRB2/DGKA/AKR1C1/LCA5/DMD/ABAT/DSC2/DSC3/DSP/SLC26A2/ECE1/EDN1/MEGF8/STOM/CLN8/F2R/F3/F5/ALDH1A3/FDXR/IGSF9B/USP33/FOXO1/FOXO3/RAP1GAP2/SYNE2/DNAJC16/FN1/NCSTN/ISCU/MACF1/SCRIB/PLXNB2/FLRT3/FYN/SLC39A6/CLIC4/ABCA12/GAS6/ATP2C1/ARFIP1/GLRX/GLUL/GM2A/BLOC1S2/SLC26A11/ANK3/HIPK2/GSK3B/GSN…	188
GO:0010810	GO:0010810	regulation of cell-substrate adhesion	24/705	166/18679	1.63e-08	1.04e-06	7.93e-07	CDH13/CLASP1/FN1/MACF1/GSK3B/RHOD/ACER2/FMN1/KDR/TACSTD2/ATXN3/NINJ1/NOTCH1/MINK1/SERPINE1/HSD17B12/PLAU/PRKCE/CCL28/S100A10/SDC4/BRAF/UTRN/PHLDB2	24
GO:0006464	GO:0006464	cellular protein modification process	198/705	3657/18679	1.76e-08	1.11e-06	8.4e-07	CD24/ATP6AP2/CTDSPL/CDKN1A/TRIM22/ABCA7/ZER1/ARL6IP5/STAMBP/KDM5B/PLK2/RAB40B/WWP1/DUSP14/WDR45/ADAMTS7/AKAP13/DTX2/FBXO32/PCMTD1/LRRK2/SPPL3/SOCS4/PLK3/RNF19B/CD109/CREBL2/CSF1R/CSNK2A2/CSTA/PROM2/ADRB2/CYLD/DAPK1/DCN/DDB2/GADD45A/DMD/DSP/EDN1/UBR1/TRIML2/EZH1/F2R/ACSL1/SEC31A/MAPRE3/DKK1/USP33/FOXO1/CUL9/MAPK8IP3/SIN3B/FN1/CLCF1/PLXNB2/EID1/ARHGAP8/FYN/ZDHHC24/EPGN/RNF144B/GAS6/FBXO22/NUPR1/RPS…	198
GO:0036211	GO:0036211	protein modification process	198/705	3657/18679	1.76e-08	1.11e-06	8.4e-07	CD24/ATP6AP2/CTDSPL/CDKN1A/TRIM22/ABCA7/ZER1/ARL6IP5/STAMBP/KDM5B/PLK2/RAB40B/WWP1/DUSP14/WDR45/ADAMTS7/AKAP13/DTX2/FBXO32/PCMTD1/LRRK2/SPPL3/SOCS4/PLK3/RNF19B/CD109/CREBL2/CSF1R/CSNK2A2/CSTA/PROM2/ADRB2/CYLD/DAPK1/DCN/DDB2/GADD45A/DMD/DSP/EDN1/UBR1/TRIML2/EZH1/F2R/ACSL1/SEC31A/MAPRE3/DKK1/USP33/FOXO1/CUL9/MAPK8IP3/SIN3B/FN1/CLCF1/PLXNB2/EID1/ARHGAP8/FYN/ZDHHC24/EPGN/RNF144B/GAS6/FBXO22/NUPR1/RPS…	198
GO:0010646	GO:0010646	regulation of cell communication	165/705	2905/18679	1.79e-08	1.11e-06	8.42e-07	CD24/CDH13/OPTN/TOB1/ATP6AP2/TRIM22/ABCA7/CITED2/ARL6IP5/STAMBP/GIPC1/PLK2/SERINC3/DUSP14/AKAP13/LRRK2/SPPL3/SOCS4/CD109/CSF1R/SESN3/CSNK2A2/CTNND1/CREBRF/ADRB2/CYLD/DAPK1/GADD45A/ABAT/EDN1/UBR1/F2R/F3/DKK1/IGSF9B/USP33/FOXO1/FOXO3/RAP1GAP2/MAPK8IP3/ARHGEF9/FN1/MACF1/CLCF1/PSD4/PHLDA3/ARHGAP8/FYN/EPGN/ALS2CL/GAS6/MYOF/ATP2C1/STK36/INTU/SESN1/GLUL/HIPK2/GSK3B/GSN/BLNK/RHOD/HES1/BIRC3/APLP2/IFNGR1/…	165
GO:0030154	GO:0030154	cell differentiation	199/705	3684/18679	1.92e-08	1.18e-06	8.93e-07	CD24/TOB1/CDKN1A/CITED2/SEMA3C/NEBL/TXNIP/PLK2/SDCCAG8/ADAMTS7/LRRK2/FRMD6/COL4A5/KLF6/CD109/CREBL2/CSF1R/CSNK2A2/VCAN/CST3/CSTA/ADRB2/CYLD/SLFN5/AKR1C1/PRICKLE2/DMD/DSP/EDN1/MEGF8/ELF3/CLN8/ALCAM/FHL2/ABLIM3/DKK1/USP33/FOXO1/FOXO3/RAP1GAP2/MAPK8IP3/COBL/CLASP1/FN1/NCSTN/ABCA5/MACF1/SCRIB/CLCF1/FOSL2/PSD4/PLXNB2/EID1/OSBP2/FLRT3/FYN/CLIC4/ABCA12/GAS6/FBXO22/NUPR1/AFF4/INTU/BLOC1S2/ANK1/ANK3/GRN/H…	199
GO:0008544	GO:0008544	epidermis development	34/705	307/18679	2.06e-08	1.25e-06	9.5e-07	TXNIP/COL17A1/CD109/CSTA/DSP/ELF3/DKK1/SCRIB/FOSL2/CLIC4/ABCA12/ATP2C1/INTU/ANXA1/HES1/LCE1B/LCE1E/AQP3/IRF6/KRT10/KRT15/LAMA3/LAMB3/NOTCH1/PPL/KLK7/VANGL2/GRHL3/EDA2R/SOX9/SPRR1B/UGCG/WNT5A/SCEL	34
GO:0051641	GO:0051641	cellular localization	164/705	2890/18679	2.14e-08	1.29e-06	9.76e-07	CD24/SCAMP2/CDH13/OPTN/TOB1/CDKN1A/ABCA7/TXNIP/GIPC1/RAB40B/KIF3A/WDR45/AKAP13/GABARAP/FCHO2/LRRK2/SPPL3/FRMD6/PLK3/RNF19B/STXBP5/CSF1R/CSNK2A2/TOM1L2/CREBRF/ADRB2/CYLD/LCA5/DMD/ABAT/EDN1/STOM/F2R/F5/SEC31A/ABLIM3/MON2/CEP68/SYNE2/EXOC7/CLASP1/FN1/MACF1/SCRIB/FYN/ZDHHC24/ABCA12/GAS6/FBXO22/ARFGAP3/ATP2C1/SDCBP2/ARFIP1/GLUL/GOLGA2/BLOC1S2/ANK1/ANK3/GRN/GSK3B/GSN/RHOD/ANXA1/ANXA4/KCNIP3/HES1/APP/IL…	164
GO:0010604	GO:0010604	positive regulation of macromolecule metabolic process	159/705	2782/18679	2.35e-08	1.4e-06	1.06e-06	CD24/CDH13/TOB1/CDKN1A/TRIM22/ABCA7/CITED2/ARL6IP5/PLK2/LRRK2/SPPL3/PLK3/RNF19B/KLF6/CREBL2/CSF1R/ZFP90/CST3/PROM2/CREBRF/ADRB2/DAPK1/GADD45A/ECE1/EDN1/ELF3/EZH1/F2R/F3/ACSL1/FHL2/ABLIM3/MAPRE3/FOXO1/FOXO3/MAPK8IP3/FN1/SCRIB/CLCF1/SEC14L2/FOSL2/ARHGAP8/BCL2L13/FYN/ZBTB38/EPGN/RNF144B/GAS6/FBXO22/NUPR1/CYFIP2/STK36/GOLGA2/BLOC1S2/ANK3/HIPK2/BABAM1/GSK3B/GSN/HIP1/HES1/BIRC3/ACER2/APP/FAS/IL1A/IL1B/…	159
GO:0032270	GO:0032270	positive regulation of cellular protein metabolic process	95/705	1417/18679	2.5e-08	1.47e-06	1.11e-06	CD24/CDKN1A/ABCA7/ARL6IP5/PLK2/LRRK2/SPPL3/PLK3/RNF19B/CREBL2/CSF1R/PROM2/ADRB2/DAPK1/GADD45A/EDN1/F2R/F3/ACSL1/MAPRE3/MAPK8IP3/FN1/CLCF1/ARHGAP8/BCL2L13/FYN/EPGN/RNF144B/GAS6/FBXO22/NUPR1/CYFIP2/GOLGA2/HIPK2/GSK3B/GSN/HIP1/HES1/BIRC3/ACER2/APP/FAS/IL1A/IL1B/IL1RN/IL18/SLC27A1/KDR/LIF/MDM2/KITLG/MAP3K9/MUC1/ATP2B4/MINK1/RPS27L/ANKIB1/TOLLIP/NDFIP2/UQCC1/FBXW7/PIDD1/PRKCE/PSAP/PSMB10/VANGL2/BAX/RA…	95
GO:0045184	GO:0045184	establishment of protein localization	119/705	1914/18679	2.53e-08	1.47e-06	1.11e-06	CD24/SCAMP2/OPTN/TOB1/CDKN1A/TXNIP/GIPC1/RAB40B/GABARAP/LRRK2/SPPL3/TTC8/PLK3/RNF19B/STXBP5/CSF1R/CSNK2A2/TOM1L2/CREBRF/CYLD/LCA5/ABAT/STOM/F2R/SEC31A/ABLIM3/MON2/EXOC7/FN1/VPS8/MACF1/ZDHHC24/GAS6/ARFGAP3/ARFIP1/GLUL/ANK1/ANK3/GSK3B/RHOD/ANXA1/ANXA4/HES1/IL1A/IL1B/IL1RN/IL18/LAMP1/LLGL2/MCC/MDM2/MXI1/MYO5B/NOTCH1/F11R/SIDT2/ZDHHC9/CHMP3/CYB5R1/ATP6V1A/ATP6V1B1/PIK3C3/ATP6V1E1/ZFAND6/NDFIP2/VPS13C…	119
GO:0001952	GO:0001952	regulation of cell-matrix adhesion	17/705	88/18679	2.65e-08	1.52e-06	1.16e-06	CDH13/CLASP1/MACF1/GSK3B/RHOD/ACER2/FMN1/KDR/NINJ1/MINK1/SERPINE1/PLAU/CCL28/S100A10/SDC4/UTRN/PHLDB2	17
GO:0034613	GO:0034613	cellular protein localization	99/705	1501/18679	2.74e-08	1.56e-06	1.19e-06	CD24/OPTN/TOB1/CDKN1A/ABCA7/TXNIP/GIPC1/RAB40B/WDR45/GABARAP/FCHO2/LRRK2/SPPL3/FRMD6/PLK3/CSNK2A2/TOM1L2/CYLD/DMD/STOM/F2R/ABLIM3/CEP68/SYNE2/MACF1/FYN/ZDHHC24/ABCA12/GAS6/ARFGAP3/ARFIP1/ANK1/ANK3/GSK3B/GSN/RHOD/KCNIP3/HES1/IL1B/IL18/AGRN/LAMP1/LIF/MDM2/MXI1/F11R/ZDHHC9/CYB5R1/ZFAND6/TOLLIP/VPS13C/SYTL2/WIPI1/FBXW7/HHAT/TMEM30A/EXOC1/SCN3B/PARD3/RALGAPA2/RAB40C/BAX/BBS2/RAB5B/RAB13/BCL2L1/RPL9/RP…	99
GO:0006468	GO:0006468	protein phosphorylation	111/705	1750/18679	2.86e-08	1.61e-06	1.22e-06	CD24/ATP6AP2/CTDSPL/CDKN1A/ABCA7/ARL6IP5/PLK2/DUSP14/AKAP13/LRRK2/SOCS4/PLK3/CD109/CREBL2/CSF1R/CSNK2A2/PROM2/ADRB2/DAPK1/GADD45A/DMD/EDN1/F2R/ACSL1/MAPRE3/DKK1/FOXO1/MAPK8IP3/FN1/CLCF1/PLXNB2/ARHGAP8/FYN/EPGN/GAS6/RPS6KC1/STK36/HIPK2/GSK3B/HES1/APLP2/NDST1/APP/IL1A/IL1B/IL1RN/IL18/MAST4/SLC27A1/KDR/LIF/LIMK2/KITLG/MAP3K9/ATF3/ATP2B4/MINK1/PDK4/PIK3C3/PIK3CD/CSNK1G1/RIPK4/PPP2R5B/FBXW7/CDC42BPG/P…	111
GO:0048869	GO:0048869	cellular developmental process	209/705	3943/18679	3.31e-08	1.85e-06	1.4e-06	CD24/TOB1/CDKN1A/CITED2/SEMA3C/NEBL/CDC42EP3/TXNIP/PLK2/SDCCAG8/KIF3A/ADAMTS7/EVI5L/LRRK2/FRMD6/TTC8/COL4A5/KLF6/CD109/CREBL2/CSF1R/CSNK2A2/VCAN/CST3/CSTA/ADRB2/CYLD/SLFN5/AKR1C1/PRICKLE2/DMD/DSP/EDN1/MEGF8/ELF3/CLN8/ALCAM/FHL2/ABLIM3/DKK1/USP33/FOXO1/FOXO3/RAP1GAP2/MAPK8IP3/COBL/CLASP1/FN1/NCSTN/ABCA5/MACF1/SCRIB/CLCF1/FOSL2/PSD4/PLXNB2/EID1/OSBP2/FLRT3/FYN/CLIC4/DNAH1/ABCA12/GAS6/FBXO22/NUPR1/A…	209
GO:0070727	GO:0070727	cellular macromolecule localization	99/705	1508/18679	3.46e-08	1.91e-06	1.45e-06	CD24/OPTN/TOB1/CDKN1A/ABCA7/TXNIP/GIPC1/RAB40B/WDR45/GABARAP/FCHO2/LRRK2/SPPL3/FRMD6/PLK3/CSNK2A2/TOM1L2/CYLD/DMD/STOM/F2R/ABLIM3/CEP68/SYNE2/MACF1/FYN/ZDHHC24/ABCA12/GAS6/ARFGAP3/ARFIP1/ANK1/ANK3/GSK3B/GSN/RHOD/KCNIP3/HES1/IL1B/IL18/AGRN/LAMP1/LIF/MDM2/MXI1/F11R/ZDHHC9/CYB5R1/ZFAND6/TOLLIP/VPS13C/SYTL2/WIPI1/FBXW7/HHAT/TMEM30A/EXOC1/SCN3B/PARD3/RALGAPA2/RAB40C/BAX/BBS2/RAB5B/RAB13/BCL2L1/RPL9/RP…	99
GO:0071704	GO:0071704	organic substance metabolic process	461/705	10375/18679	3.75e-08	2.06e-06	1.56e-06	CD24/GPC6/CDH13/OPTN/TOB1/ATP6AP2/CTDSPL/CDKN1A/PRSS16/APBB3/TRIM22/ABCA7/CITED2/ZER1/ARL6IP5/MXD4/STAMBP/TXNIP/GIPC1/KDM5B/PLK2/SRSF8/PNRC1/RAB40B/WWP1/DUSP14/FOXN3/WDR45/ADAMTS7/AKAP13/SAT2/KLF8/PLCD3/SLC46A1/DTX2/FBXO32/PCMTD1/PNLIPRP3/LRRK2/SPPL3/SOCS4/PLK3/RNF19B/COL4A5/COL4A6/SGPP2/COL17A1/KLF6/SPATA18/CPEB2/STXBP5/CD109/CPM/CREBL2/CSF1R/CSNK2A2/ZFP90/VCAN/CST3/CSTA/CTNND1/PROM2/CREBRF/ADRB…	461
GO:0007275	GO:0007275	multicellular organismal development	244/705	4795/18679	4.81e-08	2.61e-06	1.98e-06	CD24/CDH13/ATP6AP2/MSLN/CDKN1A/CITED2/SEMA3C/NEBL/TXNIP/PLK2/SDCCAG8/WWP1/ADAMTS7/PLCD3/LRRK2/TTC8/COL4A5/KLF6/CD109/CLDN4/CSF1R/CSNK2A2/VCAN/CST3/CSTA/ADRB2/CYLD/DCN/PRICKLE2/DMD/DSC3/DSP/ECE1/EDN1/MEGF8/ELF3/CLN8/ALCAM/EZH1/F3/FAP/ALDH1A3/FHL2/ABLIM3/DKK1/USP33/FOXO1/FOXO3/RAP1GAP2/CIC/MAPK8IP3/COBL/SIN3B/CLASP1/FN1/NCSTN/MACF1/SCRIB/CLCF1/FOSL2/PSD4/PLXNB2/FLRT3/FYN/EPGN/CLIC4/ABCA12/GAS6/FBXO…	244
GO:0040012	GO:0040012	regulation of locomotion	56/705	690/18679	6.04e-08	3.24e-06	2.46e-06	CDH13/CITED2/LRRK2/CSF1R/AMOTL1/EDN1/MEGF8/F2R/F3/SYNE2/EXOC7/CLASP1/FN1/MACF1/PLXNB2/CLIC4/GAS6/GSN/RHOD/IL1B/IL1RN/KDR/LAMA3/ARHGAP5/LGALS3/TACSTD2/MCC/KITLG/NOTCH1/MINK1/SERPINE1/PIK3CD/PLAU/PLD1/PLXNA2/ROBO4/PLXNA3/PRKCE/PRKX/CCL28/PTPRM/BBS2/RAP2B/SDC4/SGK1/BMPR2/SOX9/BRAF/TGFBR2/WNT5A/TRIM5/C16orf45/PHLDB2/TP53INP1/HDAC9/SRGAP3	56
GO:0048584	GO:0048584	positive regulation of response to stimulus	120/705	1966/18679	6.1e-08	3.24e-06	2.46e-06	CD24/CDH13/TOB1/ATP6AP2/TRIM22/ABCA7/CITED2/ARL6IP5/GIPC1/PLK2/SERINC3/LRRK2/SPPL3/CSF1R/CREBRF/ADRB2/CYLD/GADD45A/EDN1/MEGF8/F2R/F3/MAPK8IP3/MACF1/CLCF1/ARHGAP8/FYN/EPGN/GAS6/CYFIP2/ATP2C1/STK36/INTU/HIPK2/BABAM1/GSK3B/GSN/BLNK/HES1/BIRC3/FAS/IL1A/IL1B/IL1RN/IL18/INPP5D/KDR/LAMP1/LGALS3/LIF/KITLG/ATXN3/MAP3K9/ATF3/NOTCH1/MINK1/SERPINE1/SLC35C2/C1RL/PDE4B/PIK3C3/PIK3CD/NDFIP2/PPP2R5B/FBXW7/PIDD1/…	120
GO:0009605	GO:0009605	response to external stimulus	145/705	2511/18679	6.32e-08	3.33e-06	2.53e-06	CD24/GPC6/CDH13/OPTN/CDKN1A/TRIM22/SEMA3C/TXNIP/WDR45/ADAMTS7/GABARAP/COL4A5/STXBP5/CD109/CSNK2A2/CST3/ADRB2/DCN/AKR1C1/GADD45A/DMD/DSC2/EDN1/MEGF8/STOM/ALCAM/F2R/F3/ALDH3A1/ACSL1/ALDH1A3/ABLIM3/USP33/FOXO1/MAPK8IP3/CLASP1/NCSTN/SCRIB/FLRT3/FYN/TECPR1/DNAH1/GAS6/FBXO22/APOBEC3C/GLUL/ANK1/ANK3/GSK3B/GSN/MR1/HMGCL/APBB2/BIRC3/IFIT2/IFNGR1/APP/FAS/IL1B/IL1R1/IL1RN/AQP3/IL18/ITGA2/AGRN/KCNQ3/KDR/KRT1…	145
GO:0071702	GO:0071702	organic substance transport	146/705	2540/18679	7.49e-08	3.91e-06	2.97e-06	CD24/SCAMP2/OPTN/TOB1/CDKN1A/ABCA7/ARL6IP5/TXNIP/GIPC1/SERINC3/RAB40B/SLC46A1/GABARAP/LRRK2/SPPL3/TTC8/ABCC2/SLC43A2/PLK3/RNF19B/STARD4/STXBP5/CREBL2/CSF1R/CSNK2A2/TOM1L2/CREBRF/CYLD/AKR1C1/LCA5/ABAT/SLC26A2/EDN1/STOM/CLN8/F2R/ACSL1/SEC31A/ABLIM3/MON2/EXOC7/FN1/VPS8/ABCA5/MACF1/OSBP2/ZDHHC24/ABCA12/GAS6/ARFGAP3/ARFIP1/GLUL/GM2A/SLC26A11/ANK1/ANK3/GSK3B/RHOD/ANXA1/ANXA4/HES1/ANO9/IL1A/IL1B/IL1RN/A…	146
GO:0001568	GO:0001568	blood vessel development	48/705	556/18679	8.79e-08	4.55e-06	3.46e-06	CDH13/SEMA3C/PLCD3/ADRB2/EDN1/F3/FAP/FOXO1/FN1/EPGN/CLIC4/HIPK2/HES1/IL1A/IL1B/IL18/ITGB8/KDR/LIF/MFGE8/MYO1E/NOTCH1/NOTCH3/SERPINE1/ANGPTL4/PGF/PLAU/ROBO4/FBXW7/PRKX/PTPRM/BAX/ACTA2/SAT1/CEACAM1/PRDM1/STRA6/SHC1/BMPR2/TBX3/BTG1/TGFBI/TGFBR2/WNT5A/ATPIF1/EIF2AK3/HDAC9/SLC12A6	48
GO:0030334	GO:0030334	regulation of cell migration	50/705	593/18679	9.85e-08	5.03e-06	3.82e-06	CDH13/CITED2/CSF1R/AMOTL1/EDN1/F2R/F3/SYNE2/CLASP1/FN1/MACF1/PLXNB2/CLIC4/GAS6/GSN/RHOD/IL1B/IL1RN/KDR/LAMA3/ARHGAP5/LGALS3/TACSTD2/MCC/KITLG/NOTCH1/MINK1/SERPINE1/PIK3CD/PLAU/PLD1/PLXNA2/ROBO4/PRKCE/PRKX/CCL28/PTPRM/RAP2B/SDC4/SGK1/BMPR2/SOX9/BRAF/TGFBR2/WNT5A/C16orf45/PHLDB2/TP53INP1/HDAC9/SRGAP3	50
GO:0009628	GO:0009628	response to abiotic stimulus	78/705	1117/18679	9.9e-08	5.03e-06	3.82e-06	CD24/GPC6/CDKN1A/CITED2/TXNIP/PLK3/CPEB2/CST3/ADRB2/DCN/DDB2/AKR1C1/GADD45A/DMD/ABAT/EDN1/F3/ALDH3A1/FOXO1/FYN/DNAH1/MYOF/HIPK2/BABAM1/GSK3B/ANXA1/APP/FAS/IL1A/IL1B/IL1R1/AGRN/SLC27A1/MDM2/ATXN3/MME/NOTCH1/ATP2B4/F11R/ANGPTL4/PLAC8/TRIAP1/PGF/SERPINB13/PLAU/PLOD2/POLH/FBXW7/PRKCE/TIGAR/BAX/BCL2L1/ATXN1/SDC4/STRA6/SHC1/NABP1/PINK1/BNIP3/SOX9/BRAF/TGFBR2/TGFBR3/TLR3/BEST1/XPC/BTG2/CPEB4/HMGA2/CAT/T…	78
GO:0010033	GO:0010033	response to organic substance	158/705	2828/18679	1.19e-07	5.97e-06	4.53e-06	CD24/CDH13/TOB1/CDKN1A/TRIM22/CITED2/TXNIP/GIPC1/ADAMTS7/AKAP13/FBXO32/LRRK2/SOCS4/KLF6/CPEB2/CD109/CLDN4/CSF1R/SESN3/CST3/CREBRF/ADRB2/DAPK1/DCN/AKR1C1/DMD/ABAT/EDN1/MEGF8/UBR1/TRIML2/F2R/F3/ALDH3A1/ACSL1/FHL2/SEC31A/DKK1/FOXO1/FOXO3/ARHGEF9/ZCCHC11/NCSTN/CLCF1/FYN/GAS6/MYOF/GLUL/GRN/HIPK2/GSK3B/GSN/ANXA1/HMGCL/HES1/BIRC3/DNAJC4/NDST1/ACER2/IFIT2/IFNGR1/FAS/IL1A/IL1B/IL1R1/IL1RN/AQP3/IL18/IRF6/A…	158
GO:0031589	GO:0031589	cell-substrate adhesion	32/705	299/18679	1.19e-07	5.97e-06	4.53e-06	CDH13/MSLN/COL17A1/CLASP1/FN1/MACF1/GAS6/GSK3B/RHOD/ACER2/FMN1/ITGA2/ITGB6/KDR/TACSTD2/ATXN3/NINJ1/NOTCH1/MINK1/SERPINE1/HSD17B12/PLAU/PRKCE/PRKX/CCL28/S100A10/SDC4/BRAF/UTRN/MICALL2/PHLDB2/CD63	32
GO:0009896	GO:0009896	positive regulation of catabolic process	36/705	362/18679	1.26e-07	6.19e-06	4.7e-06	TOB1/PLK2/LRRK2/PLK3/RNF19B/CREBRF/ADRB2/DCN/FOXO1/RNF144B/FBXO22/GSK3B/IL1B/MDM2/ATXN3/ANKIB1/FBXW7/PRKCE/PSMB10/KIAA1324/BAX/PINK1/BNIP3/SNX1/SOX9/ZFP36L2/WNT5A/PTTG1IP/BTG2/PLEKHF1/ULK1/CBLB/ATPIF1/TP53INP1/TMEM59/SEC22B	36
GO:0034329	GO:0034329	cell junction assembly	27/705	226/18679	1.27e-07	6.19e-06	4.7e-06	CDH10/CDH13/INADL/COL17A1/FRMPD2/CTNND1/CLASP1/FN1/MACF1/RHOD/FMN1/KDR/LAMA3/LAMB3/F11R/PARD3/RAB13/S100A10/SDC4/DST/MICALL2/PVRL4/VMP1/PHLDB2/CLDN1/CD9/CDH1	27
GO:0010952	GO:0010952	positive regulation of peptidase activity	22/705	158/18679	1.27e-07	6.19e-06	4.7e-06	ARL6IP5/DAPK1/F2R/F3/FN1/BCL2L13/CYFIP2/GSN/HIP1/ACER2/APP/FAS/RPS27L/PIDD1/BAX/PERP/PINK1/TLR3/PICALM/TNFRSF10B/CFLAR/EIF2AK3	22
GO:1902531	GO:1902531	regulation of intracellular signal transduction	100/705	1572/18679	1.36e-07	6.57e-06	4.98e-06	CD24/CDH13/OPTN/ATP6AP2/TRIM22/ABCA7/ARL6IP5/STAMBP/PLK2/SERINC3/DUSP14/AKAP13/LRRK2/SPPL3/SOCS4/CSF1R/SESN3/ADRB2/CYLD/GADD45A/EDN1/UBR1/F2R/F3/FOXO1/RAP1GAP2/MAPK8IP3/ARHGEF9/FN1/CLCF1/PSD4/PHLDA3/ARHGAP8/FYN/EPGN/ALS2CL/GAS6/ATP2C1/SESN1/HIPK2/RHOD/HES1/BIRC3/IL1A/IL1B/IL1RN/IL18/KDR/ARHGEF37/ARHGAP5/LIF/MDM2/KITLG/MAP3K9/MUC1/ATF3/NOTCH1/ATP2B4/RRM2B/MINK1/ARHGEF3/TRIAP1/ZFAND6/NDFIP2/FBXW7/P…	100
GO:0016192	GO:0016192	vesicle-mediated transport	87/705	1306/18679	1.38e-07	6.62e-06	5.03e-06	SCAMP2/TSPAN1/CDH13/OPTN/ABCA7/FCHO2/LRRK2/STXBP5/PROM2/ADRB2/F5/SEC31A/DKK1/USP33/MON2/MAPK8IP3/EXOC7/CLASP1/FN1/VPS8/MACF1/SCRIB/FYN/LRP10/ABCA12/GAS6/ARFGAP3/CYFIP2/GOLGA2/BLOC1S2/ANK1/ANK3/GRN/GSN/ANXA1/HIP1/IGF2R/APP/IL1B/LAMP1/LGALS3/LLGL2/MFGE8/MYO1E/MYO5B/NOTCH1/SERPINE1/CHMP3/PIK3C3/PIK3CD/PLD1/CSNK1G1/SYTL2/WIPI1/VPS53/ARFGAP1/EXOC1/PRKCE/PSAP/B2M/CHMP1B/RIC1/BBS2/RAB5B/RAB13/BCL2L1/SOR…	87
GO:0031325	GO:0031325	positive regulation of cellular metabolic process	158/705	2841/18679	1.61e-07	7.62e-06	5.78e-06	CD24/CDH13/TOB1/CDKN1A/TRIM22/ABCA7/CITED2/ARL6IP5/PLK2/LRRK2/SPPL3/PLK3/RNF19B/KLF6/CREBL2/CSF1R/ZFP90/CST3/PROM2/ADRB2/DAPK1/DCN/GADD45A/ECE1/EDN1/ELF3/EZH1/F2R/F3/ACSL1/FHL2/ABLIM3/MAPRE3/FOXO1/FOXO3/MAPK8IP3/FN1/SCRIB/CLCF1/SEC14L2/FOSL2/ARHGAP8/BCL2L13/FYN/ZBTB38/EPGN/RNF144B/GAS6/FBXO22/NUPR1/CYFIP2/STK36/GOLGA2/BLOC1S2/HIPK2/BABAM1/GSK3B/GSN/ANXA1/HIP1/HES1/BIRC3/ACER2/APP/FAS/IL1A/IL1B/IL…	158
GO:0043412	GO:0043412	macromolecule modification	200/705	3816/18679	1.83e-07	8.6e-06	6.53e-06	CD24/ATP6AP2/CTDSPL/CDKN1A/TRIM22/ABCA7/ZER1/ARL6IP5/STAMBP/KDM5B/PLK2/RAB40B/WWP1/DUSP14/WDR45/ADAMTS7/AKAP13/DTX2/FBXO32/PCMTD1/LRRK2/SPPL3/SOCS4/PLK3/RNF19B/CD109/CREBL2/CSF1R/CSNK2A2/CSTA/PROM2/ADRB2/CYLD/DAPK1/DCN/DDB2/GADD45A/DMD/DSP/EDN1/UBR1/TRIML2/EZH1/F2R/ACSL1/SEC31A/MAPRE3/DKK1/USP33/FOXO1/CUL9/MAPK8IP3/SIN3B/FN1/CLCF1/PLXNB2/EID1/ARHGAP8/FYN/ZDHHC24/EPGN/RNF144B/GAS6/FBXO22/NUPR1/RPS…	200
GO:0042127	GO:0042127	regulation of cell proliferation	94/705	1458/18679	1.86e-07	8.69e-06	6.59e-06	CD24/CDH13/OPTN/TOB1/CDKN1A/MXD4/STAMBP/TXNIP/PLCD3/LRRK2/CD109/CSF1R/CST3/ADRB2/EDN1/F2R/F3/ALDH3A1/FAP/FOXO1/FOXO3/FN1/CLCF1/FOSL2/FYN/EPGN/GAS6/NUPR1/INTU/SESN1/GLUL/BLOC1S2/GRN/HIPK2/ANXA1/HES1/ACER2/IL1A/IL1B/IL18/INPP5D/IRF6/AREG/KDR/TRNP1/ARHGAP5/LGALS3/LIF/TACSTD2/MCC/MDM2/MFGE8/KITLG/MITF/MXI1/NOTCH1/NOTCH3/PLAC8/PGF/PLAU/FBXW7/AZGP1/PTPRM/BAX/BCL2L1/S100A6/SAT1/ATXN1/PRDM1/C10orf54/SGK1…	94
GO:0030155	GO:0030155	regulation of cell adhesion	50/705	609/18679	2.23e-07	1.03e-05	7.83e-06	CD24/CDH13/CITED2/ADRB2/CYLD/CLASP1/FN1/MACF1/FYN/GSK3B/GSN/RHOD/HES1/ACER2/FMN1/IL1B/IL1RN/IL18/KDR/LAMA3/LGALS3/LMO7/TACSTD2/ATXN3/MUC1/NINJ1/NOTCH1/MINK1/SERPINE1/HSD17B12/PLAU/PRKCE/PRKX/CCL28/S100A10/SDC4/C10orf54/SOS1/SOX9/BRAF/TGFBI/TGFBR2/TGM2/UTRN/WNT5A/CBLB/TNFSF9/PHLDB2/CD59/CDH1	50
GO:2000145	GO:2000145	regulation of cell motility	51/705	628/18679	2.36e-07	1.08e-05	8.2e-06	CDH13/CITED2/CSF1R/AMOTL1/EDN1/F2R/F3/SYNE2/CLASP1/FN1/MACF1/PLXNB2/CLIC4/GAS6/GSN/RHOD/IL1B/IL1RN/KDR/LAMA3/ARHGAP5/LGALS3/TACSTD2/MCC/KITLG/NOTCH1/MINK1/SERPINE1/PIK3CD/PLAU/PLD1/PLXNA2/ROBO4/PRKCE/PRKX/CCL28/PTPRM/BBS2/RAP2B/SDC4/SGK1/BMPR2/SOX9/BRAF/TGFBR2/WNT5A/C16orf45/PHLDB2/TP53INP1/HDAC9/SRGAP3	51
GO:0009267	GO:0009267	cellular response to starvation	36/705	372/18679	2.47e-07	1.12e-05	8.53e-06	OPTN/WDR45/ADAMTS7/GABARAP/CSNK2A2/ADRB2/DSC2/STOM/USP33/FOXO1/TECPR1/GAS6/FBXO22/GLUL/KRT15/ATF3/PDK4/PIK3C3/PLOD2/WIPI1/FBXW7/PI4K2A/MBD5/TIGAR/KIAA1324/PINK1/BMPR2/BNIP3L/STAT2/CPEB4/MAP1LC3B/ULK1/VAMP8/ATPIF1/TP53INP1/EIF2AK3	36
GO:0044248	GO:0044248	cellular catabolic process	113/705	1868/18679	2.55e-07	1.15e-05	8.72e-06	OPTN/TOB1/TM9SF1/GIPC1/PLK2/WWP1/WDR45/ADAMTS7/GABARAP/LRRK2/PLK3/RNF19B/SPATA18/CSNK2A2/VCAN/CST3/ADRB2/CYLD/DAPK1/DBT/DCN/ABAT/ECE1/DCP1B/UBR1/STOM/CLN8/ACSL1/FAP/USP33/FOXO1/CUL9/ZCCHC11/RNF144B/TECPR1/FBXO22/APOBEC3C/GLUL/GM2A/GOLGA2/GSK3B/HADHB/HMGCL/IL1B/ACADVL/KRT15/LAMP1/CYP4F3/MDM2/ATXN3/ATP2B4/ACOX1/BFAR/PDE4B/PCYOX1/PIK3C3/PLD1/PLOD2/DUOX1/PON2/ANKIB1/TOLLIP/CROT/WIPI1/UBE2W/FBXW7/PI4K…	113
GO:0042594	GO:0042594	response to starvation	38/705	406/18679	2.69e-07	1.21e-05	9.15e-06	OPTN/WDR45/ADAMTS7/GABARAP/CSNK2A2/ADRB2/DSC2/STOM/USP33/FOXO1/TECPR1/GAS6/FBXO22/GLUL/HMGCL/IL1RN/KRT15/ATF3/PDK4/PIK3C3/PLOD2/WIPI1/FBXW7/PI4K2A/MBD5/TIGAR/KIAA1324/PINK1/BMPR2/BNIP3L/STAT2/CPEB4/MAP1LC3B/ULK1/VAMP8/ATPIF1/TP53INP1/EIF2AK3	38
GO:0001944	GO:0001944	vasculature development	48/705	578/18679	2.8e-07	1.25e-05	9.45e-06	CDH13/SEMA3C/PLCD3/ADRB2/EDN1/F3/FAP/FOXO1/FN1/EPGN/CLIC4/HIPK2/HES1/IL1A/IL1B/IL18/ITGB8/KDR/LIF/MFGE8/MYO1E/NOTCH1/NOTCH3/SERPINE1/ANGPTL4/PGF/PLAU/ROBO4/FBXW7/PRKX/PTPRM/BAX/ACTA2/SAT1/CEACAM1/PRDM1/STRA6/SHC1/BMPR2/TBX3/BTG1/TGFBI/TGFBR2/WNT5A/ATPIF1/EIF2AK3/HDAC9/SLC12A6	48
GO:0030216	GO:0030216	keratinocyte differentiation	19/705	127/18679	2.93e-07	1.29e-05	9.8e-06	TXNIP/CD109/CSTA/DSP/FOSL2/CLIC4/ABCA12/INTU/ANXA1/LCE1B/LCE1E/AQP3/IRF6/KRT10/NOTCH1/PPL/SPRR1B/WNT5A/SCEL	19
GO:0071496	GO:0071496	cellular response to external stimulus	44/705	509/18679	2.96e-07	1.29e-05	9.81e-06	OPTN/CDKN1A/WDR45/ADAMTS7/GABARAP/CSNK2A2/ADRB2/GADD45A/DSC2/STOM/USP33/FOXO1/TECPR1/GAS6/FBXO22/GLUL/FAS/IL1B/KRT15/ATF3/PDK4/PIK3C3/PLOD2/WIPI1/FBXW7/PI4K2A/MBD5/TIGAR/KIAA1324/PINK1/BMPR2/BNIP3/BNIP3L/SOX9/STAT2/TLR3/CPEB4/MAP1LC3B/ULK1/VAMP8/TNFRSF10B/ATPIF1/TP53INP1/EIF2AK3	44
GO:0045862	GO:0045862	positive regulation of proteolysis	35/705	359/18679	3.04e-07	1.32e-05	1e-05	ARL6IP5/PLK2/LRRK2/PLK3/RNF19B/DAPK1/F2R/F3/FN1/BCL2L13/RNF144B/FBXO22/CYFIP2/GSK3B/GSN/HIP1/ACER2/APP/FAS/IL1B/MDM2/RPS27L/ANKIB1/FBXW7/PIDD1/PSMB10/BAX/PERP/PINK1/TLR3/PICALM/TNFRSF10B/CFLAR/ATPIF1/EIF2AK3	35
GO:0023056	GO:0023056	positive regulation of signaling	97/705	1538/18679	3.21e-07	1.38e-05	1.05e-05	CD24/CDH13/TOB1/ATP6AP2/TRIM22/ABCA7/CITED2/ARL6IP5/GIPC1/PLK2/SERINC3/LRRK2/SPPL3/CSF1R/CREBRF/ADRB2/CYLD/GADD45A/ABAT/ECE1/EDN1/F2R/F3/DKK1/IGSF9B/MAPK8IP3/MACF1/SCRIB/CLCF1/ARHGAP8/FYN/EPGN/GAS6/ATP2C1/STK36/INTU/GLUL/HIPK2/GSK3B/GSN/BLNK/HES1/BIRC3/FAS/IL1A/IL1B/IL1RN/IL18/KDR/LIF/KITLG/MAP3K9/ATF3/NOTCH1/MINK1/SLC35C2/NDFIP2/PPP2R5B/FBXW7/PIDD1/MBD5/PRKCE/SULF2/PSAP/PSMB10/VANGL2/BAX/BCL2L1/…	97
GO:0071310	GO:0071310	cellular response to organic substance	128/705	2203/18679	3.29e-07	1.41e-05	1.07e-05	CD24/CDH13/TOB1/CDKN1A/TRIM22/CITED2/GIPC1/ADAMTS7/AKAP13/FBXO32/LRRK2/SOCS4/KLF6/CPEB2/CD109/CSF1R/CREBRF/DAPK1/AKR1C1/DMD/EDN1/MEGF8/UBR1/F3/ACSL1/SEC31A/DKK1/FOXO1/FOXO3/ARHGEF9/ZCCHC11/NCSTN/CLCF1/FYN/GAS6/MYOF/HIPK2/GSK3B/ANXA1/HES1/BIRC3/NDST1/IFIT2/IFNGR1/IL1A/IL1B/IL1R1/IL1RN/IL18/IRF6/ACADVL/SLC27A1/KDR/MAP2/MDM2/KITLG/ATXN3/MME/ATF3/NOTCH1/ATP2B4/SERPINE1/ARHGEF3/F11R/SIDT2/BFAR/PDE4B/I…	128
GO:0016310	GO:0016310	phosphorylation	122/705	2073/18679	3.38e-07	1.44e-05	1.09e-05	CD24/ATP6AP2/CTDSPL/CDKN1A/ABCA7/ARL6IP5/PLK2/DUSP14/AKAP13/LRRK2/SOCS4/PLK3/CD109/CREBL2/CSF1R/CSNK2A2/PROM2/ADRB2/DGKA/DAPK1/GADD45A/DMD/EDN1/F2R/ACSL1/MAPRE3/DKK1/FOXO1/MAPK8IP3/FN1/CLCF1/PLXNB2/ARHGAP8/FYN/EPGN/GAS6/RPS6KC1/STK36/HIPK2/GSK3B/HES1/APLP2/NDST1/APP/IL1A/IL1B/IL1RN/IL18/AREG/MAST4/SLC27A1/KDR/LIF/LIMK2/KITLG/MAP3K9/ATF3/NDUFB5/ATP2B4/MINK1/AK3/IP6K2/PDK4/PIK3C3/PIK3CD/CSNK1G1/RIP…	122
GO:0097285	GO:0097285	cell-type specific apoptotic process	39/705	427/18679	3.52e-07	1.48e-05	1.13e-05	OPTN/STAMBP/EDN1/F2R/FAP/FOXO3/CLCF1/FYN/GAS6/HIPK2/GSN/ANXA1/KCNIP3/APP/FAS/AGRN/KDR/LGALS3/KITLG/SERPINE1/ANGPTL4/SERPINB13/FBXW7/TIGAR/BAX/BCL2L1/PINK1/BMPR2/BNIP3/SOD2/SOX9/BRAF/BTG1/TGFBR2/WNT5A/BTG2/CPEB4/DOCK8/STK17A	39
GO:0009967	GO:0009967	positive regulation of signal transduction	90/705	1398/18679	3.75e-07	1.57e-05	1.19e-05	CD24/CDH13/TOB1/ATP6AP2/TRIM22/ABCA7/CITED2/ARL6IP5/GIPC1/PLK2/SERINC3/LRRK2/SPPL3/CSF1R/CREBRF/ADRB2/CYLD/GADD45A/EDN1/F2R/F3/MAPK8IP3/MACF1/CLCF1/ARHGAP8/FYN/EPGN/GAS6/ATP2C1/STK36/INTU/HIPK2/GSK3B/GSN/BLNK/HES1/BIRC3/FAS/IL1A/IL1B/IL1RN/IL18/KDR/LIF/KITLG/MAP3K9/ATF3/NOTCH1/MINK1/SLC35C2/NDFIP2/PPP2R5B/FBXW7/PIDD1/MBD5/PRKCE/SULF2/PSAP/PSMB10/VANGL2/BAX/BCL2L1/EDA2R/S100A4/C10orf54/SH3BGRL/SHC…	90
GO:0006979	GO:0006979	response to oxidative stress	35/705	364/18679	4.23e-07	1.75e-05	1.33e-05	ARL6IP5/TXNIP/LRRK2/PLK3/KLF6/CPEB2/SESN3/CST3/EDN1/CLN8/F3/FOXO1/FOXO3/SESN1/ANXA1/APP/IL1B/IL1R1/AREG/RRM2B/DUOX1/PON2/FBXW7/PRODH/PSAP/SEPP1/SHC1/PINK1/BNIP3/SOD2/BTG1/PXDN/SESN2/CAT/TP53INP1	35
GO:0042060	GO:0042060	wound healing	55/705	718/18679	5.18e-07	2.13e-05	1.62e-05	OPTN/KIF3A/KLF6/STXBP5/CD109/ADRB2/DGKA/DCN/DSP/EDN1/F2R/F3/F5/CLASP1/FN1/MACF1/SCRIB/FYN/GAS6/MYOF/GSN/ANXA1/APP/IL1A/IL1B/INPP5D/ITGA2/NINJ1/NOTCH1/ATP2B4/SERPINE1/AK3/F11R/PIK3CD/PLAU/FAM46A/PRKCE/PARD3/PSAP/VANGL2/GRHL3/RAP2B/CEACAM1/SDC4/SHC1/SOS1/TGFBR2/WNT5A/DOCK8/CYP4F2/CFLAR/PHLDB2/CD9/CD59/CD63	55
GO:0010647	GO:0010647	positive regulation of cell communication	97/705	1556/18679	5.46e-07	2.23e-05	1.69e-05	CD24/CDH13/TOB1/ATP6AP2/TRIM22/ABCA7/CITED2/ARL6IP5/GIPC1/PLK2/SERINC3/LRRK2/SPPL3/CSF1R/CREBRF/ADRB2/CYLD/GADD45A/ABAT/EDN1/F2R/F3/DKK1/IGSF9B/MAPK8IP3/MACF1/CLCF1/ARHGAP8/FYN/EPGN/GAS6/ATP2C1/STK36/INTU/GLUL/HIPK2/GSK3B/GSN/BLNK/HES1/BIRC3/FAS/IL1A/IL1B/IL1RN/IL18/KDR/LIF/KITLG/MAP3K9/ATF3/NOTCH1/MINK1/SLC35C2/NDFIP2/PPP2R5B/FBXW7/PIDD1/MBD5/PRKCE/SULF2/PSAP/PSMB10/VANGL2/KIAA1324/BAX/BCL2L1/ED…	97
GO:0015031	GO:0015031	protein transport	108/705	1791/18679	5.75e-07	2.31e-05	1.75e-05	CD24/SCAMP2/OPTN/TOB1/CDKN1A/TXNIP/GIPC1/RAB40B/GABARAP/LRRK2/SPPL3/TTC8/PLK3/RNF19B/STXBP5/CSF1R/CSNK2A2/TOM1L2/CREBRF/CYLD/LCA5/ABAT/STOM/F2R/SEC31A/ABLIM3/MON2/EXOC7/FN1/VPS8/MACF1/ZDHHC24/GAS6/ARFGAP3/ARFIP1/GLUL/ANK1/ANK3/GSK3B/RHOD/ANXA1/ANXA4/HES1/IL1A/IL1B/IL1RN/IL18/LLGL2/MXI1/MYO5B/NOTCH1/SIDT2/ZDHHC9/CHMP3/CYB5R1/ATP6V1A/ATP6V1B1/PIK3C3/ATP6V1E1/ZFAND6/NDFIP2/VPS13C/SYTL2/STEAP3/VPS53/…	108
GO:0051239	GO:0051239	regulation of multicellular organismal process	136/705	2403/18679	5.77e-07	2.31e-05	1.75e-05	CD24/TOB1/ATP6AP2/ABCA7/CITED2/PLK2/ADAMTS7/AKAP13/FBXO32/LRRK2/STXBP5/CD109/CSF1R/CST3/ADRB2/CYLD/AMOTL1/DMD/ABAT/DSC2/DSP/ECE1/EDN1/MEGF8/F2R/F3/FAP/DKK1/FOXO1/FOXO3/RAP1GAP2/COBL/CLASP1/FN1/MACF1/CLCF1/PLXNB2/FLRT3/FYN/ZBTB20/GAS6/FBXO22/NUPR1/GRN/HIPK2/GSK3B/ANXA1/ANXA4/HES1/BIRC3/APP/FAS/IL1A/IL1B/IL1RN/AQP3/IL18/INPP5D/AREG/AGRN/SLC27A1/KDR/LAMA3/LGALS3/LIF/TACSTD2/MCC/KITLG/MITF/NOTCH1/NOT…	136
GO:0042325	GO:0042325	regulation of phosphorylation	90/705	1412/18679	5.77e-07	2.31e-05	1.75e-05	CD24/ATP6AP2/CTDSPL/CDKN1A/ABCA7/ARL6IP5/DUSP14/AKAP13/LRRK2/SOCS4/CD109/CREBL2/CSF1R/PROM2/ADRB2/GADD45A/DMD/EDN1/F2R/ACSL1/MAPRE3/DKK1/FOXO1/MAPK8IP3/FN1/CLCF1/PLXNB2/ARHGAP8/FYN/EPGN/GAS6/HIPK2/GSK3B/HES1/APLP2/APP/IL1A/IL1B/IL1RN/IL18/AREG/SLC27A1/KDR/LIF/KITLG/MAP3K9/ATF3/ATP2B4/MINK1/PPP2R5B/FBXW7/PRKCE/PARD3/PSAP/PSMB10/TIGAR/VANGL2/BAX/RAP2B/RGS2/EDA2R/ROS1/ATXN1/SDC4/TSPYL2/SAMSN1/SHC1/G…	90
GO:0051726	GO:0051726	regulation of cell cycle	67/705	950/18679	5.96e-07	2.37e-05	1.8e-05	CTDSPL/CDKN1A/CITED2/GIPC1/PLK2/FOXN3/PLK3/CSNK2A2/TOM1L2/CYLD/GADD45A/EDN1/FAP/MAPRE3/CUL9/MACF1/SCRIB/EPGN/GAS6/NUPR1/TJP3/SESN1/HIPK2/ANXA1/APBB2/HES1/APP/IL1A/IL1B/IRF6/TRNP1/LIF/MDM2/MUC1/ATP2B4/MINK1/GMNN/RPS27L/TRIAP1/CHMP3/PIK3C3/PPP2R5B/FBXW7/PIDD1/PRKCE/PSMB10/CHMP1B/BAX/BCL2L1/TSPYL2/SRSF5/NABP1/SOX9/DST/CDKL5/SVIL/TBX3/WNT5A/XPC/ZNF655/HMGA2/CCNL2/CCNK/CCND2/CCNG1/CCNG2/TP53INP1	67
GO:0048514	GO:0048514	blood vessel morphogenesis	42/705	489/18679	6.54e-07	2.58e-05	1.96e-05	CDH13/PLCD3/ADRB2/EDN1/F3/FAP/FN1/EPGN/CLIC4/HIPK2/HES1/IL1A/IL1B/IL18/KDR/LIF/MFGE8/MYO1E/NOTCH1/NOTCH3/SERPINE1/ANGPTL4/PGF/PLAU/ROBO4/FBXW7/PRKX/PTPRM/BAX/SAT1/CEACAM1/PRDM1/STRA6/SHC1/BTG1/TGFBI/TGFBR2/WNT5A/ATPIF1/EIF2AK3/HDAC9/SLC12A6	42
GO:0042221	GO:0042221	response to chemical	212/705	4169/18679	6.73e-07	2.64e-05	2e-05	CD24/CDH13/TOB1/CDKN1A/TRIM22/CITED2/SEMA3C/ARL6IP5/TXNIP/GIPC1/ADAMTS7/AKAP13/SLC46A1/FBXO32/LRRK2/SOCS4/PLK3/COL4A5/KLF6/CPEB2/CD109/CLDN4/CSF1R/SESN3/CSNK2A2/CST3/CREBRF/ADRB2/DAPK1/DCN/AKR1C1/DMD/ABAT/SLC26A2/EDN1/MEGF8/UBR1/TRIML2/ALCAM/F2R/F3/ALDH3A1/ACSL1/FDXR/FHL2/SEC31A/ABLIM3/DKK1/USP33/FOXO1/FOXO3/MAPK8IP3/ARHGEF9/ZCCHC11/CLASP1/NCSTN/SCRIB/CLCF1/FLRT3/FYN/CLIC4/GAS6/NUPR1/MYOF/SESN1/G…	212
GO:0051128	GO:0051128	regulation of cellular component organization	119/705	2035/18679	6.78e-07	2.64e-05	2e-05	TSPAN1/CDH13/CDKN1A/ABCA7/CDC42EP3/PLK2/EVI5L/LRRK2/CSF1R/CSNK2A2/TOM1L2/CST3/PROM2/ADRB2/CYLD/DMD/EDN1/MEGF8/STOM/FAP/ABLIM3/DKK1/RAP1GAP2/CUL9/COBL/CLASP1/FN1/MACF1/PLXNB2/EID1/FLRT3/FYN/EPGN/CLIC4/GAS6/ARFIP1/ANK1/GRN/GSK3B/GSN/RHOD/ANXA1/HIP1/APBB2/HES1/FMN1/FAS/IL1A/IL1B/AGRN/KDR/LGALS3/LIF/TACSTD2/MFGE8/MITF/MUC1/NOTCH1/SERPINE1/F11R/CRIM1/IP6K2/TRIAP1/CHMP3/CYB5R1/PLD1/CSNK1G1/UQCC1/PPP2R5…	119
GO:0030162	GO:0030162	regulation of proteolysis	57/705	763/18679	7.18e-07	2.77e-05	2.1e-05	ARL6IP5/GIPC1/PLK2/LRRK2/PLK3/RNF19B/CD109/CSNK2A2/CST3/CSTA/DAPK1/SERPINB1/CLN8/F2R/F3/USP33/FN1/BCL2L13/RNF144B/GAS6/FBXO22/CYFIP2/GSK3B/GSN/HIP1/BIRC3/APLP2/ACER2/APP/FAS/IL1B/MDM2/SERPINE1/RPS27L/CRIM1/TRIAP1/PI3/SERPINB13/ANKIB1/FBXW7/PIDD1/PSMB10/BAX/PERP/PINK1/TLR3/C4B/PICALM/USP32/TNFRSF10B/CFLAR/ATPIF1/EIF2AK3/TMEM59/CD59/USP34/KIAA0141	57
GO:0052547	GO:0052547	regulation of peptidase activity	36/705	391/18679	8.22e-07	3.16e-05	2.4e-05	ARL6IP5/CD109/CST3/CSTA/DAPK1/SERPINB1/F2R/F3/FN1/BCL2L13/GAS6/CYFIP2/GSN/HIP1/BIRC3/APLP2/ACER2/APP/FAS/SERPINE1/RPS27L/CRIM1/TRIAP1/PI3/SERPINB13/PIDD1/BAX/PERP/PINK1/TLR3/C4B/PICALM/TNFRSF10B/CFLAR/EIF2AK3/KIAA0141	36
GO:0009611	GO:0009611	response to wounding	70/705	1018/18679	8.32e-07	3.17e-05	2.41e-05	OPTN/KIF3A/KLF6/STXBP5/CD109/CST3/ADRB2/DGKA/DCN/DSP/EDN1/F2R/F3/F5/CLASP1/FN1/MACF1/SCRIB/FYN/GAS6/MYOF/GSN/ANXA1/BIRC3/APP/IL1A/IL1B/IL1R1/IL18/INPP5D/ITGA2/LAMB2/NINJ1/NOTCH1/ATP2B4/SERPINE1/AK3/F11R/PIK3CD/PLAU/FAM46A/TBC1D23/PRKCE/PARD3/PSAP/VANGL2/GRHL3/BAX/RAP2B/RPS19/CEACAM1/SDC4/SRSF5/SHC1/SOS1/DST/BRAF/TGFBR2/TLR3/C4B/WNT5A/DOCK8/IL17RC/CYP4F2/VAMP8/CFLAR/PHLDB2/CD9/CD59/CD63	70
GO:0007167	GO:0007167	enzyme linked receptor protein signaling pathway	80/705	1219/18679	8.45e-07	3.2e-05	2.43e-05	CDH13/TOB1/CDKN1A/CITED2/TXNIP/GIPC1/AKAP13/SOCS4/CD109/CSF1R/CTNND1/ADRB2/MEGF8/F3/DKK1/FOXO1/FOXO3/ARHGEF9/NCSTN/FYN/EPGN/GAS6/MYOF/CYFIP2/HIPK2/GSK3B/BLNK/HES1/APLP2/NDST1/IGF2R/APP/IL1B/AREG/KDR/LIF/MDM2/KITLG/MYO1E/NOTCH1/SERPINE1/ARHGEF3/F11R/CRIM1/PDK4/PGF/ATP6V1A/ATP6V1B1/PIK3C3/ATP6V1E1/PIK3CD/PPP2R5B/FBXW7/MBD5/PRKCE/SULF2/PARD3/PSMB10/ROS1/SORT1/ATXN1/C10orf54/SHC1/GAREM/BMPR2/SOS1/SOX…	80
GO:0001932	GO:0001932	regulation of protein phosphorylation	85/705	1323/18679	8.92e-07	3.36e-05	2.55e-05	CD24/ATP6AP2/CTDSPL/CDKN1A/ABCA7/ARL6IP5/DUSP14/AKAP13/LRRK2/SOCS4/CD109/CREBL2/CSF1R/PROM2/ADRB2/GADD45A/DMD/EDN1/F2R/ACSL1/MAPRE3/DKK1/FOXO1/MAPK8IP3/FN1/CLCF1/PLXNB2/ARHGAP8/FYN/EPGN/GAS6/HIPK2/GSK3B/HES1/APLP2/APP/IL1A/IL1B/IL1RN/IL18/SLC27A1/KDR/LIF/KITLG/MAP3K9/ATF3/ATP2B4/MINK1/PPP2R5B/FBXW7/PRKCE/PARD3/PSAP/PSMB10/VANGL2/BAX/RAP2B/RGS2/EDA2R/ROS1/SDC4/TSPYL2/SAMSN1/SHC1/GAREM/PINK1/BMPR2/…	85
GO:0045216	GO:0045216	cell-cell junction organization	25/705	220/18679	9.5e-07	3.55e-05	2.69e-05	CDH10/CDH13/INADL/FRMPD2/CSF1R/PLEKHA7/CTNND1/DSP/CLASP1/MACF1/RHOD/FMN1/KDR/F11R/PARD3/RAB13/S100A10/SDC4/PERP/MICALL2/PVRL4/PHLDB2/CLDN1/CD9/CDH1	25
GO:0001525	GO:0001525	angiogenesis	37/705	411/18679	9.98e-07	3.69e-05	2.8e-05	CDH13/PLCD3/ADRB2/EDN1/F3/FAP/FN1/EPGN/CLIC4/HIPK2/IL1A/IL1B/IL18/KDR/LIF/MFGE8/NOTCH1/NOTCH3/SERPINE1/ANGPTL4/PGF/PLAU/ROBO4/PRKX/PTPRM/BAX/SAT1/CEACAM1/SHC1/BTG1/TGFBI/TGFBR2/WNT5A/ATPIF1/EIF2AK3/HDAC9/SLC12A6	37
GO:0042592	GO:0042592	homeostatic process	94/705	1514/18679	1e-06	3.69e-05	2.8e-05	CD24/SLC46A1/LRRK2/SPPL3/CLDN4/CSF1R/SESN3/ADRB2/AKR1C1/LCA5/DMD/ABAT/SLC26A2/EDN1/CLN8/F2R/FOXO1/FOXO3/DNAJC16/NCSTN/ISCU/SLC39A6/CLIC4/ABCA12/GAS6/ATP2C1/GLRX/SLC26A11/ANK3/HIPK2/ANXA1/APLP2/APP/FAS/IL1A/IL1B/IL1R1/IL1RN/AQP3/INPP5D/ACADVL/SLC27A1/KDR/LIPA/KITLG/MYO5B/NFE2L1/ATP2B4/ACOX1/SIDT2/ANGPTL4/PDE4B/PDK4/ATP6V1A/ATP6V1B1/ATP6V1E1/PIK3CD/PLAU/STEAP3/FBXW7/MBD5/SCN3B/PRKCE/AZGP1/CCL28/B2M…	94
GO:0009894	GO:0009894	regulation of catabolic process	53/705	697/18679	1.05e-06	3.84e-05	2.92e-05	TOB1/GIPC1/PLK2/LRRK2/PLK3/RNF19B/CSNK2A2/CST3/CREBRF/ADRB2/DAPK1/DCN/FAP/USP33/FOXO1/FYN/RNF144B/FBXO22/GOLGA2/GSK3B/IL1B/MDM2/ATXN3/ATP2B4/ANKIB1/FBXW7/PRKCE/PSMB10/TIGAR/KIAA1324/RIC1/BAX/BCL2L1/PINK1/BNIP3/SNX1/BNIP3L/SOX9/ZFP36L2/WNT5A/PTTG1IP/BTG2/PLEKHF1/MAP1LC3B/VMP1/ULK1/USP32/CBLB/ATPIF1/TP53INP1/TMEM59/SEC22B/USP34	53
GO:0008283	GO:0008283	cell proliferation	111/705	1882/18679	1.15e-06	4.19e-05	3.18e-05	CD24/TSPAN1/CDH13/OPTN/TOB1/CDKN1A/CITED2/MXD4/STAMBP/TXNIP/PLCD3/LRRK2/CD109/CSF1R/CST3/ADRB2/EDN1/F2R/F3/ALDH3A1/FAP/FOXO1/FOXO3/FN1/NCSTN/SCRIB/CLCF1/FOSL2/PLXNB2/FYN/EPGN/GAS6/NUPR1/INTU/SESN1/GLUL/BLOC1S2/GRN/HIPK2/ANXA1/HES1/ACER2/IL1A/IL1B/IL18/INPP5D/IRF6/AREG/KDR/TRNP1/ARHGAP5/LGALS3/LIF/LIPA/TACSTD2/MCC/MDM2/MFGE8/KITLG/MITF/MXI1/NOTCH1/NOTCH3/SIDT2/PLAC8/PGF/PLAU/FBXW7/PRKX/AZGP1/PSMB1…	111
GO:0051050	GO:0051050	positive regulation of transport	62/705	871/18679	1.18e-06	4.28e-05	3.25e-05	TSPAN1/ABCA7/SPPL3/PLK3/STXBP5/CREBL2/CSF1R/CSNK2A2/CREBRF/ADRB2/DMD/ABAT/EDN1/STOM/F2R/ABLIM3/CLASP1/ABCA12/GAS6/GLRX/GLUL/ANK3/GSK3B/ANXA1/HIP1/HES1/IL1A/IL1B/IL18/LAMP1/LGALS3/LIF/MFGE8/SERPINE1/TRIAP1/CYB5R1/SYTL2/FBXW7/HHAT/TMEM30A/EXOC1/SCN3B/PRKCE/B2M/JPH2/BAX/SDC4/SGK1/PINK1/TLR3/C4B/UGCG/WNT5A/MICALL2/PIK3R3/CYP4F2/VAMP8/RAB9A/ATPIF1/NPEPPS/CD63/CDH1	62
GO:0031399	GO:0031399	regulation of protein modification process	102/705	1690/18679	1.2e-06	4.31e-05	3.27e-05	CD24/ATP6AP2/CTDSPL/CDKN1A/ABCA7/ZER1/ARL6IP5/DUSP14/AKAP13/LRRK2/SPPL3/SOCS4/CD109/CREBL2/CSF1R/PROM2/ADRB2/GADD45A/DMD/EDN1/F2R/ACSL1/MAPRE3/DKK1/FOXO1/MAPK8IP3/FN1/CLCF1/PLXNB2/EID1/ARHGAP8/FYN/EPGN/GAS6/FBXO22/NUPR1/GOLGA2/HIPK2/GSK3B/HES1/BIRC3/APLP2/ACER2/APP/IL1A/IL1B/IL1RN/IL18/SLC27A1/KDR/LIF/KITLG/MAP3K9/MUC1/ATF3/ATP2B4/MINK1/ZFYVE1/TOLLIP/NDFIP2/SYTL2/PPP2R5B/FBXW7/PRKCE/PARD3/PSAP/PS…	102
GO:0007160	GO:0007160	cell-matrix adhesion	23/705	194/18679	1.23e-06	4.39e-05	3.33e-05	CDH13/MSLN/COL17A1/CLASP1/FN1/MACF1/GSK3B/RHOD/ACER2/FMN1/ITGA2/ITGB6/KDR/NINJ1/MINK1/SERPINE1/PLAU/CCL28/S100A10/SDC4/UTRN/PHLDB2/CD63	23
GO:0008625	GO:0008625	extrinsic apoptotic signaling pathway via death domain receptors	14/705	79/18679	1.34e-06	4.76e-05	3.61e-05	GABARAP/DAPK1/BLOC1S2/FAS/LGALS3/ATF3/SERPINE1/PIDD1/BAX/SORT1/TMBIM1/TNFRSF10B/CFLAR/KIAA0141	14
GO:0051649	GO:0051649	establishment of localization in cell	140/705	2531/18679	1.38e-06	4.86e-05	3.69e-05	CD24/SCAMP2/OPTN/TOB1/CDKN1A/TXNIP/GIPC1/RAB40B/KIF3A/AKAP13/GABARAP/LRRK2/SPPL3/PLK3/RNF19B/STXBP5/CSF1R/CSNK2A2/TOM1L2/CREBRF/ADRB2/CYLD/LCA5/DMD/ABAT/EDN1/STOM/F2R/F5/SEC31A/ABLIM3/MON2/SYNE2/EXOC7/CLASP1/FN1/MACF1/SCRIB/ZDHHC24/ABCA12/GAS6/FBXO22/ARFGAP3/ATP2C1/SDCBP2/ARFIP1/GLUL/GOLGA2/BLOC1S2/ANK1/ANK3/GRN/GSK3B/RHOD/ANXA1/ANXA4/HES1/APP/IL1A/IL1B/IL1RN/IL18/LAMP1/LIF/LLGL2/MXI1/NOTCH1/ATP2…	140
GO:0044238	GO:0044238	primary metabolic process	440/705	10045/18679	1.44e-06	5.06e-05	3.84e-05	CD24/GPC6/CDH13/TOB1/ATP6AP2/CTDSPL/CDKN1A/PRSS16/APBB3/TRIM22/ABCA7/CITED2/ZER1/ARL6IP5/MXD4/STAMBP/TXNIP/GIPC1/KDM5B/PLK2/SRSF8/PNRC1/RAB40B/WWP1/DUSP14/FOXN3/WDR45/ADAMTS7/AKAP13/KLF8/PLCD3/SLC46A1/DTX2/FBXO32/PCMTD1/PNLIPRP3/LRRK2/SPPL3/SOCS4/PLK3/RNF19B/SGPP2/KLF6/SPATA18/CPEB2/CD109/CPM/CREBL2/CSF1R/CSNK2A2/ZFP90/VCAN/CST3/CSTA/CTNND1/PROM2/CREBRF/ADRB2/CYLD/DAPK1/DBT/ZNF791/DCN/DDB2/AKR1C1…	440
GO:0010506	GO:0010506	regulation of autophagy	21/705	168/18679	1.5e-06	5.23e-05	3.97e-05	LRRK2/CSNK2A2/ADRB2/DAPK1/DCN/USP33/FOXO1/GOLGA2/FBXW7/TIGAR/KIAA1324/BCL2L1/PINK1/BNIP3/BNIP3L/PLEKHF1/MAP1LC3B/VMP1/ULK1/TP53INP1/TMEM59	21
GO:0051130	GO:0051130	positive regulation of cellular component organization	70/705	1036/18679	1.56e-06	5.39e-05	4.09e-05	TSPAN1/ABCA7/CDC42EP3/CSNK2A2/PROM2/ADRB2/DMD/EDN1/MEGF8/STOM/ABLIM3/COBL/CLASP1/FN1/MACF1/PLXNB2/FLRT3/FYN/EPGN/GAS6/ARFIP1/ANK1/GRN/GSK3B/GSN/ANXA1/HIP1/HES1/FMN1/FAS/IL1A/IL1B/AGRN/KDR/LIF/MFGE8/MITF/MUC1/NOTCH1/SERPINE1/CYB5R1/UQCC1/PPP2R5B/FBXW7/PLXNA3/HHAT/TMEM30A/PRKCE/B2M/KIAA1324/BAX/RGS2/S100A10/SDC4/EPS8L2/PINK1/BMPR2/BNIP3/SOX9/BRAF/CDKL5/C4B/UGCG/WNT5A/MICALL2/PHLDB2/ATPIF1/GDF15/NPE…	70
GO:0051049	GO:0051049	regulation of transport	102/705	1700/18679	1.57e-06	5.39e-05	4.09e-05	TSPAN1/CDH13/CDKN1A/ABCA7/ARL6IP5/LRRK2/SPPL3/PLK3/STXBP5/CREBL2/CSF1R/CSNK2A2/PROM2/CREBRF/ADRB2/CYLD/DAPK1/DMD/ABAT/EDN1/STOM/F2R/ABLIM3/DKK1/CLASP1/FN1/CLIC4/ABCA12/GAS6/ARFIP1/GLRX/GLUL/ANK3/GSK3B/ANXA1/ANXA4/KCNIP3/HIP1/HES1/ANO9/IL1A/IL1B/IL1RN/IL18/KCNQ3/LAMP1/LGALS3/LIF/LLGL2/MFGE8/MXI1/NOTCH1/ATP2B4/MINK1/SERPINE1/SIDT2/PDE4B/TRIAP1/CYB5R1/PIK3C3/PLD1/FXYD3/NDFIP2/SYTL2/FBXW7/HHAT/ARFGAP…	102
GO:0052548	GO:0052548	regulation of endopeptidase activity	34/705	370/18679	1.73e-06	5.93e-05	4.5e-05	ARL6IP5/CD109/CST3/CSTA/DAPK1/SERPINB1/F2R/F3/BCL2L13/GAS6/CYFIP2/GSN/HIP1/BIRC3/APLP2/ACER2/APP/FAS/SERPINE1/RPS27L/CRIM1/TRIAP1/PI3/SERPINB13/PIDD1/BAX/PERP/TLR3/C4B/PICALM/TNFRSF10B/CFLAR/EIF2AK3/KIAA0141	34
GO:0030030	GO:0030030	cell projection organization	89/705	1430/18679	1.82e-06	6.2e-05	4.7e-05	CD24/CDH13/SEMA3C/CDC42EP3/PLK2/KIF3A/EVI5L/LRRK2/TTC8/COL4A5/CSF1R/CSNK2A2/PROM2/CYLD/PRICKLE2/LCA5/DMD/MEGF8/ALCAM/ABLIM3/USP33/RAP1GAP2/MAPK8IP3/COBL/CLASP1/FN1/NCSTN/MACF1/SCRIB/PLXNB2/FLRT3/FYN/DNAH1/STK36/INTU/BLOC1S2/ANK1/ANK3/GRN/GSK3B/GSN/RHOD/APBB2/FMN1/APP/ITGA2/AREG/AGRN/KCNQ3/LAMB2/LIF/TACSTD2/MAP2/KITLG/NOTCH1/MINK1/PLD1/PLXNA2/SPATA6/PPP2R5B/PLXNA3/TMEM30A/PARD3/PSMB10/VANGL2/PTPRM…	89
GO:0046907	GO:0046907	intracellular transport	105/705	1771/18679	1.86e-06	6.28e-05	4.77e-05	CD24/SCAMP2/OPTN/TOB1/CDKN1A/TXNIP/GIPC1/RAB40B/KIF3A/AKAP13/GABARAP/LRRK2/SPPL3/PLK3/CSNK2A2/TOM1L2/CREBRF/ADRB2/CYLD/LCA5/DMD/STOM/F2R/SEC31A/ABLIM3/MON2/MACF1/ZDHHC24/GAS6/FBXO22/ARFGAP3/ATP2C1/SDCBP2/ARFIP1/GOLGA2/BLOC1S2/ANK1/ANK3/GSK3B/RHOD/HES1/APP/IL1B/IL18/LAMP1/MXI1/ATP2B4/ZDHHC9/CHMP3/CYB5R1/PIK3C3/PIK3CD/ZFAND6/NDFIP2/VPS13C/SYTL2/WIPI1/VPS53/FBXW7/HHAT/ARFGAP1/TMEM30A/EXOC1/PRKCE/PAR…	105
GO:0097191	GO:0097191	extrinsic apoptotic signaling pathway	25/705	229/18679	1.99e-06	6.69e-05	5.08e-05	GABARAP/CYLD/DAPK1/FOXO3/FYN/BLOC1S2/GSK3B/FAS/IL1A/IL1B/LGALS3/KITLG/ATF3/SERPINE1/PIDD1/KIAA1324/BAX/BCL2L1/SORT1/TMBIM1/TLR3/TNFRSF10B/CFLAR/CD70/KIAA0141	25
GO:0048468	GO:0048468	cell development	119/705	2089/18679	2.52e-06	8.41e-05	6.38e-05	CD24/CDKN1A/SEMA3C/NEBL/PLK2/LRRK2/FRMD6/COL4A5/CSNK2A2/CST3/PRICKLE2/DMD/EDN1/MEGF8/ALCAM/FHL2/ABLIM3/DKK1/USP33/FOXO3/RAP1GAP2/MAPK8IP3/COBL/CLASP1/FN1/NCSTN/MACF1/SCRIB/CLCF1/FOSL2/PLXNB2/OSBP2/FLRT3/FYN/CLIC4/FBXO22/AFF4/BLOC1S2/ANK1/ANK3/GRN/GSK3B/GSN/APBB2/HES1/FMN1/APP/IL1A/IL1B/IRF6/ITGA2/AREG/AGRN/KCNQ3/KDR/LAMB2/LIF/TACSTD2/MAP2/KITLG/MYO1E/NOTCH1/NOTCH3/MINK1/F11R/SIDT2/PLXNA2/PPP2R5B/…	119
GO:0070482	GO:0070482	response to oxygen levels	29/705	295/18679	2.65e-06	8.81e-05	6.68e-05	CD24/CDKN1A/CITED2/PLK3/CPEB2/CST3/ADRB2/ABAT/EDN1/ALDH3A1/FOXO1/HIPK2/FAS/IL1B/MDM2/NOTCH1/ANGPTL4/PGF/PLAU/PLOD2/PRKCE/TIGAR/SHC1/PINK1/BNIP3/TGFBR3/CPEB4/CAT/NPEPPS	29
GO:0060255	GO:0060255	regulation of macromolecule metabolic process	270/705	5671/18679	2.78e-06	9.17e-05	6.96e-05	CD24/CDH13/OPTN/TOB1/ATP6AP2/CTDSPL/CDKN1A/APBB3/TRIM22/ABCA7/CITED2/ZER1/ARL6IP5/MXD4/TXNIP/GIPC1/KDM5B/PLK2/PNRC1/WWP1/DUSP14/FOXN3/AKAP13/KLF8/LRRK2/SPPL3/SOCS4/PLK3/RNF19B/KLF6/CPEB2/STXBP5/CD109/CREBL2/CSF1R/CSNK2A2/ZFP90/CST3/CSTA/CTNND1/PROM2/CREBRF/ADRB2/CYLD/DAPK1/ZNF791/GADD45A/COMMD6/DMD/ECE1/EDN1/MEGF8/SERPINB1/ELF3/CLN8/EZH1/F2R/F3/ACSL1/FAP/FHL2/ABLIM3/MAPRE3/ELL2/DKK1/USP33/FOXO1/F…	270
GO:0006796	GO:0006796	phosphate-containing compound metabolic process	157/705	2953/18679	2.82e-06	9.25e-05	7.02e-05	CD24/ATP6AP2/CTDSPL/CDKN1A/ABCA7/ARL6IP5/PLK2/DUSP14/AKAP13/PLCD3/LRRK2/SPPL3/SOCS4/PLK3/SGPP2/CD109/CREBL2/CSF1R/CSNK2A2/PROM2/ADRB2/DGKA/DAPK1/GADD45A/DMD/SLC26A2/EDN1/SLC44A5/CLN8/F2R/ACSL1/MAPRE3/DKK1/NMNAT2/FOXO1/MAPK8IP3/FN1/CLCF1/PLXNB2/ARHGAP8/FYN/EPGN/GAS6/RPS6KC1/STK36/HIPK2/GSK3B/HADHB/HES1/APLP2/NDST1/APP/IL1A/IL1B/IL1RN/IL18/INPP5D/AREG/MAST4/SLC27A1/KDR/LIF/LIMK2/KITLG/MAP3K9/MTHFD2…	157
GO:0010950	GO:0010950	positive regulation of endopeptidase activity	19/705	147/18679	2.85e-06	9.25e-05	7.02e-05	ARL6IP5/DAPK1/F2R/F3/BCL2L13/CYFIP2/GSN/HIP1/ACER2/FAS/RPS27L/PIDD1/BAX/PERP/TLR3/PICALM/TNFRSF10B/CFLAR/EIF2AK3	19
GO:0006793	GO:0006793	phosphorus metabolic process	159/705	3000/18679	2.87e-06	9.25e-05	7.02e-05	CD24/ATP6AP2/CTDSPL/CDKN1A/ABCA7/ARL6IP5/PLK2/DUSP14/AKAP13/PLCD3/LRRK2/SPPL3/SOCS4/PLK3/SGPP2/CD109/CREBL2/CSF1R/CSNK2A2/PROM2/ADRB2/DGKA/DAPK1/GADD45A/DMD/SLC26A2/EDN1/SLC44A5/CLN8/F2R/ACSL1/MAPRE3/DKK1/NMNAT2/FOXO1/MAPK8IP3/FN1/CLCF1/PLXNB2/ARHGAP8/FYN/EPGN/GAS6/RPS6KC1/STK36/HIPK2/GSK3B/HADHB/HMGCL/HES1/APLP2/NDST1/APP/IL1A/IL1B/IL1RN/IL18/INPP5D/AREG/MAST4/SLC27A1/KDR/LIF/LIMK2/KITLG/MAP3K9/…	159
GO:0048513	GO:0048513	organ development	159/705	3000/18679	2.87e-06	9.25e-05	7.02e-05	CD24/MSLN/CDKN1A/CITED2/SEMA3C/NEBL/TXNIP/ADAMTS7/PLCD3/LRRK2/KLF6/CD109/CLDN4/CSF1R/VCAN/CST3/CSTA/ADRB2/CYLD/DCN/DMD/DSP/ECE1/EDN1/MEGF8/ELF3/CLN8/EZH1/ALDH1A3/FHL2/DKK1/FOXO1/FOXO3/CIC/MAPK8IP3/COBL/SIN3B/CLASP1/SCRIB/CLCF1/FOSL2/PLXNB2/FYN/CLIC4/ABCA12/GAS6/FBXO22/NUPR1/STK36/INTU/HIPK2/GSK3B/BLNK/ANXA1/HMGCL/HES1/APLP2/NDST1/FMN1/APP/LCE1B/LCE1E/FAS/IL1B/AQP3/INPP5D/IRF6/ITGA2/ITGB8/AREG/KCN…	159
GO:0061097	GO:0061097	regulation of protein tyrosine kinase activity	12/705	62/18679	2.91e-06	9.32e-05	7.07e-05	CD24/SOCS4/CSF1R/EPGN/GAS6/APLP2/APP/FBXW7/RAP2B/SHC1/GPRC5A/MVP	12
GO:0009991	GO:0009991	response to extracellular stimulus	50/705	665/18679	2.94e-06	9.34e-05	7.09e-05	OPTN/CDKN1A/WDR45/ADAMTS7/GABARAP/CSNK2A2/CST3/ADRB2/DSC2/STOM/ALDH3A1/ACSL1/USP33/FOXO1/TECPR1/GAS6/FBXO22/GLUL/GSN/HMGCL/IL1B/IL1RN/AQP3/KRT15/ATF3/PDK4/PIK3C3/PLOD2/WIPI1/FBXW7/PI4K2A/MBD5/TIGAR/KIAA1324/BBS2/RPS19/PINK1/BMPR2/BNIP3L/STAT2/TGFBR2/CPEB4/MAP1LC3B/ULK1/CAT/VAMP8/KYNU/ATPIF1/TP53INP1/EIF2AK3	50
GO:0031669	GO:0031669	cellular response to nutrient levels	36/705	413/18679	2.95e-06	9.34e-05	7.09e-05	OPTN/WDR45/ADAMTS7/GABARAP/CSNK2A2/ADRB2/DSC2/STOM/USP33/FOXO1/TECPR1/GAS6/FBXO22/GLUL/KRT15/ATF3/PDK4/PIK3C3/PLOD2/WIPI1/FBXW7/PI4K2A/MBD5/TIGAR/KIAA1324/PINK1/BMPR2/BNIP3L/STAT2/CPEB4/MAP1LC3B/ULK1/VAMP8/ATPIF1/TP53INP1/EIF2AK3	36
GO:2001056	GO:2001056	positive regulation of cysteine-type endopeptidase activity	18/705	135/18679	3.31e-06	0.000104214	7.91e-05	ARL6IP5/DAPK1/F2R/F3/BCL2L13/CYFIP2/GSN/HIP1/ACER2/FAS/RPS27L/PIDD1/BAX/PERP/TLR3/TNFRSF10B/CFLAR/EIF2AK3	18
GO:0032989	GO:0032989	cellular component morphogenesis	91/705	1501/18679	4.08e-06	0.000127764	9.7e-05	CD24/SEMA3C/NEBL/CDC42EP3/KIF3A/EVI5L/LRRK2/FRMD6/TTC8/COL4A5/CSF1R/CSNK2A2/CYLD/DMD/EDN1/MEGF8/ALCAM/ABLIM3/DKK1/USP33/MAPK8IP3/COBL/CLASP1/FN1/NCSTN/MACF1/SCRIB/PLXNB2/FLRT3/FYN/CLIC4/DNAH1/STK36/INTU/ANK1/ANK3/GSK3B/GSN/APBB2/HES1/FMN1/APP/ITGA2/AGRN/KCNQ3/KDR/LAMB2/LIF/LIPA/TACSTD2/MAP2/KITLG/NOTCH1/MINK1/SIDT2/PLXNA2/CSNK1G1/SPATA6/PLXNA3/PARD3/PSMB10/VANGL2/PTPRM/BAX/BBS2/NTN4/BCL2L1/S100A4…	91
GO:0031667	GO:0031667	response to nutrient levels	48/705	636/18679	4.2e-06	0.000130909	9.94e-05	OPTN/WDR45/ADAMTS7/GABARAP/CSNK2A2/CST3/ADRB2/DSC2/STOM/ALDH3A1/ACSL1/USP33/FOXO1/TECPR1/GAS6/FBXO22/GLUL/GSN/HMGCL/IL1B/IL1RN/AQP3/KRT15/ATF3/PDK4/PIK3C3/PLOD2/WIPI1/FBXW7/PI4K2A/MBD5/TIGAR/KIAA1324/BBS2/PINK1/BMPR2/BNIP3L/STAT2/TGFBR2/CPEB4/MAP1LC3B/ULK1/CAT/VAMP8/KYNU/ATPIF1/TP53INP1/EIF2AK3	48
GO:0061024	GO:0061024	membrane organization	67/705	1006/18679	4.31e-06	0.000133706	0.000101479	CD24/OPTN/ABCA7/RAB40B/KIF3A/GABARAP/FCHO2/ADRB2/STOM/CLN8/SEC31A/SYNE2/EXOC7/VPS8/MACF1/ZDHHC24/TECPR1/ABCA12/GAS6/MYOF/BLOC1S2/ANK1/ANK3/GSK3B/GSN/ANXA1/KCNIP3/HIP1/ANO9/APP/AGRN/MFGE8/F11R/ZDHHC9/TRIAP1/CHMP3/A4GALT/ARFGAP1/TMEM30A/EXOC1/SCN3B/PARD3/CHMP1B/RALGAPA2/RAB40C/BAX/BBS2/RAB13/BCL2L1/RPL9/RPS19/RPS23/RPS25/S100A10/TMBIM1/PINK1/BNIP3/BNIP3L/BRAF/PLEKHF1/MAP1LC3B/PICALM/VAMP8/CD9/ATPIF…	67
GO:1902580	GO:1902580	single-organism cellular localization	77/705	1211/18679	4.48e-06	0.000138263	0.000104938	CD24/OPTN/TOB1/CDKN1A/TXNIP/RAB40B/KIF3A/FCHO2/LRRK2/SPPL3/CSNK2A2/CYLD/STOM/F2R/SEC31A/ABLIM3/SYNE2/CLASP1/MACF1/SCRIB/ZDHHC24/ABCA12/GAS6/BLOC1S2/ANK1/ANK3/GRN/GSK3B/GSN/KCNIP3/HES1/IL1B/IL18/AGRN/LLGL2/MXI1/F11R/ZDHHC9/CYB5R1/PIK3CD/ZFAND6/VPS13C/SYTL2/FBXW7/HHAT/ARFGAP1/SCN3B/PARD3/CHMP1B/RAB40C/BAX/BBS2/RAB13/BCL2L1/RPL9/RPS19/RPS23/RPS25/S100A10/TMBIM1/PINK1/BNIP3L/BRAF/TLR3/UGCG/PTTG1IP/PL…	77
GO:0098609	GO:0098609	cell-cell adhesion	60/705	869/18679	4.65e-06	0.000142661	0.000108276	CD24/CDH10/CDH13/CITED2/CLDN4/PLEKHA7/CSTA/CTNND1/ADRB2/CYLD/DSC2/DSC3/DSG3/DSP/FAT1/IGSF9B/NCSTN/SCRIB/FLRT3/FYN/GAS6/CYFIP2/ATP2C1/GSN/ANXA1/HES1/FAS/IL1B/IL1RN/IL18/LGALS3/MINK1/PIK3CD/PCDHB14/PCDHB13/CCL28/B2M/PSMB10/PTPRM/BAX/RAP2B/CEACAM1/PERP/C10orf54/SHC1/SOS1/SOX9/BRAF/ZFP36L2/TGFBR2/WNT5A/PVRL4/VMP1/DOCK8/CBLB/TNFSF9/CLDN1/CD59/MAFB/CDH1	60
GO:0031668	GO:0031668	cellular response to extracellular stimulus	37/705	441/18679	5.21e-06	0.000157672	0.000119668	OPTN/CDKN1A/WDR45/ADAMTS7/GABARAP/CSNK2A2/ADRB2/DSC2/STOM/USP33/FOXO1/TECPR1/GAS6/FBXO22/GLUL/KRT15/ATF3/PDK4/PIK3C3/PLOD2/WIPI1/FBXW7/PI4K2A/MBD5/TIGAR/KIAA1324/PINK1/BMPR2/BNIP3L/STAT2/CPEB4/MAP1LC3B/ULK1/VAMP8/ATPIF1/TP53INP1/EIF2AK3	37
GO:0072358	GO:0072358	cardiovascular system development	61/705	892/18679	5.23e-06	0.000157672	0.000119668	CDH13/CITED2/SEMA3C/NEBL/PLCD3/VCAN/ADRB2/DSP/ECE1/EDN1/MEGF8/F3/FAP/FHL2/DKK1/FOXO1/SIN3B/FN1/EPGN/CLIC4/HIPK2/HES1/IL1A/IL1B/IL18/ITGB8/KDR/LIF/MFGE8/MYO1E/NOTCH1/NOTCH3/SERPINE1/ANGPTL4/PGF/PLAU/ROBO4/FBXW7/PRKX/JPH2/VANGL2/PTPRM/BAX/ACTA2/SAT1/CEACAM1/PRDM1/STRA6/SHC1/BMPR2/SOX9/TBX3/BTG1/TGFBI/TGFBR2/TGFBR3/WNT5A/ATPIF1/EIF2AK3/HDAC9/SLC12A6	61
GO:0072359	GO:0072359	circulatory system development	61/705	892/18679	5.23e-06	0.000157672	0.000119668	CDH13/CITED2/SEMA3C/NEBL/PLCD3/VCAN/ADRB2/DSP/ECE1/EDN1/MEGF8/F3/FAP/FHL2/DKK1/FOXO1/SIN3B/FN1/EPGN/CLIC4/HIPK2/HES1/IL1A/IL1B/IL18/ITGB8/KDR/LIF/MFGE8/MYO1E/NOTCH1/NOTCH3/SERPINE1/ANGPTL4/PGF/PLAU/ROBO4/FBXW7/PRKX/JPH2/VANGL2/PTPRM/BAX/ACTA2/SAT1/CEACAM1/PRDM1/STRA6/SHC1/BMPR2/SOX9/TBX3/BTG1/TGFBI/TGFBR2/TGFBR3/WNT5A/ATPIF1/EIF2AK3/HDAC9/SLC12A6	61
GO:0009913	GO:0009913	epidermal cell differentiation	21/705	182/18679	5.46e-06	0.000163821	0.000124335	TXNIP/CD109/CSTA/DSP/SCRIB/FOSL2/CLIC4/ABCA12/INTU/ANXA1/HES1/LCE1B/LCE1E/AQP3/IRF6/KRT10/NOTCH1/PPL/SPRR1B/WNT5A/SCEL	21
GO:0001667	GO:0001667	ameboidal-type cell migration	28/705	290/18679	5.56e-06	0.000165859	0.000125882	CDH13/SEMA3C/GIPC1/AMOTL1/EDN1/MEGF8/FAP/SYNE2/CLASP1/MACF1/KDR/TACSTD2/MCC/KITLG/NOTCH1/PRKCE/PRKX/PTPRM/RAB13/S100P/SDC4/BMPR2/SOX9/BRAF/TGFBR2/WNT5A/ARID5B/HDAC9	28
GO:0009719	GO:0009719	response to endogenous stimulus	97/705	1642/18679	5.67e-06	0.000168422	0.000127827	CD24/CDH13/TOB1/CDKN1A/CITED2/TXNIP/GIPC1/ADAMTS7/AKAP13/FBXO32/LRRK2/KLF6/CPEB2/CD109/CLDN4/SESN3/CST3/CREBRF/ADRB2/AKR1C1/ABAT/EDN1/MEGF8/UBR1/F3/ALDH3A1/ACSL1/FHL2/DKK1/FOXO1/FOXO3/FYN/GRN/HIPK2/GSK3B/GSN/ANXA1/HES1/NDST1/FAS/IL1B/IL1R1/IL1RN/AREG/SLC27A1/MAP2/MDM2/MFGE8/KITLG/MGST3/NOTCH1/ATP2B4/SERPINE1/F11R/PDE4B/PDK4/PGF/ATP6V1A/ATP6V1B1/PIK3C3/ATP6V1E1/PIK3CD/PLAU/PLOD2/DUOX1/MBD5/PRKCE/S…	97
GO:0072332	GO:0072332	intrinsic apoptotic signaling pathway by p53 class mediator	12/705	66/18679	5.77e-06	0.000170413	0.000129339	CDKN1A/PHLDA3/NUPR1/HIPK2/MUC1/RRM2B/RPS27L/TRIAP1/BAX/EDA2R/PERP/PTTG1IP	12
GO:0010469	GO:0010469	regulation of receptor activity	14/705	89/18679	5.81e-06	0.000170737	0.000129584	SOCS4/DAPK1/EPGN/APLP2/APP/AGRN/MINK1/SERPINE1/PLAU/PPP2R5B/FBXW7/PRKCE/SHC1/GPRC5A	14
GO:0043087	GO:0043087	regulation of GTPase activity	43/705	552/18679	6.11e-06	0.000178598	0.00013555	CDC42EP3/AKAP13/EVI5L/LRRK2/CPEB2/STXBP5/ARHGAP42/PROM2/MON2/RAP1GAP2/ARHGEF9/SCRIB/PSD4/PLXNB2/ARHGAP8/TBC1D22A/ALS2CL/ARFGAP3/GSK3B/AGRN/ARHGEF37/ARHGAP5/LLGL2/ARHGEF3/F11R/TBC1D22B/ARFGAP1/RALGAPA2/PLEKHG1/RIC1/GRHL3/RGS2/RGS12/S100A10/EPS8L2/SOS1/CDKL5/EVI5/DOCK8/STARD13/VPS9D1/ARHGEF17/SRGAP3	43
GO:0097202	GO:0097202	activation of cysteine-type endopeptidase activity	15/705	102/18679	6.4e-06	0.000186044	0.000141202	F2R/F3/BCL2L13/CYFIP2/HIP1/ACER2/FAS/RPS27L/PIDD1/BAX/PERP/TLR3/TNFRSF10B/CFLAR/EIF2AK3	15
GO:0007169	GO:0007169	transmembrane receptor protein tyrosine kinase signaling pathway	62/705	918/18679	6.47e-06	0.000187154	0.000142044	CDH13/CDKN1A/TXNIP/AKAP13/SOCS4/CSF1R/CTNND1/ADRB2/F3/FOXO1/FOXO3/ARHGEF9/NCSTN/FYN/EPGN/MYOF/CYFIP2/GSK3B/BLNK/APLP2/NDST1/IGF2R/APP/IL1B/AREG/KDR/MDM2/KITLG/MYO1E/ARHGEF3/CRIM1/PDK4/PGF/ATP6V1A/ATP6V1B1/PIK3C3/ATP6V1E1/PIK3CD/PPP2R5B/FBXW7/MBD5/PRKCE/SULF2/PSMB10/ROS1/SORT1/ATXN1/SHC1/GAREM/BMPR2/SOS1/SOX9/SPTAN1/BRAF/WNT5A/ARID5B/PIK3R3/GPRC5A/EIF2AK3/CD63/ARHGEF17/MVP	62
GO:0043588	GO:0043588	skin development	25/705	246/18679	7.19e-06	0.000206985	0.000157096	TXNIP/CD109/CLDN4/CSTA/DSP/DKK1/FOSL2/CLIC4/ABCA12/INTU/ANXA1/LCE1B/LCE1E/AQP3/IRF6/KRT10/NOTCH1/PPL/VANGL2/GRHL3/SOX9/SPRR1B/WNT5A/SCEL/CLDN1	25
GO:0031638	GO:0031638	zymogen activation	17/705	129/18679	7.23e-06	0.000206985	0.000157096	F2R/F3/BCL2L13/CYFIP2/HIP1/ACER2/FAS/SERPINE1/RPS27L/PLAU/PIDD1/BAX/PERP/TLR3/TNFRSF10B/CFLAR/EIF2AK3	17
GO:0080134	GO:0080134	regulation of response to stress	85/705	1396/18679	7.45e-06	0.000212315	0.00016114	ARL6IP5/SERINC3/LRRK2/STXBP5/CD109/SESN3/CSNK2A2/CREBRF/ADRB2/CYLD/GADD45A/EDN1/STOM/F2R/F3/FAP/FOXO1/MAPK8IP3/CLASP1/FYN/SESN1/HIPK2/BABAM1/GSK3B/GSN/BIRC3/IFNGR1/IL1A/IL1B/IL1R1/IL1RN/IL18/LAMP1/MDM2/ATXN3/MAP3K9/MUC1/ATP2B4/MINK1/SERPINE1/BFAR/TRIAP1/PDK4/PIK3C3/PLAU/POLH/FBXW7/FAM46A/TBC1D23/MBD5/PRKCE/KLK7/PSAP/B2M/PSMB10/TIGAR/VANGL2/KIAA1324/BAX/BCL2L1/EDA2R/RPS19/PINK1/SOD2/BNIP3L/BRAF/ST…	85
GO:0043170	GO:0043170	macromolecule metabolic process	391/705	8854/18679	7.51e-06	0.000212983	0.000161647	CD24/GPC6/CDH13/OPTN/TOB1/ATP6AP2/CTDSPL/CDKN1A/PRSS16/APBB3/TRIM22/ABCA7/CITED2/ZER1/ARL6IP5/MXD4/STAMBP/TXNIP/GIPC1/KDM5B/PLK2/SRSF8/PNRC1/RAB40B/WWP1/DUSP14/FOXN3/WDR45/ADAMTS7/AKAP13/KLF8/DTX2/FBXO32/PCMTD1/LRRK2/SPPL3/SOCS4/PLK3/RNF19B/COL4A5/COL4A6/COL17A1/KLF6/SPATA18/CPEB2/STXBP5/CD109/CPM/CREBL2/CSF1R/CSNK2A2/ZFP90/VCAN/CST3/CSTA/CTNND1/PROM2/CREBRF/ADRB2/CYLD/DAPK1/ZNF791/DCN/DDB2/GADD4…	391
GO:0043547	GO:0043547	positive regulation of GTPase activity	40/705	502/18679	7.57e-06	0.000213423	0.000161981	CDC42EP3/AKAP13/EVI5L/LRRK2/STXBP5/ARHGAP42/MON2/RAP1GAP2/ARHGEF9/SCRIB/PSD4/ARHGAP8/TBC1D22A/ALS2CL/ARFGAP3/GSK3B/AGRN/ARHGEF37/ARHGAP5/LLGL2/ARHGEF3/F11R/TBC1D22B/ARFGAP1/RALGAPA2/PLEKHG1/RIC1/GRHL3/RGS2/RGS12/S100A10/EPS8L2/SOS1/CDKL5/EVI5/DOCK8/STARD13/VPS9D1/ARHGEF17/SRGAP3	40
GO:0010508	GO:0010508	positive regulation of autophagy	11/705	57/18679	7.75e-06	0.000217488	0.000165067	LRRK2/ADRB2/DCN/FOXO1/KIAA1324/PINK1/BNIP3/PLEKHF1/ULK1/TP53INP1/TMEM59	11
GO:0044707	GO:0044707	single-multicellular organism process	307/705	6675/18679	7.86e-06	0.000219555	0.000166636	CD24/CDH13/OPTN/TOB1/ATP6AP2/MSLN/CDKN1A/ABCA7/CITED2/SEMA3C/NEBL/TXNIP/GIPC1/PLK2/SDCCAG8/WWP1/KIF3A/ADAMTS7/AKAP13/PLCD3/SLC46A1/LRRK2/TTC8/RNF19B/COL4A5/COL4A6/COL17A1/KLF6/STXBP5/CD109/CLDN4/CSF1R/CSNK2A2/VCAN/CST3/CSTA/ADRB2/CYLD/AMOTL1/DGKA/DCN/AKR1C1/PRICKLE2/LCA5/DMD/ABAT/DSC2/DSC3/DSP/SLC26A2/ECE1/EDN1/MEGF8/ELF3/CLN8/ALCAM/EZH1/F2R/F3/F5/FAP/ALDH1A3/FHL2/ABLIM3/DKK1/USP33/FOXO1/FOXO3/RA…	307
GO:2001233	GO:2001233	regulation of apoptotic signaling pathway	33/705	380/18679	8.21e-06	0.000228278	0.000173256	SERINC3/LRRK2/CYLD/DAPK1/FYN/GSK3B/GSN/FAS/IL1A/IL1B/LGALS3/MUC1/ATF3/RRM2B/SERPINE1/TRIAP1/FBXW7/PIDD1/KIAA1324/BAX/BCL2L1/TMBIM1/PINK1/BNIP3/SOD2/TLR3/PTTG1IP/PLEKHF1/TNFRSF10B/CFLAR/ATPIF1/TP53INP1/EIF2AK3	33
GO:0006508	GO:0006508	proteolysis	92/705	1553/18679	9.12e-06	0.000252365	0.000191537	ATP6AP2/PRSS16/ARL6IP5/STAMBP/GIPC1/PLK2/WWP1/ADAMTS7/LRRK2/SPPL3/PLK3/RNF19B/CD109/CPM/CSNK2A2/CST3/CSTA/CYLD/DAPK1/ECE1/UBR1/SERPINB1/CLN8/F2R/F3/FAP/USP33/CUL9/FN1/NCSTN/BCL2L13/RNF144B/GAS6/FBXO22/CYFIP2/BABAM1/GSK3B/GSN/HIP1/BIRC3/APLP2/ACER2/APP/FAS/IL1B/CAPN8/MDM2/ATXN3/MME/SERPINE1/PAPPA/RPS27L/CRIM1/C1RL/BFAR/AMZ2/PCYOX1/TRIAP1/PI3/SERPINB13/PIK3C3/PLAU/ANKIB1/UBE2W/FBXW7/PIDD1/KLK7/PSMB…	92
GO:0007009	GO:0007009	plasma membrane organization	26/705	266/18679	9.58e-06	0.000263686	0.00020013	OPTN/ABCA7/RAB40B/FCHO2/MACF1/ABCA12/GAS6/MYOF/ANK1/ANK3/KCNIP3/ANO9/AGRN/F11R/A4GALT/SCN3B/RAB40C/BBS2/RAB13/BCL2L1/S100A10/TMBIM1/PLEKHF1/VAMP8/TMEM59/CDH1	26
GO:1901575	GO:1901575	organic substance catabolic process	102/705	1775/18679	1.03e-05	0.000282899	0.000214712	GPC6/TOB1/PRSS16/GIPC1/PLK2/WWP1/ADAMTS7/SAT2/PLCD3/PNLIPRP3/LRRK2/PLK3/RNF19B/SPATA18/CSNK2A2/VCAN/CST3/CREBRF/ADRB2/CYLD/DBT/DCN/ABAT/ECE1/DCP1B/UBR1/LIPH/CLN8/FAP/USP33/FOXO1/CUL9/ZCCHC11/FYN/RNF144B/FBXO22/APOBEC3C/GLUL/GM2A/GSK3B/HADHB/HMGCL/IL1B/ACADVL/AGRN/LIPA/CYP4F3/MDM2/ATXN3/ATP2B4/ACOX1/BFAR/PDE4B/PCYOX1/PLD1/ANKIB1/CROT/UBE2W/FBXW7/PRKCE/PRODH/PSMB10/TIGAR/NCEH1/RIC1/BAX/RPL9/RPS19/R…	102
GO:0032880	GO:0032880	regulation of protein localization	60/705	893/18679	1.07e-05	0.000292392	0.000221916	CDKN1A/TRIM22/LRRK2/SPPL3/PLK3/STXBP5/CSF1R/CSNK2A2/CREBRF/CYLD/ABAT/STOM/F2R/ABLIM3/FN1/FYN/ABCA12/GAS6/ARFIP1/GLUL/GSK3B/GSN/ANXA1/ANXA4/HES1/IL1A/IL1B/IL18/LIF/LLGL2/MXI1/SIDT2/CYB5R1/PIK3C3/NDFIP2/FBXW7/HHAT/TMEM30A/EXOC1/PRKCE/RALGAPA2/BCL2L1/TMBIM1/PINK1/BNIP3L/TLR3/UGCG/WNT5A/MICALL2/PICALM/RASSF5/TRIM5/VAMP8/RAB9A/ATPIF1/EIF2AK3/LITAF/NPEPPS/TMEM59/CDH1	60
GO:0006629	GO:0006629	lipid metabolic process	79/705	1285/18679	1.14e-05	0.000310122	0.000235373	GPC6/PLCD3/PNLIPRP3/SGPP2/CREBL2/CSF1R/ADRB2/AKR1C1/SPTSSA/EDN1/LIPH/SLC44A5/CLN8/ACSL1/ALDH1A3/FDXR/FHL2/SIN3B/SEC14L2/KDSR/CERS6/GM2A/ANXA1/HADHB/HMGCL/APLP2/ACER2/APP/IL1B/IL1RN/INPP5D/ITGB8/ACADVL/AGRN/SLC27A1/LIPA/FADS3/CYP4F3/ARSA/MGST3/ASAH1/ACOX1/CRYL1/ANGPTL4/HSD17B12/IP6K2/GDE1/PDK4/CYB5R1/PIK3C3/PIK3CD/PLD1/A4GALT/CROT/RETSAT/FBXW7/SPTLC3/PI4K2A/PRKCE/PSAP/SERINC1/NCEH1/BAX/MSMO1/SDC4/…	79
GO:1902582	GO:1902582	single-organism intracellular transport	92/705	1565/18679	1.24e-05	0.000333774	0.000253324	CD24/SCAMP2/OPTN/TOB1/CDKN1A/TXNIP/GIPC1/KIF3A/GABARAP/LRRK2/SPPL3/CSNK2A2/ADRB2/CYLD/LCA5/DMD/STOM/F2R/SEC31A/ABLIM3/MON2/MACF1/ZDHHC24/GAS6/ATP2C1/GOLGA2/BLOC1S2/ANK1/ANK3/GSK3B/RHOD/HES1/APP/IL1B/IL18/LAMP1/MXI1/ATP2B4/ZDHHC9/CHMP3/CYB5R1/PIK3C3/PIK3CD/ZFAND6/NDFIP2/VPS13C/WIPI1/VPS53/FBXW7/HHAT/ARFGAP1/TMEM30A/EXOC1/PRKCE/PARD3/CHMP1B/JPH2/RIC1/BAX/BBS2/RAB5B/RAB13/BCL2L1/RPL9/RPS19/RPS23/RPS…	92
GO:0044260	GO:0044260	cellular macromolecule metabolic process	364/705	8184/18679	1.28e-05	0.000344463	0.000261437	CD24/GPC6/CDH13/OPTN/TOB1/ATP6AP2/CTDSPL/CDKN1A/APBB3/TRIM22/ABCA7/CITED2/ZER1/ARL6IP5/MXD4/STAMBP/TXNIP/GIPC1/KDM5B/PLK2/SRSF8/PNRC1/RAB40B/WWP1/DUSP14/FOXN3/WDR45/ADAMTS7/AKAP13/KLF8/DTX2/FBXO32/PCMTD1/LRRK2/SPPL3/SOCS4/PLK3/RNF19B/KLF6/SPATA18/CPEB2/CD109/CREBL2/CSF1R/CSNK2A2/ZFP90/VCAN/CST3/CSTA/CTNND1/PROM2/CREBRF/ADRB2/CYLD/DAPK1/ZNF791/DCN/DDB2/GADD45A/COMMD6/DMD/DSP/ECE1/EDN1/MEGF8/DCP1B/…	364
GO:0007044	GO:0007044	cell-substrate junction assembly	13/705	83/18679	1.31e-05	0.000349665	0.000265385	COL17A1/CLASP1/FN1/MACF1/RHOD/FMN1/KDR/LAMA3/LAMB3/S100A10/SDC4/DST/PHLDB2	13
GO:0031323	GO:0031323	regulation of cellular metabolic process	270/705	5781/18679	1.4e-05	0.000372718	0.000282881	CD24/CDH13/OPTN/TOB1/ATP6AP2/CTDSPL/CDKN1A/APBB3/TRIM22/ABCA7/CITED2/ZER1/ARL6IP5/MXD4/TXNIP/GIPC1/KDM5B/PLK2/PNRC1/WWP1/DUSP14/FOXN3/AKAP13/KLF8/LRRK2/SPPL3/SOCS4/PLK3/RNF19B/KLF6/CPEB2/CD109/CREBL2/CSF1R/CSNK2A2/ZFP90/CST3/CSTA/CTNND1/PROM2/CREBRF/ADRB2/CYLD/DAPK1/ZNF791/DCN/GADD45A/COMMD6/DMD/ECE1/EDN1/MEGF8/SERPINB1/ELF3/CLN8/EZH1/F2R/F3/ACSL1/FHL2/ABLIM3/MAPRE3/ELL2/DKK1/USP33/FOXO1/FOXO3/CI…	270
GO:0032501	GO:0032501	multicellular organismal process	315/705	6923/18679	1.43e-05	0.000377464	0.000286484	CD24/CDH13/OPTN/TOB1/ATP6AP2/MSLN/CDKN1A/ABCA7/CITED2/SEMA3C/NEBL/TXNIP/GIPC1/PLK2/SDCCAG8/WWP1/KIF3A/ADAMTS7/AKAP13/PLCD3/SLC46A1/LRRK2/TTC8/RNF19B/COL4A5/COL4A6/COL17A1/KLF6/STXBP5/CD109/CLDN4/CSF1R/CSNK2A2/VCAN/CST3/CSTA/CREBRF/ADRB2/CYLD/AMOTL1/DGKA/DCN/AKR1C1/PRICKLE2/LCA5/DMD/ABAT/DSC2/DSC3/DSP/SLC26A2/ECE1/EDN1/MEGF8/ELF3/CLN8/ALCAM/EZH1/F2R/F3/F5/FAP/ALDH1A3/FHL2/ABLIM3/DKK1/USP33/FOXO1/F…	315
GO:0031331	GO:0031331	positive regulation of cellular catabolic process	28/705	305/18679	1.43e-05	0.000377621	0.000286603	TOB1/PLK2/LRRK2/PLK3/RNF19B/ADRB2/DCN/FOXO1/RNF144B/FBXO22/GSK3B/IL1B/MDM2/ANKIB1/FBXW7/PSMB10/KIAA1324/BAX/PINK1/BNIP3/ZFP36L2/PTTG1IP/BTG2/PLEKHF1/ULK1/ATPIF1/TP53INP1/TMEM59	28
GO:0097193	GO:0097193	intrinsic apoptotic signaling pathway	27/705	290/18679	1.58e-05	0.000413902	0.000314139	CD24/CDKN1A/ARL6IP5/SERINC3/LRRK2/CYLD/PHLDA3/NUPR1/HIPK2/GSK3B/MUC1/RRM2B/RPS27L/TRIAP1/FBXW7/PRODH/BAX/BCL2L1/EDA2R/PERP/PINK1/BNIP3/SOD2/PTTG1IP/PLEKHF1/TNFRSF10B/EIF2AK3	27
GO:0051174	GO:0051174	regulation of phosphorus metabolic process	96/705	1665/18679	1.71e-05	0.000446098	0.000338575	CD24/ATP6AP2/CTDSPL/CDKN1A/ABCA7/ARL6IP5/DUSP14/AKAP13/LRRK2/SPPL3/SOCS4/CD109/CREBL2/CSF1R/PROM2/ADRB2/GADD45A/DMD/EDN1/F2R/ACSL1/MAPRE3/DKK1/FOXO1/MAPK8IP3/FN1/CLCF1/PLXNB2/ARHGAP8/FYN/EPGN/GAS6/HIPK2/GSK3B/HES1/APLP2/APP/IL1A/IL1B/IL1RN/IL18/AREG/SLC27A1/KDR/LIF/KITLG/MAP3K9/ATF3/ATP2B4/MINK1/PDK4/ZFYVE1/GPR87/SYTL2/PPP2R5B/FBXW7/PRKCE/PARD3/PSAP/PSMB10/TIGAR/VANGL2/BAX/RAP2B/RGS2/EDA2R/ROS1/A…	96
GO:0001954	GO:0001954	positive regulation of cell-matrix adhesion	9/705	41/18679	1.75e-05	0.000454662	0.000345074	CDH13/GSK3B/FMN1/KDR/NINJ1/CCL28/S100A10/SDC4/UTRN	9
GO:0006665	GO:0006665	sphingolipid metabolic process	17/705	138/18679	1.79e-05	0.000460682	0.000349643	SGPP2/SPTSSA/CLN8/KDSR/CERS6/GM2A/ACER2/ITGB8/ARSA/ASAH1/A4GALT/SPTLC3/PSAP/SERINC1/BAX/UGCG/ST6GALNAC5	17
GO:0071453	GO:0071453	cellular response to oxygen levels	17/705	138/18679	1.79e-05	0.000460682	0.000349643	CITED2/PLK3/CPEB2/ADRB2/EDN1/FOXO1/HIPK2/FAS/MDM2/NOTCH1/PLAU/PRKCE/TIGAR/PINK1/BNIP3/CPEB4/NPEPPS	17
GO:0080135	GO:0080135	regulation of cellular response to stress	45/705	615/18679	1.83e-05	0.000465266	0.000353122	ARL6IP5/SERINC3/LRRK2/CSNK2A2/CREBRF/ADRB2/GADD45A/EDN1/FOXO1/MAPK8IP3/HIPK2/BABAM1/GSK3B/IL1A/IL1B/IL1RN/MDM2/ATXN3/MAP3K9/MUC1/MINK1/BFAR/TRIAP1/POLH/FBXW7/PSAP/TIGAR/VANGL2/KIAA1324/BAX/BCL2L1/EDA2R/PINK1/SOD2/BNIP3L/BRAF/TLR3/WNT5A/PTTG1IP/HMGA2/MAP1LC3B/YPEL3/ULK1/EIF2AK3/BRE	45
GO:0048871	GO:0048871	multicellular organismal homeostasis	29/705	326/18679	1.84e-05	0.000465266	0.000353122	CLDN4/CSF1R/ADRB2/LCA5/ABAT/CLN8/F2R/FOXO1/ABCA12/IL1A/IL1B/IL1RN/AQP3/INPP5D/ACADVL/SLC27A1/KDR/LIPA/MYO5B/PDK4/AZGP1/B2M/GRHL3/BAX/BBS2/SLC22A5/SOX9/CYP4F2/CLDN1	29
GO:0036293	GO:0036293	response to decreased oxygen levels	26/705	276/18679	1.84e-05	0.000465266	0.000353122	CD24/CITED2/PLK3/CPEB2/CST3/ADRB2/ABAT/EDN1/ALDH3A1/HIPK2/IL1B/MDM2/NOTCH1/ANGPTL4/PGF/PLAU/PLOD2/PRKCE/TIGAR/SHC1/PINK1/BNIP3/TGFBR3/CPEB4/CAT/NPEPPS	26
GO:0010564	GO:0010564	regulation of cell cycle process	41/705	540/18679	1.84e-05	0.000465266	0.000353122	CTDSPL/CDKN1A/GIPC1/PLK2/FOXN3/PLK3/CSNK2A2/TOM1L2/EDN1/FAP/MAPRE3/CUL9/EPGN/TJP3/ANXA1/APP/IL1A/IL1B/LIF/MDM2/MUC1/ATP2B4/RPS27L/TRIAP1/CHMP3/PIK3C3/PPP2R5B/FBXW7/PIDD1/PRKCE/PSMB10/CHMP1B/SOX9/SVIL/WNT5A/XPC/ZNF655/HMGA2/CCNL2/CCNK/CCND2	41
GO:0000302	GO:0000302	response to reactive oxygen species	21/705	197/18679	1.86e-05	0.000469487	0.000356326	TXNIP/LRRK2/PLK3/KLF6/SESN3/CST3/EDN1/F3/FOXO1/SESN1/ANXA1/IL1B/IL1R1/AREG/PSAP/SHC1/PINK1/BNIP3/SOD2/SESN2/CAT	21
GO:0010035	GO:0010035	response to inorganic substance	36/705	449/18679	1.88e-05	0.000471901	0.000358158	TXNIP/LRRK2/KLF6/CST3/ABAT/EDN1/F3/SEC31A/FOXO1/CLIC4/ANK3/GSN/ANXA1/FAS/IL1A/IL1B/IL1R1/AQP3/AREG/KRT10/ATP2B4/PSAP/B2M/TIGAR/BAX/SHC1/PINK1/BNIP3/SOD2/BRAF/WNT5A/SLC30A1/CYBRD1/CAT/CD9/CDH1	36
GO:0048729	GO:0048729	tissue morphogenesis	44/705	597/18679	1.9e-05	0.000474051	0.00035979	SEMA3C/CSF1R/DSP/EDN1/MEGF8/ALDH1A3/DKK1/COBL/CLASP1/MACF1/SCRIB/PLXNB2/CLIC4/INTU/HIPK2/GSN/HES1/FMN1/ITGA2/AREG/KDR/LIF/TACSTD2/NOTCH1/PGF/RIPK4/PRKX/PARD3/VANGL2/GRHL3/PTPRM/BAX/ACTA2/NTN4/SDC4/BMPR2/SOX9/TBX3/TGFBR2/TGFBR3/TGM2/WNT5A/HMGA2/PHLDB2	44
GO:0010256	GO:0010256	endomembrane system organization	39/705	504/18679	1.92e-05	0.000476816	0.000361889	OPTN/ABCA7/RAB40B/FCHO2/LRRK2/PLK3/F2R/SYNE2/CLASP1/MACF1/ALS2CL/ABCA12/GAS6/MYOF/GOLGA2/GOLGB1/BLOC1S2/ANK1/ANK3/KCNIP3/ANO9/AGRN/F11R/PIK3C3/A4GALT/SCN3B/RAB40C/BBS2/RAB5B/RAB13/BCL2L1/S100A10/TMBIM1/PLEKHF1/VMP1/VAMP8/EIF2AK3/TMEM59/CDH1	39
GO:0043280	GO:0043280	positive regulation of cysteine-type endopeptidase activity involved in apoptotic process	16/705	125/18679	1.94e-05	0.000479045	0.000363581	ARL6IP5/DAPK1/F2R/F3/BCL2L13/GSN/HIP1/ACER2/FAS/RPS27L/PIDD1/BAX/TLR3/TNFRSF10B/CFLAR/EIF2AK3	16
GO:0044255	GO:0044255	cellular lipid metabolic process	63/705	973/18679	2.02e-05	0.00049786	0.000377861	GPC6/SGPP2/CSF1R/ADRB2/AKR1C1/SPTSSA/EDN1/SLC44A5/CLN8/ACSL1/ALDH1A3/FHL2/SIN3B/KDSR/CERS6/GM2A/ANXA1/HADHB/HMGCL/ACER2/IL1B/INPP5D/ITGB8/ACADVL/AGRN/SLC27A1/FADS3/CYP4F3/ARSA/ASAH1/ACOX1/CRYL1/ANGPTL4/HSD17B12/IP6K2/PDK4/PIK3C3/PIK3CD/PLD1/A4GALT/CROT/RETSAT/FBXW7/SPTLC3/PI4K2A/PSAP/SERINC1/BAX/MSMO1/SDC4/STRA6/LPIN3/UGCG/SCD5/CHD9/ST6GALNAC5/SESN2/CAT/PIK3R3/CYP4F2/CDS2/EIF2AK3/PLCH2	63
GO:0002064	GO:0002064	epithelial cell development	22/705	214/18679	2.1e-05	0.000512421	0.000388912	CDKN1A/FRMD6/CST3/SCRIB/FOSL2/CLIC4/GSK3B/IL1B/LAMB2/LIF/MYO1E/NOTCH1/F11R/SIDT2/PARD3/TIGAR/RAB13/ACTA2/ROS1/PRDM1/SOX9/WNT5A	22
GO:0090130	GO:0090130	tissue migration	22/705	214/18679	2.1e-05	0.000512421	0.000388912	CDH13/GIPC1/AMOTL1/EDN1/FAP/CLASP1/MACF1/KDR/TACSTD2/MCC/NOTCH1/PRKCE/PRKX/PTPRM/RAB13/ACTA2/S100P/BMPR2/SOX9/TGFBR2/WNT5A/HDAC9	22
GO:0019220	GO:0019220	regulation of phosphate metabolic process	95/705	1652/18679	2.11e-05	0.000512421	0.000388912	CD24/ATP6AP2/CTDSPL/CDKN1A/ABCA7/ARL6IP5/DUSP14/AKAP13/LRRK2/SPPL3/SOCS4/CD109/CREBL2/CSF1R/PROM2/ADRB2/GADD45A/DMD/EDN1/F2R/ACSL1/MAPRE3/DKK1/FOXO1/MAPK8IP3/FN1/CLCF1/PLXNB2/ARHGAP8/FYN/EPGN/GAS6/HIPK2/GSK3B/HES1/APLP2/APP/IL1A/IL1B/IL1RN/IL18/AREG/SLC27A1/KDR/LIF/KITLG/MAP3K9/ATF3/ATP2B4/MINK1/ZFYVE1/GPR87/SYTL2/PPP2R5B/FBXW7/PRKCE/PARD3/PSAP/PSMB10/TIGAR/VANGL2/BAX/RAP2B/RGS2/EDA2R/ROS1/ATXN1/…	95
GO:0048771	GO:0048771	tissue remodeling	17/705	140/18679	2.16e-05	0.000523518	0.000397334	SEMA3C/CSF1R/CST3/ADRB2/ELF3/F2R/ANXA1/IL1A/IL18/INPP5D/LIF/LIPA/MITF/PDK4/BAX/TMBIM1/BMPR2	17
GO:2000116	GO:2000116	regulation of cysteine-type endopeptidase activity	22/705	216/18679	2.43e-05	0.000585482	0.000444363	ARL6IP5/DAPK1/F2R/F3/BCL2L13/GAS6/CYFIP2/GSN/HIP1/BIRC3/ACER2/FAS/RPS27L/TRIAP1/PIDD1/BAX/PERP/TLR3/TNFRSF10B/CFLAR/EIF2AK3/KIAA0141	22
GO:0016485	GO:0016485	protein processing	28/705	314/18679	2.44e-05	0.000585482	0.000444363	ATP6AP2/LRRK2/ECE1/F2R/F3/NCSTN/BCL2L13/CYFIP2/GSN/HIP1/BIRC3/ACER2/FAS/MME/SERPINE1/RPS27L/PIK3C3/PLAU/PIDD1/BAX/PERP/TLR3/C4B/TNFRSF10B/CFLAR/EIF2AK3/TMEM59/CD59	28
GO:0000902	GO:0000902	cell morphogenesis	84/705	1420/18679	2.45e-05	0.000586876	0.000445421	CD24/SEMA3C/CDC42EP3/KIF3A/EVI5L/LRRK2/FRMD6/TTC8/COL4A5/CSF1R/CSNK2A2/CYLD/DMD/MEGF8/ALCAM/ABLIM3/DKK1/USP33/MAPK8IP3/COBL/CLASP1/FN1/NCSTN/MACF1/SCRIB/PLXNB2/FLRT3/FYN/CLIC4/DNAH1/STK36/INTU/ANK1/ANK3/GSK3B/GSN/APBB2/HES1/FMN1/APP/ITGA2/AGRN/KCNQ3/KDR/LAMB2/LIF/LIPA/TACSTD2/MAP2/KITLG/NOTCH1/MINK1/SIDT2/PLXNA2/CSNK1G1/SPATA6/PLXNA3/PARD3/PSMB10/VANGL2/PTPRM/BBS2/NTN4/S100A4/S100A6/S100A10/SGK1/…	84
GO:0051240	GO:0051240	positive regulation of multicellular organismal process	81/705	1357/18679	2.53e-05	0.000603151	0.000457773	CD24/ATP6AP2/ABCA7/CITED2/CSF1R/ADRB2/AMOTL1/DMD/ABAT/EDN1/MEGF8/F2R/F3/DKK1/FOXO3/COBL/CLASP1/FN1/MACF1/CLCF1/PLXNB2/FLRT3/FYN/ZBTB20/GAS6/GRN/HIPK2/GSK3B/HES1/BIRC3/IL1A/IL1B/IL18/INPP5D/AGRN/SLC27A1/KDR/LIF/KITLG/NOTCH1/SERPINE1/ANGPTL4/PDE4B/PGF/PLAU/SYTL2/PPP2R5B/TMEM30A/TBC1D23/SCN3B/PRKCE/SULF2/PARD3/B2M/PTPRM/BAX/BBS2/RGS2/RPS19/ATXN1/PRDM1/TMBIM1/SHC1/BMP1/SLC22A5/BMPR2/SOX9/BRAF/CDKL5/B…	81
GO:0007176	GO:0007176	regulation of epidermal growth factor-activated receptor activity	7/705	25/18679	2.81e-05	0.000665664	0.000505219	SOCS4/EPGN/APLP2/APP/FBXW7/SHC1/GPRC5A	7
GO:1903008	GO:1903008	organelle disassembly	22/705	219/18679	3.01e-05	0.000709442	0.000538444	WDR45/ADAMTS7/GABARAP/PLK3/SPATA18/CSNK2A2/ADRB2/STOM/GOLGA2/KRT15/PLOD2/WIPI1/FBXW7/PI4K2A/MBD5/TIGAR/PINK1/BNIP3/BNIP3L/STAT2/MAP1LC3B/ATPIF1	22
GO:0072659	GO:0072659	protein localization to plasma membrane	21/705	205/18679	3.39e-05	0.000797071	0.000604953	OPTN/RAB40B/FCHO2/MACF1/ABCA12/GAS6/ANK1/ANK3/KCNIP3/F11R/SCN3B/RAB40C/BBS2/RAB13/BCL2L1/S100A10/TMBIM1/PLEKHF1/VAMP8/TMEM59/CDH1	21
GO:0031401	GO:0031401	positive regulation of protein modification process	71/705	1157/18679	3.47e-05	0.000812927	0.000616987	CD24/CDKN1A/ABCA7/ARL6IP5/LRRK2/SPPL3/CREBL2/CSF1R/PROM2/ADRB2/GADD45A/EDN1/F2R/ACSL1/MAPRE3/MAPK8IP3/CLCF1/ARHGAP8/FYN/EPGN/GAS6/FBXO22/NUPR1/GOLGA2/HIPK2/GSK3B/HES1/BIRC3/IL1A/IL1B/IL1RN/IL18/SLC27A1/KDR/LIF/KITLG/MAP3K9/MUC1/ATP2B4/MINK1/TOLLIP/NDFIP2/FBXW7/PRKCE/PSAP/PSMB10/VANGL2/BAX/RAP2B/EDA2R/SDC4/SHC1/GAREM/PINK1/BMPR2/SOS1/SOX9/SPTAN1/BRAF/TGFBR2/TLR3/WNT5A/PTTG1IP/CCNL2/RASSF5/TRIM5/TN…	71
GO:0098602	GO:0098602	single organism cell adhesion	51/705	749/18679	3.53e-05	0.000823906	0.000625319	CD24/CDH10/CITED2/PLEKHA7/CSTA/CTNND1/ADRB2/CYLD/DSC2/DSP/FAT1/FN1/NCSTN/SCRIB/FYN/GAS6/CYFIP2/GSN/ANXA1/HES1/FAS/IL1B/IL1RN/IL18/LGALS3/TACSTD2/MINK1/PIK3CD/CCL28/B2M/PSMB10/BAX/RAP2B/S100A10/PERP/C10orf54/SHC1/SOS1/SOX9/BRAF/ZFP36L2/TGFBR2/WNT5A/MICALL2/VMP1/DOCK8/CBLB/TNFSF9/CD59/MAFB/CDH1	51
GO:0031649	GO:0031649	heat generation	6/705	18/18679	3.56e-05	0.000826538	0.000627317	ADRB2/ABAT/IL1A/IL1B/IL1RN/SLC27A1	6
GO:0051604	GO:0051604	protein maturation	29/705	338/18679	3.58e-05	0.00082814	0.000628533	ATP6AP2/LRRK2/ECE1/F2R/F3/NCSTN/ISCU/BCL2L13/CYFIP2/GSN/HIP1/BIRC3/ACER2/FAS/MME/SERPINE1/RPS27L/PIK3C3/PLAU/PIDD1/BAX/PERP/TLR3/C4B/TNFRSF10B/CFLAR/EIF2AK3/TMEM59/CD59	29
GO:0031329	GO:0031329	regulation of cellular catabolic process	43/705	594/18679	3.6e-05	0.00082915	0.0006293	TOB1/GIPC1/PLK2/LRRK2/PLK3/RNF19B/CSNK2A2/CST3/ADRB2/DAPK1/DCN/USP33/FOXO1/RNF144B/FBXO22/GOLGA2/GSK3B/IL1B/MDM2/ATP2B4/ANKIB1/FBXW7/PSMB10/TIGAR/KIAA1324/RIC1/BAX/BCL2L1/PINK1/BNIP3/BNIP3L/ZFP36L2/PTTG1IP/BTG2/PLEKHF1/MAP1LC3B/VMP1/ULK1/USP32/ATPIF1/TP53INP1/TMEM59/USP34	43
GO:1903827	GO:1903827	regulation of cellular protein localization	38/705	500/18679	3.63e-05	0.00082915	0.0006293	CDKN1A/LRRK2/SPPL3/PLK3/CSNK2A2/CYLD/STOM/ABLIM3/FYN/ABCA12/GAS6/GSK3B/GSN/HES1/IL1B/IL18/LIF/MXI1/CYB5R1/FBXW7/HHAT/TMEM30A/RALGAPA2/BCL2L1/TMBIM1/PINK1/BNIP3L/TLR3/UGCG/MICALL2/RASSF5/VAMP8/ATPIF1/EIF2AK3/LITAF/NPEPPS/TMEM59/CDH1	38
GO:0010631	GO:0010631	epithelial cell migration	21/705	206/18679	3.64e-05	0.00082915	0.0006293	CDH13/GIPC1/AMOTL1/EDN1/FAP/CLASP1/MACF1/KDR/TACSTD2/MCC/NOTCH1/PRKCE/PRKX/PTPRM/RAB13/S100P/BMPR2/SOX9/TGFBR2/WNT5A/HDAC9	21
GO:1990778	GO:1990778	protein localization to cell periphery	21/705	206/18679	3.64e-05	0.00082915	0.0006293	OPTN/RAB40B/FCHO2/MACF1/ABCA12/GAS6/ANK1/ANK3/KCNIP3/F11R/SCN3B/RAB40C/BBS2/RAB13/BCL2L1/S100A10/TMBIM1/PLEKHF1/VAMP8/TMEM59/CDH1	21
GO:0001666	GO:0001666	response to hypoxia	25/705	271/18679	3.76e-05	0.000851311	0.000646119	CD24/CITED2/PLK3/CPEB2/CST3/ADRB2/ABAT/EDN1/ALDH3A1/HIPK2/IL1B/MDM2/NOTCH1/ANGPTL4/PGF/PLAU/PLOD2/PRKCE/TIGAR/SHC1/PINK1/BNIP3/TGFBR3/CAT/NPEPPS	25
GO:0050793	GO:0050793	regulation of developmental process	112/705	2058/18679	3.96e-05	0.000889636	0.000675207	CD24/TOB1/CITED2/CDC42EP3/PLK2/ADAMTS7/EVI5L/LRRK2/CD109/CREBL2/CSF1R/CST3/ADRB2/CYLD/DMD/EDN1/MEGF8/F3/DKK1/FOXO1/FOXO3/RAP1GAP2/COBL/CLASP1/FN1/ABCA5/MACF1/CLCF1/PLXNB2/FLRT3/FYN/GAS6/FBXO22/NUPR1/GRN/HIPK2/GSK3B/GSN/HES1/APP/FAS/IL1A/IL1B/IL1RN/AQP3/IL18/INPP5D/AREG/AGRN/KDR/LAMA3/LIF/TACSTD2/KITLG/MITF/NOTCH1/NOTCH3/SERPINE1/ANGPTL4/PLAC8/PGF/PLAU/CSNK1G1/PPP2R5B/FBXW7/PLXNA3/TMEM30A/MBD5/PRK…	112
GO:0016482	GO:0016482	cytoplasmic transport	67/705	1078/18679	3.96e-05	0.000889636	0.000675207	OPTN/TOB1/CDKN1A/TXNIP/AKAP13/LRRK2/SPPL3/CSNK2A2/ADRB2/CYLD/DMD/F2R/SEC31A/ABLIM3/MON2/MACF1/GAS6/FBXO22/GOLGA2/ANK1/ANK3/GSK3B/HES1/IL1B/IL18/LAMP1/MXI1/ATP2B4/CYB5R1/PIK3C3/ZFAND6/VPS13C/WIPI1/FBXW7/HHAT/TMEM30A/EXOC1/PRKCE/JPH2/BAX/BBS2/RAB5B/RAB13/RPL9/RPS19/RPS23/RPS25/SORT1/ATXN1/SRSF5/PINK1/SNX1/BNIP3L/TAP1/TLR3/UGCG/PTTG1IP/MICALL2/CBLB/TMEM129/ATPIF1/SCARB2/LITAF/NPEPPS/SEC22B/CD63/CDH1	67
GO:0018149	GO:0018149	peptide cross-linking	10/705	56/18679	4.07e-05	0.000910974	0.000691401	ABCA7/CSTA/DCN/DSP/FN1/ANXA1/LCE1B/LCE1E/SPRR1B/TGM2	10
GO:0010821	GO:0010821	regulation of mitochondrion organization	21/705	208/18679	4.2e-05	0.000933892	0.000708796	LRRK2/CSNK2A2/ABLIM3/GSK3B/HES1/TRIAP1/CYB5R1/UQCC1/FBXW7/HHAT/TIGAR/BAX/BCL2L1/PINK1/BNIP3/BNIP3L/UGCG/MICALL2/MAP1LC3B/ATPIF1/NPEPPS	21
GO:0050730	GO:0050730	regulation of peptidyl-tyrosine phosphorylation	21/705	208/18679	4.2e-05	0.000933892	0.000708796	CD24/SOCS4/CSF1R/CLCF1/FYN/EPGN/GAS6/HES1/APLP2/APP/IL18/LIF/KITLG/PPP2R5B/FBXW7/PRKCE/RAP2B/SAMSN1/SHC1/GPRC5A/MVP	21
GO:0042327	GO:0042327	positive regulation of phosphorylation	63/705	998/18679	4.31e-05	0.000954257	0.000724252	CD24/CDKN1A/ABCA7/ARL6IP5/LRRK2/CREBL2/CSF1R/PROM2/ADRB2/GADD45A/EDN1/F2R/ACSL1/MAPRE3/MAPK8IP3/CLCF1/ARHGAP8/FYN/EPGN/GAS6/HIPK2/GSK3B/HES1/IL1A/IL1B/IL1RN/IL18/AREG/SLC27A1/KDR/LIF/KITLG/MAP3K9/ATP2B4/MINK1/FBXW7/PRKCE/PSAP/PSMB10/TIGAR/VANGL2/BAX/RAP2B/EDA2R/SDC4/SHC1/GAREM/PINK1/BMPR2/SOS1/SOX9/SPTAN1/BRAF/TGFBR2/TLR3/WNT5A/CCNL2/BTBD10/TRIM5/TNFRSF10B/CCNK/CCND2/GDF15	63
GO:0033043	GO:0033043	regulation of organelle organization	62/705	978/18679	4.39e-05	0.000968151	0.000734797	CDC42EP3/PLK2/EVI5L/LRRK2/CSF1R/CSNK2A2/TOM1L2/ADRB2/CYLD/EDN1/ABLIM3/CUL9/CLASP1/EID1/EPGN/CLIC4/ARFIP1/ANK1/GSK3B/GSN/RHOD/ANXA1/HES1/FMN1/IL1A/IL1B/LIF/TACSTD2/MUC1/F11R/TRIAP1/CHMP3/CYB5R1/UQCC1/FBXW7/PLXNA3/HHAT/PRKCE/TIGAR/CHMP1B/VANGL2/KIAA1324/GRHL3/BAX/BCL2L1/RGS2/S100A10/SDC4/PINK1/BNIP3/BNIP3L/SPTAN1/BRAF/UGCG/WNT5A/MICALL2/MAP1LC3B/C16orf45/PHLDB2/ATPIF1/NPEPPS/SEC22B	62
GO:0090132	GO:0090132	epithelium migration	21/705	209/18679	4.51e-05	0.000990538	0.000751788	CDH13/GIPC1/AMOTL1/EDN1/FAP/CLASP1/MACF1/KDR/TACSTD2/MCC/NOTCH1/PRKCE/PRKX/PTPRM/RAB13/S100P/BMPR2/SOX9/TGFBR2/WNT5A/HDAC9	21
GO:0048878	GO:0048878	chemical homeostasis	63/705	1000/18679	4.57e-05	0.00100027	0.000759173	CD24/SLC46A1/LRRK2/SPPL3/CLDN4/SESN3/AKR1C1/DMD/SLC26A2/EDN1/F2R/FOXO1/FOXO3/ISCU/SLC39A6/CLIC4/ABCA12/GAS6/ATP2C1/SLC26A11/ANK3/APLP2/APP/IL1B/IL1R1/AQP3/ACADVL/KDR/MYO5B/ATP2B4/ACOX1/SIDT2/ANGPTL4/PDK4/ATP6V1A/ATP6V1B1/ATP6V1E1/PLAU/STEAP3/FBXW7/MBD5/SCN3B/PRKCE/CCL28/B2M/JPH2/GRHL3/BAX/ABHD4/SGK1/SLC12A4/SOD2/TAP1/TGM2/SLC30A1/CYBRD1/PICALM/SESN2/CYP4F2/CLDN1/SLC39A13/XPR1/SLC12A6	63
GO:0061041	GO:0061041	regulation of wound healing	15/705	120/18679	4.63e-05	0.00100911	0.000765886	STXBP5/CD109/ADRB2/EDN1/F2R/F3/FAP/CLASP1/GSN/SERPINE1/PLAU/FAM46A/PRKCE/TGFBR2/PHLDB2	15
GO:0048711	GO:0048711	positive regulation of astrocyte differentiation	5/705	12/18679	4.79e-05	0.00104041	0.000789636	CLCF1/HES1/IL1B/LIF/NOTCH1	5
GO:1902533	GO:1902533	positive regulation of intracellular signal transduction	61/705	962/18679	5.04e-05	0.00108857	0.00082619	CD24/CDH13/TRIM22/ABCA7/ARL6IP5/PLK2/SERINC3/LRRK2/SPPL3/CSF1R/ADRB2/GADD45A/EDN1/F2R/F3/MAPK8IP3/CLCF1/ARHGAP8/FYN/EPGN/GAS6/ATP2C1/HIPK2/HES1/BIRC3/IL1A/IL1B/IL1RN/IL18/KDR/LIF/KITLG/MAP3K9/NOTCH1/MINK1/NDFIP2/FBXW7/PRKCE/PSAP/PSMB10/VANGL2/BAX/BCL2L1/EDA2R/S100A4/SHC1/GAREM/PINK1/SOS1/SOX9/SPTAN1/BRAF/TLR3/WNT5A/PLEKHF1/CAT/TRIM5/TNFRSF10B/CFLAR/EIF2AK3/LITAF	61
GO:0035295	GO:0035295	tube development	43/705	603/18679	5.11e-05	0.00110039	0.000835163	CD24/ATP6AP2/CDKN1A/CITED2/SEMA3C/SDCCAG8/CSF1R/EDN1/MEGF8/CIC/MAPK8IP3/COBL/SCRIB/PLXNB2/CLIC4/ABCA12/HES1/FMN1/AREG/KDR/LIF/LIPA/TACSTD2/NOTCH1/PGF/PLXNA2/FBXW7/PRKX/TIGAR/VANGL2/GRHL3/BAX/ATXN1/SDC4/PRDM1/STRA6/BMPR2/SOX9/TBX3/TGFBR2/TGM2/WNT5A/CAT	43
GO:0007010	GO:0007010	cytoskeleton organization	65/705	1046/18679	5.21e-05	0.00111747	0.000848127	NEBL/CDC42EP3/PLK2/SDCCAG8/GABARAP/PLK3/CSF1R/CYLD/GADD45A/DSP/EDN1/CLN8/FAT1/ABLIM3/USP33/CUL9/CEP68/SYNE2/COBL/CLASP1/CLIC4/DNAH1/ATP2C1/TUBG2/ARFIP1/GOLGA2/BLOC1S2/ANK1/ANK3/GSN/RHOD/FMN1/LLGL2/TACSTD2/MAP2/ATXN3/MINK1/F11R/CHMP3/PLXNA3/CDC42BPG/PRKCE/PARD3/CHMP1B/VANGL2/GRHL3/BBS2/RAB13/RGS2/S100A10/SDC4/SHC1/MICAL1/SOX9/DST/SPTAN1/BRAF/SVIL/MICALL2/MYPN/CFLAR/C16orf45/PHLDB2/PSTPIP2/ARHGEF17	65
GO:0018209	GO:0018209	peptidyl-serine modification	23/705	244/18679	5.45e-05	0.00116471	0.000883978	LRRK2/CREBL2/DCN/DMD/DKK1/GAS6/HIPK2/GSK3B/MAST4/LIF/ATP2B4/CSNK1G1/PRKCE/PRKX/BAX/SGK1/PINK1/BRAF/TGFBR2/WNT5A/HMGA2/ULK1/EIF2AK3	23
GO:0022607	GO:0022607	cellular component assembly	121/705	2279/18679	5.51e-05	0.00117388	0.000890941	CDH10/CDH13/OPTN/INADL/TRIM22/ABCA7/NEBL/CDC42EP3/PLK2/KIF3A/WDR45/GABARAP/FCHO2/EVI5L/TTC8/COL17A1/FRMPD2/CTNND1/ADRB2/CYLD/AKR1C1/DMD/EDN1/STOM/SEC31A/ABLIM3/DKK1/COBL/CLASP1/FN1/ISCU/MACF1/FLRT3/DNAH1/GAS6/NUPR1/STK36/INTU/TUBG2/GLUL/GOLGA2/BLOC1S2/ANK3/GSK3B/GSN/RHOD/HIP1/HMGCL/HES1/FMN1/APP/FAS/AGRN/KDR/LAMA3/LAMB3/TACSTD2/MDM2/MITF/NOTCH1/F11R/GMNN/RPS27L/ANGPTL4/CHMP3/PIK3C3/PLD1/SPATA6/WI…	121
GO:1901700	GO:1901700	response to oxygen-containing compound	87/705	1519/18679	5.62e-05	0.00119244	0.000905028	CDKN1A/TXNIP/FBXO32/LRRK2/PLK3/KLF6/CPEB2/CLDN4/SESN3/CST3/ADRB2/DCN/AKR1C1/ABAT/EDN1/UBR1/TRIML2/F2R/F3/ALDH3A1/ACSL1/DKK1/FOXO1/FYN/GAS6/SESN1/GLUL/GRN/GSN/ANXA1/HMGCL/ACER2/IL1B/IL1R1/IL1RN/AQP3/IL18/AREG/SLC27A1/MAP2/KITLG/NOTCH1/ATP2B4/SERPINE1/SIDT2/PDE4B/PDK4/ATP6V1A/ATP6V1B1/PIK3C3/ATP6V1E1/PLAU/DUOX1/MBD5/PRKCE/PSAP/B2M/PSMB10/PTAFR/BAX/RAB13/BCL2L1/SORT1/PRDM1/SHC1/PINK1/BNIP3/SOD2/SOS1…	87
GO:0006919	GO:0006919	activation of cysteine-type endopeptidase activity involved in apoptotic process	13/705	95/18679	5.7e-05	0.00120386	0.000913691	F2R/F3/BCL2L13/HIP1/ACER2/FAS/RPS27L/PIDD1/BAX/TLR3/TNFRSF10B/CFLAR/EIF2AK3	13
GO:0001659	GO:0001659	temperature homeostasis	8/705	37/18679	5.78e-05	0.0012174	0.000923966	ADRB2/ABAT/FOXO1/IL1A/IL1B/IL1RN/ACADVL/SLC27A1	8
GO:0022603	GO:0022603	regulation of anatomical structure morphogenesis	56/705	865/18679	5.92e-05	0.00124191	0.000942573	CITED2/CDC42EP3/EVI5L/LRRK2/CSF1R/CST3/ADRB2/CYLD/EDN1/MEGF8/F3/DKK1/CLASP1/FN1/MACF1/PLXNB2/FYN/HIPK2/GSK3B/GSN/HES1/IL1A/IL1B/IL1RN/KDR/LIF/TACSTD2/NOTCH1/SERPINE1/ANGPTL4/PGF/PLAU/CSNK1G1/FBXW7/PLXNA3/VANGL2/GRHL3/PTPRM/BAX/NTN4/S100A10/TMBIM1/PINK1/BMPR2/BNIP3/SOX9/BRAF/CDKL5/BTG1/TGFBR2/WNT5A/TNFSF13/CFLAR/PHLDB2/GDF15/HDAC9	56
GO:0030856	GO:0030856	regulation of epithelial cell differentiation	15/705	123/18679	6.19e-05	0.00129264	0.000981076	CD24/CD109/GSK3B/HES1/IL1B/AQP3/KDR/LIF/KITLG/NOTCH1/PRKX/SOX9/TBX3/BTG1/KIAA1109	15
GO:0000904	GO:0000904	cell morphogenesis involved in differentiation	63/705	1011/18679	6.29e-05	0.00130652	0.000991611	CD24/SEMA3C/LRRK2/FRMD6/COL4A5/CSNK2A2/MEGF8/ALCAM/ABLIM3/DKK1/USP33/MAPK8IP3/COBL/CLASP1/FN1/NCSTN/MACF1/SCRIB/PLXNB2/FLRT3/FYN/CLIC4/ANK1/ANK3/GSK3B/APBB2/HES1/FMN1/APP/ITGA2/AGRN/KCNQ3/LAMB2/LIF/TACSTD2/MAP2/KITLG/NOTCH1/MINK1/PLXNA2/PLXNA3/PARD3/PSMB10/PTPRM/NTN4/S100A4/S100A6/S100A10/SHC1/BMPR2/SOS1/SOX9/SPTAN1/BRAF/CDKL5/TGFBR3/WNT5A/SEMA3B/MICALL2/HMGA2/PICALM/ULK1/PHLDB2	63
GO:0048017	GO:0048017	inositol lipid-mediated signaling	20/705	198/18679	6.31e-05	0.00130652	0.000991611	CDKN1A/STAMBP/CSF1R/EDN1/F2R/FOXO1/FOXO3/FYN/GSK3B/GSN/KDR/MDM2/KITLG/PIK3C3/PIK3CD/PLD1/EXOC1/PTAFR/SOX9/CAT	20
GO:0018105	GO:0018105	peptidyl-serine phosphorylation	22/705	230/18679	6.32e-05	0.00130652	0.000991611	LRRK2/CREBL2/DMD/DKK1/GAS6/HIPK2/GSK3B/MAST4/LIF/ATP2B4/CSNK1G1/PRKCE/PRKX/BAX/SGK1/PINK1/BRAF/TGFBR2/WNT5A/HMGA2/ULK1/EIF2AK3	22
GO:0044802	GO:0044802	single-organism membrane organization	55/705	847/18679	6.37e-05	0.0013109	0.000994931	CD24/OPTN/ABCA7/RAB40B/FCHO2/ADRB2/STOM/CLN8/SEC31A/SYNE2/VPS8/MACF1/ZDHHC24/TECPR1/ABCA12/GAS6/MYOF/BLOC1S2/ANK1/ANK3/GSK3B/GSN/ANXA1/KCNIP3/ANO9/AGRN/F11R/ZDHHC9/TRIAP1/A4GALT/ARFGAP1/TMEM30A/SCN3B/PARD3/RAB40C/BAX/BBS2/RAB13/BCL2L1/RPL9/RPS19/RPS23/RPS25/S100A10/TMBIM1/PINK1/BNIP3/BNIP3L/BRAF/PLEKHF1/VAMP8/CD9/ATPIF1/TMEM59/CDH1	55
GO:0072001	GO:0072001	renal system development	25/705	280/18679	6.42e-05	0.00131431	0.00099752	CD24/LRRK2/DCN/HES1/FMN1/LAMB2/LIF/TACSTD2/MME/MYO1E/NOTCH1/NOTCH3/RRM2B/PGF/SULF2/PRKX/VANGL2/BAX/ACTA2/SDC4/STRA6/SOX9/WNT5A/ARID5B/CAT	25
GO:0034627	GO:0034627	'de novo' NAD biosynthetic process	4/705	7/18679	6.43e-05	0.00131431	0.00099752	NMNAT2/NMNAT1/KMO/KYNU	4
GO:0032990	GO:0032990	cell part morphogenesis	66/705	1075/18679	6.54e-05	0.0013314	0.00101049	CD24/SEMA3C/KIF3A/EVI5L/LRRK2/TTC8/COL4A5/CSNK2A2/CYLD/DMD/MEGF8/ALCAM/ABLIM3/USP33/MAPK8IP3/COBL/CLASP1/FN1/NCSTN/MACF1/PLXNB2/FLRT3/FYN/DNAH1/STK36/INTU/ANK1/ANK3/GSK3B/GSN/APBB2/FMN1/APP/ITGA2/AGRN/KCNQ3/LAMB2/MAP2/KITLG/NOTCH1/MINK1/PLXNA2/SPATA6/PLXNA3/PARD3/PSMB10/VANGL2/PTPRM/BAX/BBS2/NTN4/BCL2L1/S100A6/SGK1/SHC1/C5orf42/BMPR2/SNX1/SOS1/SPTAN1/BRAF/CDKL5/WNT5A/SEMA3B/PICALM/ULK1	66
GO:0050673	GO:0050673	epithelial cell proliferation	28/705	333/18679	6.92e-05	0.00140436	0.00106587	CDH13/CD109/F3/FAP/NCSTN/EPGN/INTU/GLUL/GRN/IRF6/AREG/KDR/TACSTD2/MCC/NOTCH1/SIDT2/PGF/PLAU/FBXW7/PRKX/PTPRM/BAX/BMPR2/SOX9/TGFBR3/WNT5A/BTBD10/ATPIF1	28
GO:0030163	GO:0030163	protein catabolic process	51/705	769/18679	6.95e-05	0.0014045	0.00106597	PRSS16/GIPC1/PLK2/WWP1/ADAMTS7/LRRK2/PLK3/RNF19B/SPATA18/CSNK2A2/CST3/CREBRF/CYLD/UBR1/CLN8/FAP/USP33/FOXO1/CUL9/FYN/RNF144B/FBXO22/GSK3B/IL1B/MDM2/ATXN3/BFAR/PCYOX1/ANKIB1/UBE2W/FBXW7/PSMB10/RIC1/PINK1/BNIP3/SNX1/BNIP3L/SOX9/UBE2H/WNT5A/PTTG1IP/KCTD10/USP32/FBXL20/CBLB/CTSF/TMEM129/ATPIF1/SEC22B/RNF7/USP34	51
GO:1903214	GO:1903214	regulation of protein targeting to mitochondrion	13/705	97/18679	7.1e-05	0.00143094	0.00108604	LRRK2/CSNK2A2/ABLIM3/HES1/CYB5R1/FBXW7/HHAT/PINK1/BNIP3L/UGCG/MICALL2/ATPIF1/NPEPPS	13
GO:0001822	GO:0001822	kidney development	24/705	265/18679	7.15e-05	0.00143559	0.00108957	CD24/LRRK2/DCN/HES1/FMN1/LAMB2/LIF/TACSTD2/MME/MYO1E/NOTCH1/NOTCH3/RRM2B/PGF/SULF2/PRKX/VANGL2/BAX/ACTA2/SDC4/STRA6/SOX9/ARID5B/CAT	24
GO:0006996	GO:0006996	organelle organization	172/705	3490/18679	7.27e-05	0.00145404	0.00110357	OPTN/NEBL/CDC42EP3/KDM5B/PLK2/SDCCAG8/KIF3A/WDR45/ADAMTS7/GABARAP/FCHO2/EVI5L/LRRK2/TTC8/PLK3/SPATA18/CSF1R/CSNK2A2/TOM1L2/ADRB2/CYLD/DDB2/GADD45A/LCA5/DMD/DSP/EDN1/STOM/CLN8/EZH1/F2R/FAT1/SEC31A/ABLIM3/MAPRE3/USP33/CUL9/CEP68/SYNE2/COBL/EXOC7/SIN3B/CLASP1/VPS8/EID1/EPGN/TECPR1/ALS2CL/CLIC4/DNAH1/ATP2C1/STK36/INTU/TUBG2/ARFIP1/GOLGA2/GOLGB1/BLOC1S2/ANK1/ANK3/HIPK2/BABAM1/GSK3B/GSN/RHOD/ANXA1/HIP1…	172
GO:0001655	GO:0001655	urogenital system development	27/705	317/18679	7.47e-05	0.00148833	0.0011296	CD24/LRRK2/DCN/ANXA1/HES1/FMN1/LAMB2/LIF/TACSTD2/MME/MYO1E/NOTCH1/NOTCH3/RRM2B/PGF/SULF2/PRKX/PSAP/VANGL2/BAX/ACTA2/SDC4/STRA6/SOX9/WNT5A/ARID5B/CAT	27
GO:0060627	GO:0060627	regulation of vesicle-mediated transport	31/705	388/18679	7.53e-05	0.00149448	0.00113426	TSPAN1/CDH13/ABCA7/LRRK2/STXBP5/PROM2/DKK1/CLASP1/GAS6/ANXA1/HIP1/IL1B/LAMP1/LGALS3/MFGE8/NOTCH1/SERPINE1/PLD1/ARFGAP1/B2M/RAB5B/SDC4/PINK1/BRAF/C4B/WNT5A/PICALM/SYTL1/VAMP8/RAB9A/CD63	31
GO:1903019	GO:1903019	negative regulation of glycoprotein metabolic process	5/705	13/18679	7.55e-05	0.00149448	0.00113426	ABCA7/CST3/ACER2/ITM2B/TMEM59	5
GO:2001235	GO:2001235	positive regulation of apoptotic signaling pathway	19/705	185/18679	7.64e-05	0.00150777	0.00114435	SERINC3/CYLD/GSK3B/GSN/FAS/ATF3/FBXW7/PIDD1/BAX/BCL2L1/PINK1/BNIP3/TLR3/PLEKHF1/TNFRSF10B/CFLAR/ATPIF1/TP53INP1/EIF2AK3	19
GO:0006886	GO:0006886	intracellular protein transport	64/705	1039/18679	7.69e-05	0.00151261	0.00114802	CD24/OPTN/TOB1/CDKN1A/TXNIP/GIPC1/RAB40B/GABARAP/LRRK2/SPPL3/PLK3/CSNK2A2/TOM1L2/CYLD/STOM/F2R/ABLIM3/MACF1/ZDHHC24/GAS6/ARFGAP3/ARFIP1/ANK1/ANK3/GSK3B/RHOD/HES1/IL1B/IL18/MXI1/ZDHHC9/CYB5R1/ZFAND6/VPS13C/SYTL2/FBXW7/HHAT/TMEM30A/PARD3/RAB40C/BBS2/RAB5B/RAB13/RPL9/RPS19/RPS23/RPS25/PINK1/SNX1/BNIP3L/TAP1/TLR3/UGCG/PTTG1IP/MICALL2/SYTL1/CBLB/TMEM129/RAB9A/ATPIF1/SCARB2/LITAF/NPEPPS/CDH1	64
GO:0000422	GO:0000422	mitophagy	20/705	201/18679	7.79e-05	0.00152152	0.00115479	WDR45/ADAMTS7/GABARAP/SPATA18/CSNK2A2/ADRB2/STOM/KRT15/PLOD2/WIPI1/FBXW7/PI4K2A/MBD5/TIGAR/PINK1/BNIP3/BNIP3L/STAT2/MAP1LC3B/ATPIF1	20
GO:0061726	GO:0061726	mitochondrion disassembly	20/705	201/18679	7.79e-05	0.00152152	0.00115479	WDR45/ADAMTS7/GABARAP/SPATA18/CSNK2A2/ADRB2/STOM/KRT15/PLOD2/WIPI1/FBXW7/PI4K2A/MBD5/TIGAR/PINK1/BNIP3/BNIP3L/STAT2/MAP1LC3B/ATPIF1	20
GO:0051701	GO:0051701	interaction with host	17/705	155/18679	7.99e-05	0.00155421	0.0011796	WWP1/EXOC7/GAS6/HIPK2/GSN/ITGA2/ITGB6/ATP6V1A/ATP6V1B1/ATP6V1E1/BCL2L1/SLC22A5/TAP1/TRIM5/VAMP8/CCNK/XPR1	17
GO:0006605	GO:0006605	protein targeting	47/705	695/18679	8.43e-05	0.00163364	0.00123988	OPTN/TOB1/CDKN1A/TXNIP/GIPC1/GABARAP/LRRK2/SPPL3/CSNK2A2/CYLD/STOM/F2R/ABLIM3/MACF1/ZDHHC24/GAS6/ANK1/ANK3/GSK3B/RHOD/HES1/IL1B/IL18/MXI1/ZDHHC9/CYB5R1/ZFAND6/VPS13C/FBXW7/HHAT/PARD3/RPL9/RPS19/RPS23/RPS25/PINK1/BNIP3L/TLR3/UGCG/PTTG1IP/MICALL2/CBLB/ATPIF1/SCARB2/LITAF/NPEPPS/CDH1	47
GO:0051302	GO:0051302	regulation of cell division	26/705	302/18679	8.46e-05	0.00163453	0.00124056	CDKN1A/TXNIP/GIPC1/PLK3/CSNK2A2/TOM1L2/EDN1/MAPRE3/CUL9/EPGN/INTU/MACC1/IL1A/IL1B/LIF/PGF/PIK3C3/PRKCE/CHMP1B/GAREM/SVIL/WNT5A/CCNL2/CAT/CCNK/CCND2	26
GO:1904019	GO:1904019	epithelial cell apoptotic process	11/705	73/18679	8.64e-05	0.00166392	0.00126287	GAS6/GSN/FAS/KDR/SERPINE1/ANGPTL4/SERPINB13/BCL2L1/BMPR2/BRAF/TGFBR2	11
GO:0010811	GO:0010811	positive regulation of cell-substrate adhesion	13/705	99/18679	8.8e-05	0.0016881	0.00128122	CDH13/FN1/GSK3B/FMN1/KDR/NINJ1/HSD17B12/PRKCE/CCL28/S100A10/SDC4/BRAF/UTRN	13
GO:0033365	GO:0033365	protein localization to organelle	53/705	817/18679	8.87e-05	0.00169715	0.00128809	OPTN/TOB1/CDKN1A/ABCA7/TXNIP/LRRK2/SPPL3/CSNK2A2/CYLD/F2R/ABLIM3/CEP68/SYNE2/MACF1/FYN/GAS6/GSK3B/HES1/IL1B/IL18/LAMP1/LIF/MDM2/MXI1/CYB5R1/ZFAND6/TOLLIP/VPS13C/FBXW7/HHAT/TMEM30A/BAX/BBS2/RPL9/RPS19/RPS23/RPS25/PINK1/BNIP3L/SOX9/TLR3/UGCG/PTTG1IP/MICALL2/RASSF5/TAF3/CBLB/ATPIF1/EIF2AK3/SCARB2/LITAF/NPEPPS/CDH1	53
GO:0001934	GO:0001934	positive regulation of protein phosphorylation	60/705	962/18679	9.21e-05	0.00175514	0.00133209	CD24/CDKN1A/ABCA7/ARL6IP5/LRRK2/CREBL2/CSF1R/PROM2/ADRB2/GADD45A/EDN1/F2R/ACSL1/MAPRE3/MAPK8IP3/CLCF1/ARHGAP8/FYN/EPGN/GAS6/HIPK2/GSK3B/HES1/IL1A/IL1B/IL1RN/IL18/SLC27A1/KDR/LIF/KITLG/MAP3K9/ATP2B4/MINK1/FBXW7/PRKCE/PSAP/PSMB10/VANGL2/BAX/RAP2B/EDA2R/SDC4/SHC1/GAREM/PINK1/BMPR2/SOS1/SOX9/SPTAN1/BRAF/TGFBR2/TLR3/WNT5A/CCNL2/TRIM5/TNFRSF10B/CCNK/CCND2/GDF15	60
GO:0043281	GO:0043281	regulation of cysteine-type endopeptidase activity involved in apoptotic process	20/705	204/18679	9.57e-05	0.00181021	0.0013739	ARL6IP5/DAPK1/F2R/F3/BCL2L13/GAS6/GSN/HIP1/BIRC3/ACER2/FAS/RPS27L/TRIAP1/PIDD1/BAX/TLR3/TNFRSF10B/CFLAR/EIF2AK3/KIAA0141	20
GO:0070997	GO:0070997	neuron death	24/705	270/18679	9.58e-05	0.00181021	0.0013739	OPTN/STAMBP/LRRK2/F2R/FOXO3/CLCF1/FYN/HIPK2/KCNIP3/APP/FAS/AGRN/PLAU/FBXW7/BAX/BCL2L1/PINK1/BNIP3/SOD2/BRAF/BTG2/CPEB4/PICALM/BTBD10	24
GO:0031175	GO:0031175	neuron projection development	64/705	1047/18679	9.59e-05	0.00181021	0.0013739	CD24/SEMA3C/PLK2/LRRK2/COL4A5/CSNK2A2/PRICKLE2/DMD/MEGF8/ALCAM/ABLIM3/USP33/RAP1GAP2/MAPK8IP3/COBL/CLASP1/FN1/NCSTN/MACF1/PLXNB2/FLRT3/FYN/BLOC1S2/ANK1/ANK3/GRN/GSK3B/APBB2/FMN1/APP/ITGA2/AREG/AGRN/KCNQ3/LAMB2/LIF/MAP2/KITLG/NOTCH1/MINK1/PLXNA2/PPP2R5B/PLXNA3/TMEM30A/PARD3/PSMB10/PTPRM/RAB13/NTN4/S100A6/SGK1/SHC1/BMPR2/SOS1/SPTAN1/BRAF/CDKL5/WNT5A/BTG2/SEMA3B/MICALL2/PICALM/ULK1/CDH1	64
GO:0007399	GO:0007399	nervous system development	120/705	2287/18679	9.87e-05	0.00185611	0.00140873	CD24/ATP6AP2/SEMA3C/PLK2/SDCCAG8/WWP1/LRRK2/COL4A5/CSNK2A2/VCAN/CST3/PRICKLE2/DMD/MEGF8/CLN8/ALCAM/EZH1/ALDH1A3/ABLIM3/DKK1/USP33/RAP1GAP2/MAPK8IP3/COBL/CLASP1/FN1/NCSTN/MACF1/SCRIB/CLCF1/PSD4/PLXNB2/FLRT3/FYN/GAS6/SDCBP2/STK36/INTU/BLOC1S2/ANK1/ANK3/GRN/HIPK2/GSK3B/GSN/ANXA1/APBB2/HES1/APLP2/NDST1/FMN1/APP/IL1B/ITGA2/AREG/AGRN/KCNQ3/TRNP1/LAMB2/LIF/LLGL2/MAP2/KITLG/ATXN3/NINJ1/NOTCH1/NOTCH3/ATP2…	120
GO:0016337	GO:0016337	single organismal cell-cell adhesion	47/705	702/18679	0.000106812	0.00199419	0.00151353	CD24/CDH10/CITED2/PLEKHA7/CSTA/CTNND1/ADRB2/CYLD/DSC2/DSP/FAT1/NCSTN/SCRIB/FYN/GAS6/CYFIP2/GSN/ANXA1/HES1/FAS/IL1B/IL1RN/IL18/LGALS3/MINK1/PIK3CD/CCL28/B2M/PSMB10/BAX/RAP2B/PERP/C10orf54/SHC1/SOS1/SOX9/BRAF/ZFP36L2/TGFBR2/WNT5A/VMP1/DOCK8/CBLB/TNFSF9/CD59/MAFB/CDH1	47
GO:0022612	GO:0022612	gland morphogenesis	15/705	129/18679	0.000107096	0.00199419	0.00151353	SEMA3C/CSF1R/ELF3/SCRIB/AREG/NOTCH1/PLAU/FBXW7/BAX/NTN4/SOX9/TBX3/TGFBR2/TGM2/WNT5A	15
GO:0036294	GO:0036294	cellular response to decreased oxygen levels	15/705	129/18679	0.000107096	0.00199419	0.00151353	CITED2/PLK3/CPEB2/ADRB2/EDN1/HIPK2/MDM2/NOTCH1/PLAU/PRKCE/TIGAR/PINK1/BNIP3/CPEB4/NPEPPS	15
GO:0030100	GO:0030100	regulation of endocytosis	19/705	190/18679	0.000109246	0.00202752	0.00153882	TSPAN1/CDH13/ABCA7/PROM2/DKK1/GAS6/HIP1/IL1B/LGALS3/MFGE8/SERPINE1/PLD1/ARFGAP1/B2M/RAB5B/C4B/WNT5A/PICALM/CD63	19
GO:0048858	GO:0048858	cell projection morphogenesis	64/705	1055/18679	0.00011913	0.0022037	0.00167254	CD24/SEMA3C/KIF3A/EVI5L/LRRK2/TTC8/COL4A5/CSNK2A2/CYLD/DMD/MEGF8/ALCAM/ABLIM3/USP33/MAPK8IP3/COBL/CLASP1/FN1/NCSTN/MACF1/PLXNB2/FLRT3/FYN/DNAH1/STK36/INTU/ANK1/ANK3/GSK3B/GSN/APBB2/FMN1/APP/ITGA2/AGRN/KCNQ3/LAMB2/MAP2/KITLG/NOTCH1/MINK1/PLXNA2/SPATA6/PLXNA3/PARD3/PSMB10/VANGL2/PTPRM/BBS2/NTN4/S100A6/SGK1/SHC1/C5orf42/BMPR2/SNX1/SOS1/SPTAN1/BRAF/CDKL5/WNT5A/SEMA3B/PICALM/ULK1	64
GO:0034332	GO:0034332	adherens junction organization	14/705	116/18679	0.000120716	0.00222575	0.00168927	CDH10/CDH13/CTNND1/DSP/CLASP1/MACF1/RHOD/FMN1/KDR/S100A10/SDC4/PVRL4/PHLDB2/CDH1	14
GO:0010638	GO:0010638	positive regulation of organelle organization	37/705	511/18679	0.00012436	0.00228504	0.00173428	CDC42EP3/CSNK2A2/ADRB2/EDN1/ABLIM3/CLASP1/EPGN/ARFIP1/ANK1/GSK3B/GSN/ANXA1/HES1/FMN1/IL1A/IL1B/LIF/MUC1/CYB5R1/UQCC1/FBXW7/PLXNA3/HHAT/PRKCE/KIAA1324/BAX/RGS2/S100A10/SDC4/PINK1/BNIP3/BRAF/UGCG/WNT5A/MICALL2/ATPIF1/NPEPPS	37
GO:0035234	GO:0035234	ectopic germ cell programmed cell death	4/705	8/18679	0.000124742	0.00228504	0.00173428	IL1A/IL1B/KITLG/BAX	4
GO:0080090	GO:0080090	regulation of primary metabolic process	260/705	5695/18679	0.000126456	0.00230716	0.00175107	CD24/CDH13/TOB1/ATP6AP2/CTDSPL/CDKN1A/APBB3/TRIM22/ABCA7/CITED2/ZER1/ARL6IP5/MXD4/TXNIP/GIPC1/KDM5B/PLK2/PNRC1/WWP1/DUSP14/FOXN3/AKAP13/KLF8/LRRK2/SPPL3/SOCS4/PLK3/RNF19B/KLF6/CPEB2/CD109/CREBL2/CSF1R/CSNK2A2/ZFP90/CST3/CSTA/CTNND1/PROM2/CREBRF/ADRB2/CYLD/DAPK1/ZNF791/GADD45A/COMMD6/DMD/ECE1/EDN1/MEGF8/SERPINB1/ELF3/CLN8/EZH1/F2R/F3/ACSL1/FHL2/ABLIM3/MAPRE3/ELL2/DKK1/USP33/FOXO1/FOXO3/CIC/MAPK8IP…	260
GO:1902305	GO:1902305	regulation of sodium ion transmembrane transport	9/705	52/18679	0.000126767	0.00230716	0.00175107	DMD/STOM/GLRX/ANK3/ATP2B4/FXYD3/SCN3B/PRKCE/UTRN	9
GO:1903533	GO:1903533	regulation of protein targeting	25/705	293/18679	0.00013253	0.00240429	0.00182478	CDKN1A/LRRK2/SPPL3/CSNK2A2/CYLD/STOM/ABLIM3/GAS6/GSK3B/HES1/IL1B/IL18/MXI1/CYB5R1/FBXW7/HHAT/PINK1/BNIP3L/TLR3/UGCG/MICALL2/ATPIF1/LITAF/NPEPPS/CDH1	25
GO:0048585	GO:0048585	negative regulation of response to stimulus	75/705	1295/18679	0.000134643	0.0024348	0.00184794	OPTN/TOB1/STAMBP/DUSP14/LRRK2/SOCS4/CD109/CTNND1/CREBRF/ADRB2/CYLD/DAPK1/EDN1/UBR1/FAP/DKK1/FOXO1/FOXO3/CLASP1/PHLDA3/FYN/GAS6/HIPK2/GSK3B/IL1A/IL1B/IL1RN/INPP5D/LGALS3/LIF/MCC/MDM2/MUC1/ATF3/NOTCH1/ATP2B4/RRM2B/SERPINE1/BFAR/TRIAP1/PLAU/FBXW7/PLXNA3/SULF2/PSAP/PSMB10/TIGAR/KIAA1324/BAX/BBS2/BCL2L1/RGS2/RGS12/RPS19/ATXN1/PRDM1/SAMSN1/TMBIM1/C10orf54/PINK1/SOD2/SOX9/TAP1/TGFBR2/TGFBR3/WNT5A/PTTG1I…	75
GO:0006820	GO:0006820	anion transport	40/705	571/18679	0.000135606	0.00244437	0.0018552	ABCA7/ARL6IP5/GIPC1/SERINC3/SLC46A1/ABCC2/SLC43A2/AKR1C1/SLC26A2/EDN1/CLN8/ACSL1/CLIC4/ABCA12/SLC26A11/ANXA1/ANO9/IL1B/IL1RN/SLC27A1/SLC35C2/IP6K2/PCYOX1/TRIAP1/FXYD3/SLC38A2/CROT/ANO10/TMEM30A/SERINC1/ROS1/PINK1/SLC12A4/SLC22A5/SLC35A2/BEST1/CYP4F2/VAMP8/CLCA2/SLC12A6	40
GO:0043123	GO:0043123	positive regulation of I-kappaB kinase/NF-kappaB signaling	18/705	178/18679	0.000142622	0.00256265	0.00194497	TRIM22/PLK2/F2R/FYN/ATP2C1/BIRC3/IL1A/IL1B/IL18/NDFIP2/PRKCE/S100A4/PINK1/TLR3/TRIM5/TNFRSF10B/CFLAR/LITAF	18
GO:2000649	GO:2000649	regulation of sodium ion transmembrane transporter activity	8/705	42/18679	0.000149672	0.0026808	0.00203464	DMD/STOM/GLRX/ANK3/FXYD3/SCN3B/PRKCE/UTRN	8
GO:0034504	GO:0034504	protein localization to nucleus	26/705	313/18679	0.000151172	0.00269908	0.00204852	TOB1/CDKN1A/ABCA7/TXNIP/SPPL3/CYLD/F2R/SYNE2/FYN/GAS6/GSK3B/HES1/IL1B/IL18/LIF/MDM2/MXI1/SOX9/TLR3/PTTG1IP/RASSF5/TAF3/CBLB/EIF2AK3/LITAF/CDH1	26
GO:0051402	GO:0051402	neuron apoptotic process	20/705	211/18679	0.000151899	0.00270352	0.00205189	OPTN/STAMBP/F2R/FOXO3/CLCF1/FYN/HIPK2/KCNIP3/APP/FAS/AGRN/FBXW7/BAX/BCL2L1/PINK1/BNIP3/SOD2/BRAF/BTG2/CPEB4	20
GO:0048015	GO:0048015	phosphatidylinositol-mediated signaling	19/705	195/18679	0.000153912	0.00273073	0.00207254	CDKN1A/STAMBP/CSF1R/EDN1/F2R/FOXO1/FOXO3/FYN/GSK3B/GSN/KDR/MDM2/KITLG/PIK3C3/PIK3CD/EXOC1/PTAFR/SOX9/CAT	19
GO:0071495	GO:0071495	cellular response to endogenous stimulus	72/705	1236/18679	0.000154982	0.0027411	0.00208041	CDH13/TOB1/CDKN1A/CITED2/GIPC1/ADAMTS7/AKAP13/FBXO32/LRRK2/KLF6/CPEB2/CD109/CREBRF/AKR1C1/EDN1/MEGF8/UBR1/ACSL1/DKK1/FOXO1/FOXO3/FYN/HIPK2/GSK3B/ANXA1/HES1/NDST1/IL1B/IL1RN/SLC27A1/MDM2/KITLG/NOTCH1/ATP2B4/SERPINE1/F11R/PDE4B/PDK4/PGF/ATP6V1A/ATP6V1B1/PIK3C3/ATP6V1E1/PIK3CD/PLAU/PLOD2/MBD5/PRKCE/SULF2/PARD3/PSMB10/TIGAR/BBS2/RAB13/BCL2L1/SORT1/C10orf54/SHC1/GAREM/BMPR2/SOS1/SOX9/SPTAN1/BRAF/TGFBR…	72
GO:0045787	GO:0045787	positive regulation of cell cycle	26/705	314/18679	0.000159085	0.00280486	0.0021288	CDKN1A/CITED2/GIPC1/EDN1/FAP/MAPRE3/EPGN/ANXA1/HES1/APP/IL1A/IL1B/MDM2/MUC1/TRIAP1/PPP2R5B/PIDD1/PRKCE/PSMB10/SVIL/TBX3/WNT5A/HMGA2/CCNL2/CCNK/CCND2	26
GO:0008284	GO:0008284	positive regulation of cell proliferation	51/705	796/18679	0.000163129	0.00285033	0.00216331	CD24/CDH13/OPTN/CDKN1A/STAMBP/CSF1R/CST3/ADRB2/EDN1/F2R/F3/ALDH3A1/FN1/CLCF1/FOSL2/EPGN/GAS6/GLUL/BLOC1S2/GRN/HIPK2/HES1/ACER2/IL1B/IL18/AREG/KDR/ARHGAP5/LIF/MDM2/MFGE8/KITLG/NOTCH1/NOTCH3/PLAC8/PGF/PLAU/BCL2L1/S100A6/ATXN1/SHC1/GAREM/BMPR2/SOX9/TBX3/TGFBR2/WNT5A/HMGA2/TNFSF13/TNFSF9/CD59	51
GO:0006935	GO:0006935	chemotaxis	53/705	837/18679	0.000163179	0.00285033	0.00216331	CD24/CDH13/SEMA3C/COL4A5/CSNK2A2/EDN1/MEGF8/ALCAM/F3/ABLIM3/USP33/MAPK8IP3/CLASP1/NCSTN/SCRIB/FLRT3/FYN/GAS6/ANK1/ANK3/GSK3B/APBB2/APP/IL1B/ITGA2/AGRN/KCNQ3/KDR/LAMB2/LGALS3/KITLG/NOTCH1/SERPINE1/PDE4B/PIK3CD/PLAU/PLD1/PLXNA2/PLXNA3/CCL28/PSMB10/PTAFR/PTPRM/RAB13/NTN4/RPS19/SHC1/BMPR2/SOS1/SPTAN1/BRAF/WNT5A/SEMA3B	53
GO:0042330	GO:0042330	taxis	53/705	837/18679	0.000163179	0.00285033	0.00216331	CD24/CDH13/SEMA3C/COL4A5/CSNK2A2/EDN1/MEGF8/ALCAM/F3/ABLIM3/USP33/MAPK8IP3/CLASP1/NCSTN/SCRIB/FLRT3/FYN/GAS6/ANK1/ANK3/GSK3B/APBB2/APP/IL1B/ITGA2/AGRN/KCNQ3/KDR/LAMB2/LGALS3/KITLG/NOTCH1/SERPINE1/PDE4B/PIK3CD/PLAU/PLD1/PLXNA2/PLXNA3/CCL28/PSMB10/PTAFR/PTPRM/RAB13/NTN4/RPS19/SHC1/BMPR2/SOS1/SPTAN1/BRAF/WNT5A/SEMA3B	53
GO:0009435	GO:0009435	NAD biosynthetic process	5/705	15/18679	0.000165396	0.00288015	0.00218594	NMNAT2/NADSYN1/NMNAT1/KMO/KYNU	5
GO:0044710	GO:0044710	single-organism metabolic process	244/705	5315/18679	0.000166242	0.00288597	0.00219036	CD24/GPC6/OPTN/ATP6AP2/ABCA7/ARL6IP5/KDM5B/DUSP14/WDR45/ADAMTS7/PLCD3/SLC46A1/GABARAP/PNLIPRP3/LRRK2/COL4A5/COL4A6/SGPP2/COL17A1/SPATA18/CREBL2/CSF1R/CSNK2A2/VCAN/CST3/ADRB2/DBT/DCN/DDB2/AKR1C1/GADD45A/SPTSSA/ABAT/SLC26A2/EDN1/EME2/LIPH/STOM/SLC44A5/CLN8/EZH1/F2R/F3/ALDH3A1/ACSL1/FAP/ALDH1A3/FDXR/FHL2/SEC31A/DKK1/NMNAT2/FOXO1/MAPK8IP3/SIN3B/ZCCHC11/FN1/ISCU/CLCF1/SEC14L2/EID1/ARHGAP8/KDSR/FYN/CER…	244
GO:0048666	GO:0048666	neuron development	69/705	1177/18679	0.000177692	0.00307528	0.00233404	CD24/SEMA3C/PLK2/LRRK2/COL4A5/CSNK2A2/PRICKLE2/DMD/MEGF8/ALCAM/ABLIM3/USP33/RAP1GAP2/MAPK8IP3/COBL/CLASP1/FN1/NCSTN/MACF1/SCRIB/PLXNB2/FLRT3/FYN/BLOC1S2/ANK1/ANK3/GRN/GSK3B/APBB2/HES1/FMN1/APP/ITGA2/AREG/AGRN/KCNQ3/LAMB2/LIF/MAP2/KITLG/NOTCH1/MINK1/PLXNA2/PPP2R5B/PLXNA3/TMEM30A/PARD3/PSMB10/VANGL2/PTPRM/RAB13/NTN4/S100A6/SDC4/PRDM1/SGK1/SHC1/BMPR2/SOS1/SPTAN1/BRAF/CDKL5/WNT5A/BTG2/SEMA3B/MICALL2/…	69
GO:0016236	GO:0016236	macroautophagy	25/705	299/18679	0.000181831	0.00313728	0.0023811	OPTN/WDR45/ADAMTS7/GABARAP/CSNK2A2/ADRB2/STOM/TECPR1/KRT15/PIK3C3/PLOD2/WIPI1/FBXW7/PI4K2A/MBD5/TIGAR/KIAA1324/PINK1/BNIP3L/STAT2/MAP1LC3B/ULK1/VAMP8/ATPIF1/TP53INP1	25
GO:0043122	GO:0043122	regulation of I-kappaB kinase/NF-kappaB signaling	21/705	231/18679	0.000188343	0.00323973	0.00245885	OPTN/TRIM22/PLK2/CYLD/F2R/FYN/ATP2C1/BIRC3/IL1A/IL1B/IL18/ZFAND6/NDFIP2/PRKCE/S100A4/PINK1/TLR3/TRIM5/TNFRSF10B/CFLAR/LITAF	21
GO:0002009	GO:0002009	morphogenesis of an epithelium	34/705	465/18679	0.00019284	0.00330699	0.00250991	SEMA3C/CSF1R/EDN1/MEGF8/ALDH1A3/COBL/CLASP1/SCRIB/PLXNB2/CLIC4/INTU/GSN/HES1/FMN1/AREG/KDR/LIF/TACSTD2/NOTCH1/PGF/RIPK4/PRKX/PARD3/VANGL2/GRHL3/BAX/NTN4/SDC4/SOX9/TBX3/TGFBR2/TGM2/WNT5A/PHLDB2	34
GO:0055076	GO:0055076	transition metal ion homeostasis	15/705	136/18679	0.000194127	0.00331898	0.002519	SLC46A1/ISCU/SLC39A6/ATP2C1/APLP2/APP/ATP6V1A/ATP6V1B1/ATP6V1E1/STEAP3/B2M/SLC30A1/CYBRD1/PICALM/SLC39A13	15
GO:0046916	GO:0046916	cellular transition metal ion homeostasis	13/705	107/18679	0.000195494	0.00332754	0.0025255	SLC46A1/ISCU/SLC39A6/ATP2C1/APLP2/APP/ATP6V1A/ATP6V1B1/ATP6V1E1/STEAP3/SLC30A1/CYBRD1/SLC39A13	13
GO:0009057	GO:0009057	macromolecule catabolic process	67/705	1138/18679	0.000195807	0.00332754	0.0025255	GPC6/TOB1/PRSS16/GIPC1/PLK2/WWP1/ADAMTS7/LRRK2/PLK3/RNF19B/SPATA18/CSNK2A2/VCAN/CST3/CREBRF/CYLD/DCN/DCP1B/UBR1/CLN8/FAP/USP33/FOXO1/CUL9/ZCCHC11/FYN/RNF144B/FBXO22/GSK3B/IL1B/AGRN/MDM2/ATXN3/BFAR/PCYOX1/ANKIB1/UBE2W/FBXW7/PSMB10/RIC1/BAX/RPL9/RPS19/RPS23/RPS25/SDC4/SGSH/PINK1/BNIP3/SNX1/BNIP3L/SOX9/ZFP36L2/UBE2H/WNT5A/PTTG1IP/BTG2/KCTD10/USP32/FBXL20/CBLB/CTSF/TMEM129/ATPIF1/SEC22B/RNF7/USP34	67
GO:0032835	GO:0032835	glomerulus development	9/705	55/18679	0.000198081	0.00334602	0.00253953	CD24/HES1/LAMB2/MYO1E/NOTCH1/NOTCH3/SULF2/VANGL2/ACTA2	9
GO:1902041	GO:1902041	regulation of extrinsic apoptotic signaling pathway via death domain receptors	9/705	55/18679	0.000198081	0.00334602	0.00253953	DAPK1/FAS/LGALS3/ATF3/SERPINE1/PIDD1/TMBIM1/TNFRSF10B/CFLAR	9
GO:0044092	GO:0044092	negative regulation of molecular function	63/705	1055/18679	0.000207931	0.00350192	0.00265785	CDKN1A/ABCA7/TXNIP/DUSP14/LRRK2/SOCS4/CPEB2/CD109/ZFP90/CST3/CSTA/ADRB2/CYLD/GADD45A/COMMD6/SERPINB1/USP33/GAS6/GOLGA2/ANK3/GSK3B/ANXA1/ANXA4/BIRC3/APLP2/ANO9/IFIT2/APP/FAS/IL1B/NOTCH1/ATP2B4/SERPINE1/F11R/ANGPTL4/CRIM1/TRIAP1/PI3/SERPINB13/ZFYVE1/GPR87/NDFIP2/SYTL2/PRKCE/CTTNBP2NL/B2M/PSMB10/BAX/RGS2/SORT1/TMBIM1/C4B/HMGA2/PICALM/TAF3/CAT/TNFRSF10B/CFLAR/TAX1BP1/GPRC5A/RAB9A/ATPIF1/MVP	63
GO:0022411	GO:0022411	cellular component disassembly	48/705	743/18679	0.000209372	0.0035157	0.00266831	BLCAP/WDR45/ADAMTS7/GABARAP/PLK3/COL4A5/COL4A6/COL17A1/SPATA18/CSNK2A2/CST3/ADRB2/DCN/DSG3/DSP/STOM/FAP/CLASP1/FN1/NCSTN/GOLGA2/GSN/KRT15/LAMA3/LAMB3/PLOD2/WIPI1/FBXW7/PI4K2A/MBD5/KLK7/TIGAR/BAX/RPL9/RPS19/RPS23/RPS25/MICAL1/BMP1/PINK1/BNIP3/BNIP3L/SPTAN1/STAT2/MAP1LC3B/C16orf45/ATPIF1/CDH1	48
GO:2000026	GO:2000026	regulation of multicellular organismal development	85/705	1534/18679	0.000210067	0.00351691	0.00266923	CD24/CITED2/PLK2/ADAMTS7/LRRK2/CD109/CSF1R/ADRB2/CYLD/DMD/EDN1/MEGF8/F3/DKK1/FOXO3/RAP1GAP2/COBL/CLASP1/FN1/MACF1/CLCF1/PLXNB2/FLRT3/FYN/GAS6/FBXO22/NUPR1/GRN/HIPK2/GSK3B/HES1/APP/FAS/IL1A/IL1B/IL1RN/AQP3/INPP5D/AGRN/KDR/LAMA3/LIF/TACSTD2/KITLG/MITF/NOTCH1/NOTCH3/SERPINE1/ANGPTL4/PGF/PLAU/PPP2R5B/FBXW7/PLXNA3/TMEM30A/PRKX/PARD3/JPH2/VANGL2/GRHL3/PTPRM/BAX/NTN4/ATXN1/PRDM1/BMP1/BMPR2/SOS1/SOX9/BRA…	85
GO:2001269	GO:2001269	positive regulation of cysteine-type endopeptidase activity involved in apoptotic signaling pathway	6/705	24/18679	0.000212648	0.00354959	0.00269403	GSN/FAS/BAX/TLR3/TNFRSF10B/CFLAR	6
GO:0060560	GO:0060560	developmental growth involved in morphogenesis	19/705	200/18679	0.000213899	0.00355994	0.00270188	MEGF8/COBL/FN1/MACF1/FLRT3/GSK3B/FMN1/APP/AREG/LAMB2/NOTCH1/PLXNA3/VANGL2/BMPR2/SOX9/CDKL5/TGFBR2/WNT5A/ULK1	19
GO:0006643	GO:0006643	membrane lipid metabolic process	18/705	184/18679	0.000216364	0.00359036	0.00272498	SGPP2/SPTSSA/CLN8/KDSR/CERS6/GM2A/ACER2/ITGB8/ARSA/ASAH1/PLD1/A4GALT/SPTLC3/PSAP/SERINC1/BAX/UGCG/ST6GALNAC5	18
GO:0038034	GO:0038034	signal transduction in absence of ligand	11/705	81/18679	0.000224091	0.00369685	0.00280579	DAPK1/FOXO3/FYN/GSK3B/FAS/IL1A/IL1B/KITLG/KIAA1324/BAX/BCL2L1	11
GO:0097192	GO:0097192	extrinsic apoptotic signaling pathway in absence of ligand	11/705	81/18679	0.000224091	0.00369685	0.00280579	DAPK1/FOXO3/FYN/GSK3B/FAS/IL1A/IL1B/KITLG/KIAA1324/BAX/BCL2L1	11
GO:0048667	GO:0048667	cell morphogenesis involved in neuron differentiation	51/705	807/18679	0.000226833	0.00373117	0.00283185	CD24/SEMA3C/LRRK2/COL4A5/CSNK2A2/MEGF8/ALCAM/ABLIM3/USP33/MAPK8IP3/COBL/CLASP1/FN1/NCSTN/MACF1/SCRIB/PLXNB2/FLRT3/FYN/ANK1/ANK3/GSK3B/APBB2/HES1/FMN1/APP/ITGA2/AGRN/KCNQ3/LAMB2/MAP2/KITLG/NOTCH1/MINK1/PLXNA2/PLXNA3/PARD3/PSMB10/PTPRM/NTN4/S100A6/SHC1/BMPR2/SOS1/SPTAN1/BRAF/CDKL5/WNT5A/SEMA3B/PICALM/ULK1	51
GO:0030029	GO:0030029	actin filament-based process	40/705	586/18679	0.000232415	0.00381188	0.0028931	NEBL/CDC42EP3/FRMD6/CSF1R/DMD/EDN1/FAT1/ABLIM3/SYNE2/COBL/CLASP1/ATP2C1/ARFIP1/GSN/RHOD/FMN1/LLGL2/TACSTD2/ATXN3/MYO1E/MINK1/F11R/PDE4B/CDC42BPG/PRKCE/PARD3/VANGL2/GRHL3/RAB13/S100A10/SDC4/SHC1/MICAL1/SPTAN1/BRAF/MICALL2/MYPN/CFLAR/PHLDB2/ARHGEF17	40
GO:0061061	GO:0061061	muscle structure development	39/705	568/18679	0.000246421	0.00401102	0.00304425	NEBL/CSF1R/ADRB2/DCN/DMD/DSP/EDN1/FHL2/DKK1/SIN3B/FBXO22/NUPR1/GSK3B/HES1/IL18/LIF/ATF3/NOTCH1/JPH2/VANGL2/SORT1/STRA6/SOX9/SVIL/TBX3/BTG1/TGFBR2/TGFBR3/UTRN/WNT5A/BTG2/ARID5B/MYPN/TANC1/CFLAR/DNER/GDF15/HDAC9/FAM65B	39
GO:0031099	GO:0031099	regeneration	17/705	170/18679	0.0002472	0.00401102	0.00304425	CDKN1A/ADRB2/GAS6/GSN/ANXA1/LAMB2/LIF/NINJ1/NOTCH1/PGF/PLAU/SHC1/BRAF/TGFBR2/TGFBR3/ULK1/CFLAR	17
GO:0002011	GO:0002011	morphogenesis of an epithelial sheet	8/705	45/18679	0.000247401	0.00401102	0.00304425	MEGF8/CLASP1/GSN/NOTCH1/PARD3/VANGL2/WNT5A/PHLDB2	8
GO:0061005	GO:0061005	cell differentiation involved in kidney development	8/705	45/18679	0.000247401	0.00401102	0.00304425	CD24/HES1/LAMB2/LIF/MYO1E/NOTCH1/PRKX/ACTA2	8
GO:0009892	GO:0009892	negative regulation of metabolic process	130/705	2572/18679	0.000248221	0.00401279	0.00304558	OPTN/TOB1/CTDSPL/CDKN1A/TRIM22/ABCA7/CITED2/MXD4/TXNIP/GIPC1/KDM5B/WWP1/DUSP14/FOXN3/LRRK2/SOCS4/PLK3/CPEB2/CD109/CSNK2A2/ZFP90/CST3/CSTA/CREBRF/CYLD/DAPK1/GADD45A/COMMD6/DMD/EDN1/SERPINB1/ELF3/CLN8/FHL2/DKK1/FOXO1/FOXO3/CIC/SIN3B/ZCCHC11/EID1/FYN/ZBTB38/ZBTB20/GAS6/GOLGA2/HIPK2/GSK3B/ANXA1/ANXA4/KCNIP3/HES1/BIRC3/APLP2/ACER2/APP/FAS/IL1B/INPP5D/ITGB8/ACADVL/SLC27A1/LIF/MDM2/MITF/MUC1/MXI1/ATF3/N…	130
GO:0045732	GO:0045732	positive regulation of protein catabolic process	22/705	253/18679	0.000252048	0.00405487	0.00307752	PLK2/LRRK2/PLK3/RNF19B/CREBRF/FOXO1/RNF144B/FBXO22/GSK3B/IL1B/MDM2/ATXN3/ANKIB1/FBXW7/PSMB10/SNX1/SOX9/WNT5A/PTTG1IP/CBLB/ATPIF1/SEC22B	22
GO:0072593	GO:0072593	reactive oxygen species metabolic process	21/705	236/18679	0.000252788	0.00405487	0.00307752	CDKN1A/LRRK2/GADD45A/EDN1/FOXO1/FOXO3/AOX1/IL1B/ATP2B4/PDK4/PLAU/DUOX1/TIGAR/PINK1/BNIP3/SOD2/TGFBR2/PXDN/CAT/STK17A/ATPIF1	21
GO:0045786	GO:0045786	negative regulation of cell cycle	35/705	491/18679	0.00025298	0.00405487	0.00307752	CTDSPL/CDKN1A/PLK2/FOXN3/PLK3/CSNK2A2/TOM1L2/GADD45A/FAP/MACF1/SCRIB/GAS6/NUPR1/SESN1/APBB2/IRF6/LIF/MDM2/MUC1/GMNN/RPS27L/TRIAP1/PPP2R5B/FBXW7/PIDD1/PSMB10/BCL2L1/TSPYL2/NABP1/DST/XPC/ZNF655/HMGA2/CCNK/TP53INP1	35
GO:0006897	GO:0006897	endocytosis	41/705	609/18679	0.00025976	0.00415174	0.00315104	TSPAN1/CDH13/ABCA7/FCHO2/LRRK2/PROM2/ADRB2/DKK1/USP33/SCRIB/FYN/LRP10/GAS6/CYFIP2/GRN/GSN/HIP1/IGF2R/APP/IL1B/LGALS3/MFGE8/MYO1E/SERPINE1/PIK3C3/PLD1/CSNK1G1/ARFGAP1/PRKCE/B2M/RAB5B/BCL2L1/SORT1/SNX1/TGFBR2/TGM2/C4B/WNT5A/PICALM/DNER/CD63	41
GO:0051272	GO:0051272	positive regulation of cellular component movement	28/705	361/18679	0.000269673	0.00429802	0.00326206	CDH13/CSF1R/AMOTL1/EDN1/MEGF8/F2R/F3/SYNE2/CLASP1/FN1/GAS6/RHOD/IL1B/KDR/ARHGAP5/LGALS3/KITLG/NOTCH1/SERPINE1/PIK3CD/PLAU/PRKCE/RPS19/BMPR2/SOX9/TGFBR2/WNT5A/HDAC9	28
GO:0002028	GO:0002028	regulation of sodium ion transport	11/705	83/18679	0.000278701	0.00442938	0.00336177	ADRB2/DMD/STOM/GLRX/ANK3/ATP2B4/FXYD3/SCN3B/PRKCE/SGK1/UTRN	11
GO:0043393	GO:0043393	regulation of protein binding	16/705	156/18679	0.000279541	0.00443025	0.00336243	PLK2/LRRK2/SPPL3/ADRB2/MAPRE3/USP33/GOLGA2/HIPK2/GSK3B/APLP2/IFIT2/APP/B2M/BAX/TGFBR3/EIF2AK3	16
GO:0003014	GO:0003014	renal system process	13/705	111/18679	0.000282426	0.00445702	0.00338274	ADRB2/EDN1/F2R/GAS6/GSN/FAS/AQP3/MYO1E/MYO5B/RRM2B/SULF2/SGK1/CYP4F2	13
GO:0035850	GO:0035850	epithelial cell differentiation involved in kidney development	7/705	35/18679	0.00028281	0.00445702	0.00338274	CD24/LAMB2/LIF/MYO1E/NOTCH1/PRKX/ACTA2	7
GO:0048286	GO:0048286	lung alveolus development	8/705	46/18679	0.000289705	0.00452775	0.00343642	CIC/MAPK8IP3/ABCA12/KDR/LIF/ATXN1/STRA6/BMPR2	8
GO:0051893	GO:0051893	regulation of focal adhesion assembly	8/705	46/18679	0.000289705	0.00452775	0.00343642	CLASP1/MACF1/RHOD/FMN1/KDR/S100A10/SDC4/PHLDB2	8
GO:0090109	GO:0090109	regulation of cell-substrate junction assembly	8/705	46/18679	0.000289705	0.00452775	0.00343642	CLASP1/MACF1/RHOD/FMN1/KDR/S100A10/SDC4/PHLDB2	8
GO:0071456	GO:0071456	cellular response to hypoxia	14/705	126/18679	0.000290792	0.00453217	0.00343978	CITED2/PLK3/CPEB2/ADRB2/EDN1/HIPK2/MDM2/NOTCH1/PLAU/PRKCE/TIGAR/PINK1/BNIP3/NPEPPS	14
GO:0060341	GO:0060341	regulation of cellular localization	68/705	1176/18679	0.000292423	0.00454381	0.00344861	CDKN1A/LRRK2/SPPL3/PLK3/STXBP5/CSF1R/CSNK2A2/CREBRF/CYLD/DMD/ABAT/EDN1/STOM/F2R/ABLIM3/CLASP1/FN1/FYN/ABCA12/GAS6/ARFIP1/GLUL/GSK3B/GSN/ANXA1/ANXA4/HES1/IL1A/IL1B/IL1RN/IL18/LAMP1/LIF/LLGL2/MXI1/NOTCH1/SIDT2/CYB5R1/PIK3C3/FBXW7/HHAT/TMEM30A/EXOC1/PRKCE/PARD3/RALGAPA2/BAX/BCL2L1/SDC4/TMBIM1/PINK1/BNIP3L/BRAF/TLR3/UGCG/WNT5A/SLC30A1/MICALL2/RASSF5/SYTL1/VAMP8/RAB9A/ATPIF1/EIF2AK3/LITAF/NPEPPS/TMEM5…	68
GO:0031324	GO:0031324	negative regulation of cellular metabolic process	118/705	2302/18679	0.000293149	0.00454381	0.00344861	OPTN/TOB1/CTDSPL/CDKN1A/TRIM22/ABCA7/CITED2/MXD4/TXNIP/GIPC1/KDM5B/WWP1/DUSP14/FOXN3/LRRK2/SOCS4/PLK3/CPEB2/CD109/CSNK2A2/ZFP90/CST3/CSTA/CREBRF/CYLD/DAPK1/GADD45A/COMMD6/DMD/EDN1/SERPINB1/ELF3/CLN8/FHL2/DKK1/FOXO1/FOXO3/CIC/SIN3B/EID1/FYN/ZBTB38/ZBTB20/GAS6/GOLGA2/HIPK2/GSK3B/ANXA4/KCNIP3/HES1/BIRC3/APLP2/ACER2/APP/FAS/IL1B/INPP5D/ACADVL/SLC27A1/LIF/MDM2/MITF/MUC1/MXI1/ATF3/NOTCH1/NOTCH3/ATP2B4/…	118
GO:0048872	GO:0048872	homeostasis of number of cells	20/705	222/18679	0.00029911	0.00462157	0.00350763	F2R/FOXO3/NCSTN/HIPK2/ANXA1/FAS/INPP5D/LIPA/KITLG/NFE2L1/PDE4B/PIK3CD/BAX/RPS19/SLC22A5/SOS1/SOX9/TGFBR3/ATPIF1/MAFB	20
GO:0034644	GO:0034644	cellular response to UV	9/705	58/18679	0.00029997	0.00462157	0.00350763	CDKN1A/DDB2/MME/TRIAP1/POLH/FBXW7/BAX/XPC/TP53INP1	9
GO:2001236	GO:2001236	regulation of extrinsic apoptotic signaling pathway	16/705	157/18679	0.000300623	0.00462157	0.00350763	CYLD/DAPK1/FYN/FAS/IL1A/IL1B/LGALS3/ATF3/SERPINE1/PIDD1/KIAA1324/BAX/BCL2L1/TMBIM1/TNFRSF10B/CFLAR	16
GO:0007219	GO:0007219	Notch signaling pathway	19/705	206/18679	0.00031213	0.00478543	0.003632	DTX2/NCSTN/ANXA4/HES1/APP/NOTCH2NL/LLGL2/NOTCH1/NOTCH3/SLC35C2/FBXW7/MAML3/RPS19/PERP/SOX9/TGFBR2/TLE4/DNER/HDAC9	19
GO:0009310	GO:0009310	amine catabolic process	5/705	17/18679	0.000320053	0.0048936	0.00371409	SAT2/ATP2B4/SAT1/KMO/KYNU	5
GO:0022008	GO:0022008	neurogenesis	88/705	1623/18679	0.000331334	0.0050524	0.00383462	CD24/SEMA3C/PLK2/SDCCAG8/LRRK2/COL4A5/CSNK2A2/VCAN/PRICKLE2/DMD/MEGF8/CLN8/ALCAM/ABLIM3/USP33/RAP1GAP2/MAPK8IP3/COBL/CLASP1/FN1/NCSTN/MACF1/SCRIB/CLCF1/PSD4/PLXNB2/FLRT3/FYN/GAS6/BLOC1S2/ANK1/ANK3/GRN/HIPK2/GSK3B/GSN/ANXA1/APBB2/HES1/FMN1/APP/IL1B/ITGA2/AREG/AGRN/KCNQ3/LAMB2/LIF/LLGL2/MAP2/KITLG/NOTCH1/NOTCH3/MINK1/PLXNA2/PPP2R5B/PLXNA3/TMEM30A/PARD3/PSMB10/VANGL2/PTPRM/BAX/RAB13/NTN4/S100A6/ATXN…	88
GO:0046330	GO:0046330	positive regulation of JNK cascade	13/705	113/18679	0.000337043	0.0051256	0.00389017	GADD45A/EDN1/MAPK8IP3/HIPK2/IL1A/IL1B/IL1RN/MAP3K9/MINK1/VANGL2/EDA2R/TLR3/WNT5A	13
GO:0010561	GO:0010561	negative regulation of glycoprotein biosynthetic process	4/705	10/18679	0.000352211	0.00533405	0.00404838	ABCA7/ACER2/ITM2B/TMEM59	4
GO:0001763	GO:0001763	morphogenesis of a branching structure	19/705	208/18679	0.000352641	0.00533405	0.00404838	SEMA3C/LRRK2/EDN1/CLIC4/IL1B/AREG/KDR/TACSTD2/NOTCH1/PGF/VANGL2/BAX/NTN4/PRDM1/SOX9/TBX3/TGFBR2/TGM2/WNT5A	19
GO:0032101	GO:0032101	regulation of response to external stimulus	51/705	823/18679	0.000359891	0.00542916	0.00412056	CDH13/STXBP5/CD109/CSNK2A2/ADRB2/EDN1/MEGF8/STOM/F2R/F3/FAP/CLASP1/FYN/GAS6/BIRC3/IL1B/IL1R1/IL18/KDR/NOTCH1/SERPINE1/PDK4/PLAU/FBXW7/PLXNA3/FAM46A/TBC1D23/MBD5/KLK7/B2M/TIGAR/KIAA1324/BBS2/RPS19/PRDM1/PINK1/BMPR2/BNIP3L/BRAF/STAT2/TGFBR2/TLR3/C4B/WNT5A/MAP1LC3B/ULK1/IL17RC/TRIM5/VAMP8/PHLDB2/CD59	51
GO:0001775	GO:0001775	cell activation	56/705	929/18679	0.000372041	0.00558453	0.00423849	CD24/CDKN1A/KLF6/CST3/ADRB2/CYLD/DGKA/EDN1/F2R/F5/FN1/NCSTN/CLCF1/FYN/GAS6/GSN/BLNK/ANXA1/HES1/APP/FAS/IL1B/IL18/INPP5D/LAMP1/LGALS3/MINK1/SERPINE1/PIK3CD/TOLLIP/PRKCE/PSAP/B2M/PSMB10/SLAMF7/BAX/RAP2B/PRDM1/SAMSN1/C10orf54/SHC1/SOS1/BRAF/ZFP36L2/TGFBR2/WNT5A/DOCK8/VAMP8/CBLB/TNFSF13/TNFSF9/CD9/CD59/CD63/HDAC9/MAFB	56
GO:0044712	GO:0044712	single-organism catabolic process	69/705	1208/18679	0.00037217	0.00558453	0.00423849	OPTN/WDR45/ADAMTS7/PLCD3/GABARAP/PNLIPRP3/COL4A5/COL4A6/COL17A1/SPATA18/CSNK2A2/VCAN/CST3/ADRB2/DBT/DCN/ABAT/LIPH/STOM/FAP/TECPR1/APOBEC3C/GLUL/GM2A/HADHB/HMGCL/IL1B/ACADVL/KRT15/LIPA/CYP4F3/ATXN3/ATP2B4/ACOX1/PDE4B/PCYOX1/PIK3C3/PLD1/PLOD2/DUOX1/CROT/WIPI1/FBXW7/PI4K2A/MBD5/PRKCE/PRODH/TIGAR/KIAA1324/NCEH1/ABHD4/LPIN3/PINK1/BNIP3/BNIP3L/STAT2/PXDN/MAP1LC3B/SESN2/ULK1/CAT/CYP4F2/KMO/VAMP8/KYNU/TM…	69
GO:0051271	GO:0051271	negative regulation of cellular component movement	19/705	209/18679	0.000374558	0.00560546	0.00425437	CITED2/CLASP1/CLIC4/IL1RN/TACSTD2/MCC/NOTCH1/SERPINE1/PLXNA3/CCL28/PTPRM/RAP2B/BRAF/TGFBR3/WNT5A/C16orf45/PHLDB2/TP53INP1/SRGAP3	19
GO:0006811	GO:0006811	ion transport	83/705	1519/18679	0.000389288	0.00581049	0.00440998	ABCA7/ARL6IP5/GIPC1/SERINC3/WWP1/SLC46A1/ABCC2/SLC43A2/TMC4/ADRB2/DAPK1/AKR1C1/DMD/SLC26A2/EDN1/STOM/CLN8/F2R/ACSL1/ARHGEF9/FYN/SLC39A6/CLIC4/ABCA12/GAS6/ATP2C1/GLRX/SLC26A11/ANK3/ANXA1/KCNIP3/ANO9/IL1B/IL1RN/AQP3/SLC27A1/KCNQ3/LGALS3/ATP2B4/MINK1/SLC35C2/PDE4B/IP6K2/PCYOX1/TRIAP1/ATP6V1A/ATP6V1B1/ATP6V1E1/FXYD3/SLC38A2/NDFIP2/CROT/ANO10/STEAP3/TMEM63B/TMEM30A/SCN3B/PRKCE/B2M/JPH2/NIPAL3/SERINC1/…	83
GO:1903391	GO:1903391	regulation of adherens junction organization	8/705	48/18679	0.000392061	0.00583643	0.00442967	CLASP1/MACF1/RHOD/FMN1/KDR/S100A10/SDC4/PHLDB2	8
GO:0007409	GO:0007409	axonogenesis	46/705	723/18679	0.000394871	0.0058628	0.00444968	CD24/SEMA3C/COL4A5/CSNK2A2/MEGF8/ALCAM/ABLIM3/USP33/MAPK8IP3/COBL/CLASP1/FN1/NCSTN/MACF1/PLXNB2/FLRT3/FYN/ANK1/ANK3/GSK3B/APBB2/APP/ITGA2/AGRN/KCNQ3/LAMB2/MAP2/KITLG/NOTCH1/PLXNA2/PLXNA3/PARD3/PSMB10/PTPRM/NTN4/S100A6/SHC1/BMPR2/SOS1/SPTAN1/BRAF/CDKL5/WNT5A/SEMA3B/PICALM/ULK1	46
GO:0022617	GO:0022617	extracellular matrix disassembly	14/705	130/18679	0.000401791	0.00593431	0.00450396	COL4A5/COL4A6/COL17A1/CST3/DCN/FAP/CLASP1/FN1/NCSTN/LAMA3/LAMB3/KLK7/BMP1/CDH1	14
GO:0032874	GO:0032874	positive regulation of stress-activated MAPK cascade	14/705	130/18679	0.000401791	0.00593431	0.00450396	ARL6IP5/GADD45A/EDN1/MAPK8IP3/HIPK2/IL1A/IL1B/IL1RN/MAP3K9/MINK1/VANGL2/EDA2R/TLR3/WNT5A	14
GO:0009612	GO:0009612	response to mechanical stimulus	18/705	194/18679	0.000413952	0.00609796	0.00462817	TXNIP/DCN/GADD45A/DMD/EDN1/F3/FYN/DNAH1/FAS/IL1B/STRA6/BNIP3/SOX9/TGFBR2/TLR3/XPC/BTG2/TNFRSF10B	18
GO:0036296	GO:0036296	response to increased oxygen levels	6/705	27/18679	0.000424628	0.00622273	0.00472286	CDKN1A/FOXO1/FAS/PLAU/BNIP3/CAT	6
GO:0055093	GO:0055093	response to hyperoxia	6/705	27/18679	0.000424628	0.00622273	0.00472286	CDKN1A/FOXO1/FAS/PLAU/BNIP3/CAT	6
GO:0019359	GO:0019359	nicotinamide nucleotide biosynthetic process	5/705	18/18679	0.000429458	0.00626099	0.0047519	NMNAT2/NADSYN1/NMNAT1/KMO/KYNU	5
GO:0019363	GO:0019363	pyridine nucleotide biosynthetic process	5/705	18/18679	0.000429458	0.00626099	0.0047519	NMNAT2/NADSYN1/NMNAT1/KMO/KYNU	5
GO:0070304	GO:0070304	positive regulation of stress-activated protein kinase signaling cascade	14/705	131/18679	0.000434607	0.00631973	0.00479648	ARL6IP5/GADD45A/EDN1/MAPK8IP3/HIPK2/IL1A/IL1B/IL1RN/MAP3K9/MINK1/VANGL2/EDA2R/TLR3/WNT5A	14
GO:0071363	GO:0071363	cellular response to growth factor stimulus	53/705	873/18679	0.00045079	0.0065382	0.00496229	TOB1/CDKN1A/CITED2/GIPC1/ADAMTS7/AKAP13/CD109/DMD/EDN1/MEGF8/DKK1/FOXO1/FOXO3/ARHGEF9/NCSTN/FYN/GAS6/MYOF/HIPK2/GSK3B/HES1/NDST1/IL1B/KDR/MDM2/KITLG/NOTCH1/SERPINE1/ARHGEF3/F11R/PIK3CD/PLAU/PPP2R5B/PRKCE/SULF2/PARD3/PSMB10/SORT1/C10orf54/SHC1/GAREM/BMPR2/SOS1/SOX9/SPTAN1/BRAF/TGFBR2/TGFBR3/WNT5A/CAT/GDF15/CD63/ARHGEF17	53
GO:0040013	GO:0040013	negative regulation of locomotion	20/705	230/18679	0.000473351	0.00684781	0.00519727	CITED2/CLASP1/CLIC4/GSN/IL1RN/TACSTD2/MCC/NOTCH1/SERPINE1/PLXNA3/CCL28/PTPRM/RAP2B/BRAF/WNT5A/TRIM5/C16orf45/PHLDB2/TP53INP1/SRGAP3	20
GO:0070848	GO:0070848	response to growth factor	54/705	896/18679	0.000474594	0.00684824	0.0051976	TOB1/CDKN1A/CITED2/GIPC1/ADAMTS7/AKAP13/CD109/DMD/EDN1/MEGF8/DKK1/FOXO1/FOXO3/ARHGEF9/NCSTN/FYN/GAS6/MYOF/HIPK2/GSK3B/HES1/NDST1/IL1B/IL1R1/KDR/MDM2/KITLG/NOTCH1/SERPINE1/ARHGEF3/F11R/PIK3CD/PLAU/PPP2R5B/PRKCE/SULF2/PARD3/PSMB10/SORT1/C10orf54/SHC1/GAREM/BMPR2/SOS1/SOX9/SPTAN1/BRAF/TGFBR2/TGFBR3/WNT5A/CAT/GDF15/CD63/ARHGEF17	54
GO:0023014	GO:0023014	signal transduction by protein phosphorylation	52/705	855/18679	0.000488861	0.00703611	0.00534019	CD24/ATP6AP2/ABCA7/ARL6IP5/DUSP14/LRRK2/CSF1R/ADRB2/GADD45A/EDN1/F2R/FOXO1/MAPK8IP3/FN1/ARHGAP8/FYN/EPGN/GAS6/HIPK2/NDST1/IL1A/IL1B/IL1RN/IL18/KDR/LIF/KITLG/MAP3K9/ATF3/MINK1/FBXW7/PRKCE/MAPK4/PSAP/PSMB10/VANGL2/RGS2/EDA2R/ROS1/SHC1/GAREM/PINK1/BMPR2/SOS1/SOX9/SPTAN1/BRAF/TGFBR2/TLR3/WNT5A/TRIM5/GDF15	52
GO:0071216	GO:0071216	cellular response to biotic stimulus	16/705	164/18679	0.000490492	0.00704163	0.00534438	TXNIP/GSK3B/IL1B/IL18/SERPINE1/PDE4B/PLAU/PRKCE/B2M/TIGAR/PTAFR/PRDM1/WNT5A/TRIM5/EIF2AK3/LITAF	16
GO:0072006	GO:0072006	nephron development	14/705	133/18679	0.000507138	0.00726211	0.00551172	CD24/HES1/FMN1/LAMB2/LIF/TACSTD2/MYO1E/NOTCH1/NOTCH3/PGF/SULF2/VANGL2/ACTA2/SOX9	14
GO:0060412	GO:0060412	ventricular septum morphogenesis	6/705	28/18679	0.000523346	0.00747524	0.00567347	CITED2/HES1/NOTCH1/VANGL2/TBX3/WNT5A	6
GO:0009968	GO:0009968	negative regulation of signal transduction	60/705	1028/18679	0.000527467	0.00751508	0.00570371	OPTN/TOB1/STAMBP/DUSP14/LRRK2/SOCS4/CD109/CTNND1/CREBRF/ADRB2/CYLD/DAPK1/UBR1/DKK1/FOXO1/FOXO3/PHLDA3/FYN/GAS6/HIPK2/GSK3B/IL1A/IL1B/IL1RN/INPP5D/LGALS3/LIF/MCC/MDM2/MUC1/ATF3/NOTCH1/ATP2B4/RRM2B/SERPINE1/BFAR/TRIAP1/FBXW7/SULF2/PSMB10/KIAA1324/BAX/BCL2L1/RGS2/RGS12/ATXN1/PRDM1/TMBIM1/PINK1/SOD2/SOX9/TGFBR2/TGFBR3/WNT5A/PTTG1IP/PXDN/CBLB/CFLAR/GPRC5A/LITAF	60
GO:0009314	GO:0009314	response to radiation	33/705	472/18679	0.00052894	0.00751707	0.00570523	GPC6/CDKN1A/PLK3/DDB2/AKR1C1/GADD45A/BABAM1/ANXA1/APP/IL1B/IL1R1/AGRN/MME/F11R/TRIAP1/SERPINB13/POLH/FBXW7/TIGAR/BAX/BCL2L1/ATXN1/SDC4/STRA6/NABP1/BRAF/BEST1/XPC/HMGA2/CAT/TANC1/TP53INP1/BRE	33
GO:1901201	GO:1901201	regulation of extracellular matrix assembly	4/705	11/18679	0.000536981	0.00761218	0.00577741	CLASP1/NOTCH1/SOX9/PHLDB2	4
GO:0023057	GO:0023057	negative regulation of signaling	65/705	1138/18679	0.000551366	0.00779651	0.00591732	OPTN/TOB1/STAMBP/PLK2/DUSP14/LRRK2/SOCS4/CD109/CTNND1/CREBRF/ADRB2/CYLD/DAPK1/EDN1/UBR1/DKK1/FOXO1/FOXO3/PHLDA3/FYN/GAS6/HIPK2/GSK3B/IL1A/IL1B/IL1RN/INPP5D/LGALS3/LIF/MCC/MDM2/MUC1/ATF3/NOTCH1/ATP2B4/RRM2B/SERPINE1/BFAR/TRIAP1/FBXW7/SULF2/PSMB10/KIAA1324/BAX/BCL2L1/RGS2/RGS12/ATXN1/PRDM1/TMBIM1/PINK1/SOD2/SOX9/BRAF/TGFBR2/TGFBR3/WNT5A/PTTG1IP/SLC30A1/PXDN/CBLB/CFLAR/GPRC5A/LITAF/MVP	65
GO:0072331	GO:0072331	signal transduction by p53 class mediator	16/705	166/18679	0.000560771	0.00785997	0.00596548	CDKN1A/FOXO3/PHLDA3/NUPR1/HIPK2/MDM2/MUC1/RRM2B/RPS27L/TRIAP1/PIDD1/PSMB10/BAX/EDA2R/PERP/PTTG1IP	16
GO:2001234	GO:2001234	negative regulation of apoptotic signaling pathway	18/705	199/18679	0.000561326	0.00785997	0.00596548	LRRK2/DAPK1/FYN/IL1A/IL1B/LGALS3/MUC1/RRM2B/SERPINE1/TRIAP1/KIAA1324/BAX/BCL2L1/TMBIM1/PINK1/SOD2/PTTG1IP/CFLAR	18
GO:0071902	GO:0071902	positive regulation of protein serine/threonine kinase activity	23/705	286/18679	0.000561593	0.00785997	0.00596548	CD24/LRRK2/CSF1R/GADD45A/EDN1/ACSL1/MAPRE3/MAPK8IP3/EPGN/IL1B/IL1RN/SLC27A1/KITLG/MAP3K9/ATP2B4/VANGL2/SHC1/TLR3/WNT5A/CCNL2/TNFRSF10B/CCNK/CCND2	23
GO:0006887	GO:0006887	exocytosis	28/705	378/18679	0.00056282	0.00785997	0.00596548	LRRK2/STXBP5/F5/EXOC7/CLASP1/FN1/SCRIB/ABCA12/GAS6/ANK1/APP/LAMP1/LLGL2/NOTCH1/SERPINE1/PIK3CD/PLD1/SYTL2/EXOC1/PSAP/SDC4/BRAF/VMP1/SYTL1/VAMP8/CD9/RAB9A/CD63	28
GO:1903034	GO:1903034	regulation of response to wounding	28/705	378/18679	0.00056282	0.00785997	0.00596548	STXBP5/CD109/ADRB2/EDN1/F2R/F3/FAP/CLASP1/GSN/BIRC3/IL1B/IL1R1/IL18/SERPINE1/PLAU/FAM46A/TBC1D23/PRKCE/RPS19/BRAF/TGFBR2/TLR3/C4B/WNT5A/IL17RC/VAMP8/PHLDB2/CD59	28
GO:0070201	GO:0070201	regulation of establishment of protein localization	48/705	777/18679	0.000570634	0.00794943	0.00603337	CDKN1A/LRRK2/SPPL3/PLK3/STXBP5/CSF1R/CSNK2A2/CREBRF/CYLD/ABAT/STOM/F2R/ABLIM3/FN1/GAS6/ARFIP1/GLUL/GSK3B/ANXA1/ANXA4/HES1/IL1A/IL1B/IL18/LLGL2/MXI1/SIDT2/CYB5R1/PIK3C3/NDFIP2/FBXW7/HHAT/TMEM30A/EXOC1/PRKCE/BCL2L1/TMBIM1/PINK1/BNIP3L/TLR3/UGCG/WNT5A/MICALL2/ATPIF1/LITAF/NPEPPS/TMEM59/CDH1	48
GO:0010605	GO:0010605	negative regulation of macromolecule metabolic process	116/705	2296/18679	0.000577025	0.00801866	0.00608592	OPTN/TOB1/CTDSPL/CDKN1A/TRIM22/ABCA7/CITED2/MXD4/TXNIP/GIPC1/KDM5B/WWP1/DUSP14/FOXN3/LRRK2/SOCS4/PLK3/CPEB2/CD109/CSNK2A2/ZFP90/CST3/CSTA/CREBRF/CYLD/DAPK1/GADD45A/COMMD6/DMD/EDN1/SERPINB1/ELF3/CLN8/FHL2/DKK1/FOXO1/FOXO3/CIC/SIN3B/ZCCHC11/EID1/FYN/ZBTB38/ZBTB20/GAS6/HIPK2/GSK3B/ANXA4/KCNIP3/HES1/BIRC3/APLP2/ACER2/APP/FAS/IL1B/INPP5D/ITGB8/LIF/MDM2/MITF/MUC1/MXI1/ATF3/NOTCH1/NOTCH3/ATP2B4/SERPINE1…	116
GO:0018108	GO:0018108	peptidyl-tyrosine phosphorylation	25/705	323/18679	0.000580551	0.00804783	0.00610806	CD24/SOCS4/CSF1R/F2R/CLCF1/FYN/EPGN/GAS6/HES1/APLP2/APP/IL18/KDR/LIF/KITLG/MAP3K9/PPP2R5B/FBXW7/PRKCE/RAP2B/ROS1/SAMSN1/SHC1/GPRC5A/MVP	25
GO:0007049	GO:0007049	cell cycle	90/705	1698/18679	0.000591065	0.00817351	0.00620344	CDH13/OPTN/CTDSPL/CDKN1A/CITED2/STAMBP/TXNIP/GIPC1/PLK2/SDCCAG8/BLCAP/FOXN3/PLK3/CREBL2/CSNK2A2/TOM1L2/CYLD/GADD45A/EDN1/FAP/MAPRE3/USP33/CUL9/CLASP1/MACF1/SCRIB/EID1/EPGN/GAS6/NUPR1/TJP3/TUBG2/SESN1/GOLGA2/ANK3/HIPK2/BABAM1/GSK3B/ANXA1/APBB2/HES1/APP/IL1A/IL1B/IRF6/TRNP1/LIF/LLGL2/MDM2/MUC1/ATP2B4/MINK1/GMNN/RPS27L/TRIAP1/CHMP3/PIK3C3/STEAP3/PPP2R5B/FBXW7/PIDD1/PRKCE/MAPK4/PARD3/PSMB10/CHMP1B/PO…	90
GO:0060443	GO:0060443	mammary gland morphogenesis	8/705	51/18679	0.000598986	0.00825763	0.00626729	CSF1R/ELF3/SCRIB/AREG/BAX/TBX3/TGFBR2/WNT5A	8
GO:0072657	GO:0072657	protein localization to membrane	34/705	495/18679	0.000600076	0.00825763	0.00626729	CD24/OPTN/RAB40B/FCHO2/STOM/MACF1/ZDHHC24/ABCA12/GAS6/ANK1/ANK3/GSN/KCNIP3/AGRN/F11R/ZDHHC9/SCN3B/PARD3/RAB40C/BAX/BBS2/RAB13/BCL2L1/RPL9/RPS19/RPS23/RPS25/S100A10/TMBIM1/BRAF/PLEKHF1/VAMP8/TMEM59/CDH1	34
GO:0051223	GO:0051223	regulation of protein transport	45/705	717/18679	0.000606871	0.00833082	0.00632283	CDKN1A/LRRK2/SPPL3/PLK3/STXBP5/CSF1R/CSNK2A2/CREBRF/CYLD/ABAT/STOM/F2R/ABLIM3/FN1/GAS6/ARFIP1/GLUL/GSK3B/ANXA1/ANXA4/HES1/IL1A/IL1B/IL18/LLGL2/MXI1/SIDT2/CYB5R1/PIK3C3/NDFIP2/FBXW7/HHAT/TMEM30A/EXOC1/PRKCE/PINK1/BNIP3L/TLR3/UGCG/WNT5A/MICALL2/ATPIF1/LITAF/NPEPPS/CDH1	45
GO:0010562	GO:0010562	positive regulation of phosphorus metabolic process	64/705	1121/18679	0.000615152	0.00840361	0.00637808	CD24/CDKN1A/ABCA7/ARL6IP5/LRRK2/SPPL3/CREBL2/CSF1R/PROM2/ADRB2/GADD45A/EDN1/F2R/ACSL1/MAPRE3/MAPK8IP3/CLCF1/ARHGAP8/FYN/EPGN/GAS6/HIPK2/GSK3B/HES1/IL1A/IL1B/IL1RN/IL18/AREG/SLC27A1/KDR/LIF/KITLG/MAP3K9/ATP2B4/MINK1/FBXW7/PRKCE/PSAP/PSMB10/TIGAR/VANGL2/BAX/RAP2B/EDA2R/SDC4/SHC1/GAREM/PINK1/BMPR2/SOS1/SOX9/SPTAN1/BRAF/TGFBR2/TLR3/WNT5A/CCNL2/BTBD10/TRIM5/TNFRSF10B/CCNK/CCND2/GDF15	64
GO:0045937	GO:0045937	positive regulation of phosphate metabolic process	64/705	1121/18679	0.000615152	0.00840361	0.00637808	CD24/CDKN1A/ABCA7/ARL6IP5/LRRK2/SPPL3/CREBL2/CSF1R/PROM2/ADRB2/GADD45A/EDN1/F2R/ACSL1/MAPRE3/MAPK8IP3/CLCF1/ARHGAP8/FYN/EPGN/GAS6/HIPK2/GSK3B/HES1/IL1A/IL1B/IL1RN/IL18/AREG/SLC27A1/KDR/LIF/KITLG/MAP3K9/ATP2B4/MINK1/FBXW7/PRKCE/PSAP/PSMB10/TIGAR/VANGL2/BAX/RAP2B/EDA2R/SDC4/SHC1/GAREM/PINK1/BMPR2/SOS1/SOX9/SPTAN1/BRAF/TGFBR2/TLR3/WNT5A/CCNL2/BTBD10/TRIM5/TNFRSF10B/CCNK/CCND2/GDF15	64
GO:1902476	GO:1902476	chloride transmembrane transport	11/705	91/18679	0.000622469	0.00848302	0.00643836	SLC26A2/CLIC4/SLC26A11/ANO9/PCYOX1/FXYD3/ANO10/SLC12A4/BEST1/CLCA2/SLC12A6	11
GO:0018212	GO:0018212	peptidyl-tyrosine modification	25/705	325/18679	0.000635065	0.0086221	0.00654391	CD24/SOCS4/CSF1R/F2R/CLCF1/FYN/EPGN/GAS6/HES1/APLP2/APP/IL18/KDR/LIF/KITLG/MAP3K9/PPP2R5B/FBXW7/PRKCE/RAP2B/ROS1/SAMSN1/SHC1/GPRC5A/MVP	25
GO:0048732	GO:0048732	gland development	30/705	419/18679	0.000635731	0.0086221	0.00654391	CITED2/SEMA3C/CSF1R/CST3/ADRB2/ELF3/COBL/SCRIB/ANXA1/HMGCL/HES1/IRF6/AREG/NOTCH1/PLAU/FBXW7/PSAP/BAX/NTN4/STRA6/SOX9/TBX3/TGFBR2/TGFBR3/TGM2/WNT5A/ARID5B/EIF2AK3/MAFB/CDH1	30
GO:2001267	GO:2001267	regulation of cysteine-type endopeptidase activity involved in apoptotic signaling pathway	6/705	29/18679	0.000639021	0.00864593	0.006562	GSN/FAS/BAX/TLR3/TNFRSF10B/CFLAR	6
GO:0040007	GO:0040007	growth	55/705	929/18679	0.000643411	0.00868451	0.00659128	CDH13/CDKN1A/SOCS4/ADRB2/EDN1/MEGF8/FOXO3/COBL/FN1/MACF1/FLRT3/CLIC4/GAS6/NUPR1/GSK3B/GSN/ANXA1/APBB2/FMN1/APP/AREG/AGRN/LAMB2/NINJ1/NOTCH1/CRIM1/PLAC8/IP6K2/PLAU/PLXNA3/MBD5/PSAP/VANGL2/BBS2/BCL2L1/ROS1/TSPYL2/SEPP1/STRA6/ZMAT3/SGK1/SHC1/BMPR2/SOX9/CDKL5/BTG1/TGFBR2/TGFBR3/WNT5A/HMGA2/ULK1/ARID5B/KIAA1109/CFLAR/EI24	55
GO:0030335	GO:0030335	positive regulation of cell migration	26/705	344/18679	0.000649351	0.00874377	0.00663625	CDH13/CSF1R/AMOTL1/EDN1/F2R/F3/SYNE2/CLASP1/FN1/GAS6/RHOD/IL1B/KDR/ARHGAP5/LGALS3/KITLG/NOTCH1/SERPINE1/PIK3CD/PLAU/PRKCE/BMPR2/SOX9/TGFBR2/WNT5A/HDAC9	26
GO:0042542	GO:0042542	response to hydrogen peroxide	12/705	106/18679	0.000653014	0.00876868	0.00665516	TXNIP/LRRK2/KLF6/CST3/F3/ANXA1/AREG/PSAP/SHC1/PINK1/BNIP3/CAT	12
GO:0048699	GO:0048699	generation of neurons	83/705	1545/18679	0.000654309	0.00876868	0.00665516	CD24/SEMA3C/PLK2/SDCCAG8/LRRK2/COL4A5/CSNK2A2/PRICKLE2/DMD/MEGF8/CLN8/ALCAM/ABLIM3/USP33/RAP1GAP2/MAPK8IP3/COBL/CLASP1/FN1/NCSTN/MACF1/SCRIB/CLCF1/PSD4/PLXNB2/FLRT3/FYN/GAS6/BLOC1S2/ANK1/ANK3/GRN/HIPK2/GSK3B/APBB2/HES1/FMN1/APP/IL1B/ITGA2/AREG/AGRN/KCNQ3/LAMB2/LIF/MAP2/KITLG/NOTCH1/NOTCH3/MINK1/PLXNA2/PPP2R5B/PLXNA3/TMEM30A/PARD3/PSMB10/VANGL2/PTPRM/BAX/RAB13/NTN4/S100A6/ATXN1/SDC4/PRDM1/SGK1/SHC…	83
GO:1901214	GO:1901214	regulation of neuron death	20/705	236/18679	0.000656462	0.00877668	0.00666123	OPTN/STAMBP/LRRK2/F2R/FOXO3/CLCF1/FYN/HIPK2/KCNIP3/AGRN/FBXW7/BAX/BCL2L1/PINK1/SOD2/BRAF/BTG2/CPEB4/PICALM/BTBD10	20
GO:0051346	GO:0051346	negative regulation of hydrolase activity	29/705	401/18679	0.000663788	0.00885364	0.00671964	ABCA7/LRRK2/CPEB2/CD109/CST3/CSTA/SERPINB1/GAS6/ANXA1/BIRC3/APLP2/APP/FAS/SERPINE1/F11R/ANGPTL4/CRIM1/TRIAP1/PI3/SERPINB13/ZFYVE1/SYTL2/RGS2/SORT1/C4B/PICALM/TNFRSF10B/CFLAR/ATPIF1	29
GO:0060538	GO:0060538	skeletal muscle organ development	16/705	169/18679	0.000682285	0.0090789	0.0068906	CSF1R/ADRB2/DCN/DMD/DKK1/SIN3B/FBXO22/NUPR1/ATF3/NOTCH1/STRA6/SVIL/BTG2/CFLAR/DNER/HDAC9	16
GO:0010632	GO:0010632	regulation of epithelial cell migration	15/705	153/18679	0.000691101	0.00915304	0.00694688	AMOTL1/EDN1/CLASP1/MACF1/KDR/TACSTD2/MCC/NOTCH1/PRKCE/PTPRM/BMPR2/SOX9/TGFBR2/WNT5A/HDAC9	15
GO:0048588	GO:0048588	developmental cell growth	15/705	153/18679	0.000691101	0.00915304	0.00694688	MEGF8/COBL/FN1/MACF1/FLRT3/GSK3B/APP/LAMB2/PLXNA3/BMPR2/SOX9/CDKL5/TGFBR2/WNT5A/ULK1	15
GO:0000165	GO:0000165	MAPK cascade	50/705	827/18679	0.000712417	0.00941324	0.00714436	CD24/ATP6AP2/ABCA7/ARL6IP5/DUSP14/LRRK2/CSF1R/ADRB2/GADD45A/EDN1/F2R/FOXO1/MAPK8IP3/FN1/ARHGAP8/FYN/EPGN/GAS6/HIPK2/NDST1/IL1A/IL1B/IL1RN/IL18/KDR/LIF/KITLG/MAP3K9/ATF3/MINK1/FBXW7/PRKCE/MAPK4/PSAP/PSMB10/VANGL2/RGS2/EDA2R/ROS1/SHC1/GAREM/PINK1/SOS1/SOX9/SPTAN1/BRAF/TLR3/WNT5A/TRIM5/GDF15	50
GO:0010648	GO:0010648	negative regulation of cell communication	65/705	1150/18679	0.000724156	0.009546	0.00724512	OPTN/TOB1/STAMBP/PLK2/DUSP14/LRRK2/SOCS4/CD109/CTNND1/CREBRF/ADRB2/CYLD/DAPK1/EDN1/UBR1/DKK1/FOXO1/FOXO3/PHLDA3/FYN/GAS6/HIPK2/GSK3B/IL1A/IL1B/IL1RN/INPP5D/LGALS3/LIF/MCC/MDM2/MUC1/ATF3/NOTCH1/ATP2B4/RRM2B/SERPINE1/BFAR/TRIAP1/FBXW7/SULF2/PSMB10/TIGAR/KIAA1324/BAX/BCL2L1/RGS2/RGS12/ATXN1/PRDM1/TMBIM1/PINK1/SOD2/SOX9/BRAF/TGFBR2/TGFBR3/WNT5A/PTTG1IP/SLC30A1/PXDN/CBLB/CFLAR/GPRC5A/LITAF	65
GO:0097296	GO:0097296	activation of cysteine-type endopeptidase activity involved in apoptotic signaling pathway	5/705	20/18679	0.000729904	0.00959934	0.00728561	FAS/BAX/TLR3/TNFRSF10B/CFLAR	5
GO:0042176	GO:0042176	regulation of protein catabolic process	31/705	442/18679	0.000732412	0.00960993	0.00729364	GIPC1/PLK2/LRRK2/PLK3/RNF19B/CSNK2A2/CST3/CREBRF/USP33/FOXO1/FYN/RNF144B/FBXO22/GSK3B/IL1B/MDM2/ATXN3/ANKIB1/FBXW7/PSMB10/RIC1/PINK1/SNX1/SOX9/WNT5A/PTTG1IP/USP32/CBLB/ATPIF1/SEC22B/USP34	31
GO:0051094	GO:0051094	positive regulation of developmental process	63/705	1107/18679	0.000735018	0.00962174	0.00730261	CD24/CITED2/CREBL2/CSF1R/ADRB2/DMD/EDN1/MEGF8/F3/DKK1/FOXO3/COBL/CLASP1/FN1/MACF1/CLCF1/PLXNB2/FLRT3/FYN/GAS6/GRN/HIPK2/GSK3B/HES1/IL1A/IL1B/INPP5D/AGRN/KDR/LIF/TACSTD2/KITLG/NOTCH1/SERPINE1/ANGPTL4/PGF/PPP2R5B/TMEM30A/PARD3/BAX/BBS2/S100A10/ATXN1/PRDM1/C10orf54/BMP1/PINK1/BMPR2/BNIP3/SOX9/BRAF/CDKL5/BTG1/TGFBR2/WNT5A/HMGA2/YPEL3/CBLB/TNFSF13/TNFSF9/PHLDB2/GDF15/HDAC9	63
GO:0008361	GO:0008361	regulation of cell size	15/705	154/18679	0.000739654	0.00966002	0.00733166	EDN1/MEGF8/CLN8/RAP1GAP2/FN1/MACF1/GSK3B/AQP3/ARHGAP5/PLXNA3/SLC12A4/BMPR2/CDKL5/WNT5A/SLC12A6	15
GO:0033157	GO:0033157	regulation of intracellular protein transport	27/705	366/18679	0.000745858	0.00971855	0.00737608	CDKN1A/LRRK2/SPPL3/PLK3/CSNK2A2/CYLD/STOM/ABLIM3/GAS6/GSK3B/HES1/IL1B/IL18/MXI1/CYB5R1/FBXW7/HHAT/TMEM30A/PINK1/BNIP3L/TLR3/UGCG/MICALL2/ATPIF1/LITAF/NPEPPS/CDH1	27
GO:0051301	GO:0051301	cell division	41/705	642/18679	0.000749085	0.0097381	0.00739092	CDKN1A/STAMBP/TXNIP/GIPC1/PLK3/CSNK2A2/TOM1L2/EDN1/MAPRE3/CUL9/CLASP1/EPGN/INTU/GOLGA2/ANK3/MACC1/IL1A/IL1B/LIF/LLGL2/NOTCH1/CHMP3/PGF/PIK3C3/PRKCE/PARD3/CHMP1B/VANGL2/BCL2L1/GAREM/ZFP36L2/SVIL/WNT5A/EVI5/HMGA2/CCNL2/CAT/CCNK/CCND2/CCNG1/CCNG2	41
GO:0033993	GO:0033993	response to lipid	48/705	787/18679	0.000751969	0.00975312	0.00740232	CD24/CDKN1A/CITED2/TXNIP/AKAP13/FBXO32/CLDN4/CST3/CREBRF/ADRB2/DCN/EDN1/TRIML2/F2R/F3/ALDH3A1/ACSL1/DKK1/GRN/ANXA1/HMGCL/ACER2/FAS/IL1B/IL1RN/AQP3/IL18/AREG/MAP2/MFGE8/NOTCH1/SERPINE1/PDE4B/PDK4/PLAU/PRKCE/B2M/PTAFR/BAX/PRDM1/SHC1/SOX9/TGFBR2/TGFBR3/WNT5A/CAT/TRIM5/LITAF	48
GO:1903747	GO:1903747	regulation of establishment of protein localization to mitochondrion	13/705	123/18679	0.00076472	0.00989576	0.00751058	LRRK2/CSNK2A2/ABLIM3/HES1/CYB5R1/FBXW7/HHAT/PINK1/BNIP3L/UGCG/MICALL2/ATPIF1/NPEPPS	13
GO:0007517	GO:0007517	muscle organ development	26/705	348/18679	0.000770222	0.00991909	0.00752829	CSF1R/ADRB2/DCN/DMD/DSP/DKK1/SIN3B/FBXO22/NUPR1/LIF/ATF3/NOTCH1/JPH2/VANGL2/STRA6/SVIL/TGFBR2/TGFBR3/UTRN/WNT5A/BTG2/ARID5B/CFLAR/DNER/HDAC9/FAM65B	26
GO:1901031	GO:1901031	regulation of response to reactive oxygen species	6/705	30/18679	0.000773555	0.00991909	0.00752829	LRRK2/SESN3/SESN1/PSAP/PINK1/SESN2	6
GO:1903053	GO:1903053	regulation of extracellular matrix organization	6/705	30/18679	0.000773555	0.00991909	0.00752829	CST3/FAP/CLASP1/NOTCH1/SOX9/PHLDB2	6
GO:1904036	GO:1904036	negative regulation of epithelial cell apoptotic process	6/705	30/18679	0.000773555	0.00991909	0.00752829	GAS6/KDR/SERPINE1/ANGPTL4/SERPINB13/BRAF	6
GO:0097300	GO:0097300	programmed necrotic cell death	7/705	41/18679	0.000777069	0.00992429	0.00753224	CYLD/BIRC3/FAS/BAX/TLR3/TNFRSF10B/CFLAR	7
GO:0032269	GO:0032269	negative regulation of cellular protein metabolic process	56/705	958/18679	0.000777479	0.00992429	0.00753224	TOB1/CTDSPL/CDKN1A/GIPC1/DUSP14/LRRK2/SOCS4/CPEB2/CD109/CSNK2A2/CST3/CSTA/DAPK1/GADD45A/DMD/EDN1/SERPINB1/CLN8/DKK1/FOXO1/FYN/GAS6/BIRC3/APLP2/ACER2/APP/FAS/IL1B/LIF/ATF3/ATP2B4/SERPINE1/CRIM1/TRIAP1/PI3/SERPINB13/ZFYVE1/SYTL2/PARD3/PSMB10/RIC1/BAX/RGS2/SAMSN1/PINK1/C4B/BTG2/CPEB4/PICALM/TNFRSF10B/CFLAR/GPRC5A/EIF2AK3/TMEM59/CD59/MVP	56
GO:0072594	GO:0072594	establishment of protein localization to organelle	40/705	623/18679	0.000781463	0.00993067	0.00753707	OPTN/TOB1/CDKN1A/TXNIP/LRRK2/SPPL3/CSNK2A2/CYLD/F2R/ABLIM3/MACF1/GAS6/GSK3B/HES1/IL1B/IL18/LAMP1/MXI1/CYB5R1/ZFAND6/VPS13C/FBXW7/HHAT/BAX/RPL9/RPS19/RPS23/RPS25/PINK1/BNIP3L/TLR3/UGCG/PTTG1IP/MICALL2/CBLB/ATPIF1/SCARB2/LITAF/NPEPPS/CDH1	40
GO:0031581	GO:0031581	hemidesmosome assembly	4/705	12/18679	0.000781499	0.00993067	0.00753707	COL17A1/LAMA3/LAMB3/DST	4

## Sheet:  Down in Spontaneous Quiescence
	ID	Description	GeneRatio	BgRatio	pvalue	p.adjust	qvalue	geneID	Count
GO:0000278	GO:0000278	mitotic cell cycle	263/918	1009/18679	3.05e-124	1.41e-120	1.14e-120	SMC4/KIF20A/CDK2/CDK4/MAEA/CDKN3/TUBB4B/NDC80/PRMT5/TUBGCP3/MAD2L2/SSSCA1/CENPA/SMC2/SPAG5/CENPE/CENPF/POLD3/PLK4/NUP50/NEK6/DBF4/KIF2C/RCC1/PAPD7/CNTRL/UBE2C/CIT/ZWINT/CDCA5/OIP5/CKS1B/CNTROB/NEDD1/IQGAP3/NUP35/LIN54/E2F7/KIF18B/SPC24/SGOL2/CDCA2/DHFR/DNA2/E2F1/E2F2/EIF4EBP1/CENPV/TUBB/EZH2/SKA3/FEN1/TPX2/FOXM1/SMC5/NUP205/RRS1/NUP210/PDS5A/NUP160/NCAPD3/USP22/NCAPH/CTDNEP1/NUP188/ORC6/ORC3/NUP6…	263
GO:0007049	GO:0007049	cell cycle	335/918	1698/18679	2.1e-123	4.86e-120	3.92e-120	CHAF1A/SMC4/KIF20A/CDK2/CDK4/MAEA/CDKN3/HMG20B/TUBB4B/NDC80/PRMT5/TUBGCP3/RBM14/MAD2L2/TACC3/SSSCA1/CENPA/SMC2/SPAG5/CENPE/CENPF/CTCF/USP39/POLD3/PLK4/NUP50/ZMYND11/NEK6/DBF4/KIF2C/RAB35/RCC1/PAPD7/CNTRL/UBE2C/CHD4/CIT/ZWINT/CDCA5/OIP5/CKS1B/CKS2/CNTROB/NEDD1/IQGAP3/NUP35/LIN54/E2F7/KIF18B/SPC24/CTBP1/SGOL2/CDCA2/DDX11/DHFR/DNA2/E2F1/E2F2/ECT2/EIF4EBP1/EIF4G2/CENPV/TUBB/EZH2/FANCA/FANCD2/FANCG/DD…	335
GO:0022402	GO:0022402	cell cycle process	285/918	1283/18679	3.06e-116	4.73e-113	3.81e-113	SMC4/KIF20A/CDK2/CDK4/CDKN3/TUBB4B/NDC80/PRMT5/TUBGCP3/RBM14/MAD2L2/TACC3/SSSCA1/CENPA/SMC2/SPAG5/CENPE/CENPF/CTCF/POLD3/PLK4/NUP50/NEK6/DBF4/KIF2C/RAB35/RCC1/PAPD7/CNTRL/UBE2C/CHD4/CIT/ZWINT/CDCA5/OIP5/CKS1B/CKS2/CNTROB/NEDD1/IQGAP3/NUP35/LIN54/E2F7/KIF18B/SPC24/CDCA2/DDX11/DHFR/DNA2/E2F1/ECT2/EIF4EBP1/EIF4G2/CENPV/TUBB/EZH2/FANCA/FANCD2/FANCG/DDIAS/SKA3/FEN1/TPX2/FOXM1/SMC5/NUP205/RRS1/NUP210/P…	285
GO:0051276	GO:0051276	chromosome organization	251/918	1032/18679	1.81e-110	2.09e-107	1.69e-107	CHAF1A/SMC4/CDK2/CDK4/SAP18/HMG20B/NDC80/PRMT5/RBM14/MCRS1/MAD2L2/CARM1/ANP32B/CENPA/SMC2/SPAG5/CENPE/CENPF/CTCF/POLD3/PTGES3/ZMYND11/RUVBL2/KIF2C/PAPD7/UBE2C/CHD4/WDR5/CIT/ZWINT/WDHD1/SUPT16H/CDCA5/OIP5/LEO1/HIST2H3C/HIST3H2BB/PARP1/KIF18B/CTBP1/DDX11/DKC1/DNA2/DNMT1/ARID2/CENPV/FBL/EYA2/EZH2/FANCD2/FEN1/MTF2/PAXIP1/KDM1A/SMC5/RRS1/PDS5A/NCAPD3/USP22/NCAPH/POLA2/XRCC6/SIN3A/PHF19/NOC2L/FBXO5/TAF…	251
GO:1903047	GO:1903047	mitotic cell cycle process	226/918	840/18679	2.08e-108	1.93e-105	1.56e-105	SMC4/KIF20A/CDK2/CDK4/CDKN3/TUBB4B/NDC80/PRMT5/TUBGCP3/MAD2L2/SSSCA1/CENPA/SMC2/SPAG5/CENPE/CENPF/PLK4/NUP50/NEK6/DBF4/KIF2C/RCC1/PAPD7/CNTRL/UBE2C/CIT/ZWINT/CDCA5/OIP5/CKS1B/CNTROB/NEDD1/IQGAP3/NUP35/LIN54/E2F7/KIF18B/SPC24/CDCA2/DHFR/E2F1/EIF4EBP1/CENPV/TUBB/EZH2/SKA3/TPX2/FOXM1/SMC5/NUP205/RRS1/NUP210/PDS5A/NUP160/NCAPD3/NCAPH/CTDNEP1/NUP188/ORC6/ORC3/NUP62/POLA2/KIF4A/ASPM/SIN3A/FBXO5/MTBP/UB…	226
GO:0006996	GO:0006996	organelle organization	446/918	3490/18679	1.66e-99	1.28e-96	1.04e-96	CHAF1A/SMC4/SAE1/PPIF/KIF20A/CDK2/CDK4/SAP18/MAEA/HMG20B/TUBA1B/TUBB4B/NDC80/PRMT5/TUBGCP3/RBM14/MCRS1/TOMM40/MAD2L2/TACC3/CARM1/SSSCA1/ANP32B/MRPL28/CENPA/SMC2/SPAG5/CENPE/CENPF/CTCF/POLD3/PTGES3/PLK4/NUP50/ZMYND11/NEK6/RUVBL2/KIF2C/RCC1/PAPD7/CNTRL/UBE2C/CHD4/WDR5/CIT/ZWINT/CDC42EP1/WDHD1/SUPT16H/CDCA5/OIP5/CKS2/CNTROB/NEDD1/LEO1/HIST2H3C/MRPL55/HIST3H2BB/NUP35/CHCHD4/CRMP1/PARP1/KIF18B/SPC24/C…	446
GO:0006259	GO:0006259	DNA metabolic process	207/918	899/18679	7.98e-85	5.28e-82	4.26e-82	CHAF1A/PARP2/TRIM28/CDK2/ALYREF/PRMT5/RBM14/MCRS1/MAD2L2/RNASEH2A/CENPF/RAD51AP1/CTCF/POLD3/POLQ/PTGES3/RUVBL2/DBF4/PAPD7/SUPT16H/CDCA5/ALKBH2/HIST2H3C/PARP1/E2F7/DKC1/DNA2/DNMT1/DUT/EYA2/EZH2/FANCA/FANCD2/FANCG/FEN1/XRN2/PAXIP1/FOXM1/SMC5/PDS5A/GTPBP4/ORC6/ORC3/POLA2/RNASEH1/MMS22L/XRCC6/SIN3A/CACYBP/PRPF19/SETD2/UBE2T/UHRF1/MSH6/PSMC3IP/H2AFX/H3F3B/HELLS/HMGB1/HMGB2/HMGA1/HRAS/APEX1/HSPD1/HIST2…	207
GO:0090304	GO:0090304	nucleic acid metabolic process	503/918	4923/18679	2.03e-78	1.18e-75	9.5e-76	CHAF1A/PARP2/SNUPN/TRIM28/CDK2/ALYREF/DDX39A/HNRNPR/SRRM1/SF3B4/SAP18/SF3A1/HMG20B/PRMT5/RBM14/MCRS1/MAD2L2/PPIH/SYNCRIP/CARM1/NOP56/RNASEH2A/RPP30/CENPB/PRPF8/POLR3G/IVNS1ABP/CENPF/RAD51AP1/CTCF/USP39/POLD3/POLQ/PTGES3/NUP50/ZMYND11/SRSF10/UTP14A/RUVBL2/TCERG1/DBF4/HNRNPA0/CBX1/SF3B2/PAPD7/NUDT21/CPSF6/CHD4/WDR5/HNRNPUL1/PSIP1/WDHD1/SUPT16H/CDCA5/TOE1/DIS3L/CLNS1A/ALKBH2/LEO1/RAVER1/HIST2H3C/NUP…	503
GO:0006139	GO:0006139	nucleobase-containing compound metabolic process	527/918	5495/18679	2.61e-73	1.35e-70	1.09e-70	CHAF1A/PARP2/SNUPN/PPIF/TRIM28/CDK2/ALYREF/DDX39A/HNRNPR/SRRM1/SF3B4/SAP18/SF3A1/HMG20B/PRMT5/RBM14/MCRS1/MAD2L2/PPIH/SYNCRIP/CARM1/NOP56/RNASEH2A/RPP30/CENPB/PRPF8/PAICS/POLR3G/IVNS1ABP/CENPF/RAD51AP1/CTCF/USP39/POLD3/POLQ/PTGES3/NUP50/ZMYND11/SRSF10/UTP14A/RUVBL2/TCERG1/DBF4/HNRNPA0/CBX1/SF3B2/PAPD7/NUDT21/CPSF6/CHD4/WDR5/HNRNPUL1/PSIP1/WDHD1/SUPT16H/CDCA5/TOE1/DIS3L/CLNS1A/ALKBH2/LEO1/RAVER1/H…	527
GO:0034641	GO:0034641	cellular nitrogen compound metabolic process	569/918	6290/18679	2.87e-72	1.33e-69	1.07e-69	CHAF1A/PARP2/SNUPN/PPIF/TRIM28/CDK2/ALYREF/CDK4/DDX39A/HNRNPR/SRRM1/SF3B4/SAP18/SF3A1/HMG20B/PRMT5/RBM14/MCRS1/MAD2L2/PPIH/SYNCRIP/CARM1/NOP56/RNASEH2A/RPP30/MRPL28/CENPB/PRPF8/PAICS/POLR3G/IVNS1ABP/CENPF/RAD51AP1/CTCF/USP39/POLD3/POLQ/PTGES3/NUP50/ZMYND11/SRSF10/MTHFD2/UTP14A/RUVBL2/TCERG1/DBF4/HNRNPA0/CBX1/SF3B2/PAPD7/NUDT21/CPSF6/CHD4/WDR5/HNRNPUL1/PSIP1/WDHD1/SUPT16H/CDCA5/TOE1/DIS3L/CLNS1A/A…	569
GO:0071840	GO:0071840	cellular component organization or biogenesis	554/918	6041/18679	1.82e-71	7.67e-69	6.19e-69	CHAF1A/SMC4/SAE1/SNUPN/PPIF/KIF20A/TRIM28/CDK2/CDK4/SAP18/SF3A1/MAEA/HMG20B/TUBA1B/TUBB4B/NDC80/PRMT5/TUBGCP3/CFDP1/RBM14/MCRS1/TOMM40/MAD2L2/TACC3/PPIH/CARM1/NOP56/SSSCA1/ANP32B/MRPL28/CENPA/SMC2/PRPF8/SPAG5/CENPE/CENPF/CTCF/USP39/POLD3/POLQ/PTGES3/PLK4/NUP50/ZMYND11/SRSF10/NEK6/UTP14A/RUVBL2/KIF2C/RAB35/RCC1/PAPD7/NUDT21/CPSF6/CNTRL/UBE2C/CHD4/WDR5/CIT/ZWINT/CDC42EP1/PSIP1/WDHD1/SUPT16H/CDCA5/O…	554
GO:0046483	GO:0046483	heterocycle metabolic process	533/918	5672/18679	3.64e-71	1.4e-68	1.13e-68	CHAF1A/PARP2/SNUPN/PPIF/TRIM28/CDK2/ALYREF/DDX39A/HNRNPR/SRRM1/SF3B4/SAP18/SF3A1/HMG20B/PRMT5/RBM14/MCRS1/MAD2L2/PPIH/SYNCRIP/CARM1/NOP56/RNASEH2A/RPP30/CENPB/PRPF8/PAICS/POLR3G/IVNS1ABP/CENPF/RAD51AP1/CTCF/USP39/POLD3/POLQ/PTGES3/NUP50/ZMYND11/SRSF10/MTHFD2/UTP14A/RUVBL2/TCERG1/DBF4/HNRNPA0/CBX1/SF3B2/PAPD7/NUDT21/CPSF6/CHD4/WDR5/HNRNPUL1/PSIP1/WDHD1/SUPT16H/CDCA5/TOE1/DIS3L/CLNS1A/ALKBH2/LEO1/R…	533
GO:0006725	GO:0006725	cellular aromatic compound metabolic process	529/918	5688/18679	1.39e-68	4.94e-66	3.99e-66	CHAF1A/PARP2/SNUPN/PPIF/TRIM28/CDK2/ALYREF/DDX39A/HNRNPR/SRRM1/SF3B4/SAP18/SF3A1/HMG20B/PRMT5/RBM14/MCRS1/MAD2L2/PPIH/SYNCRIP/CARM1/NOP56/RNASEH2A/RPP30/CENPB/PRPF8/PAICS/POLR3G/IVNS1ABP/CENPF/RAD51AP1/CTCF/USP39/POLD3/POLQ/PTGES3/NUP50/ZMYND11/SRSF10/MTHFD2/UTP14A/RUVBL2/TCERG1/DBF4/HNRNPA0/CBX1/SF3B2/PAPD7/NUDT21/CPSF6/CHD4/WDR5/HNRNPUL1/PSIP1/WDHD1/SUPT16H/CDCA5/TOE1/DIS3L/CLNS1A/ALKBH2/LEO1/R…	529
GO:0006807	GO:0006807	nitrogen compound metabolic process	577/918	6598/18679	7.65e-68	2.53e-65	2.04e-65	CHAF1A/PARP2/SNUPN/PPIF/TRIM28/CDK2/ALYREF/CDK4/DDX39A/HNRNPR/SRRM1/SF3B4/SAP18/SF3A1/HMG20B/PRMT5/RBM14/MCRS1/MAD2L2/PPIH/SYNCRIP/CARM1/NOP56/RNASEH2A/RPP30/MRPL28/CENPB/PRPF8/PAICS/POLR3G/IVNS1ABP/CENPF/RAD51AP1/CTCF/USP39/POLD3/POLQ/PTGES3/NUP50/ZMYND11/SRSF10/MTHFD2/UTP14A/RUVBL2/TCERG1/DBF4/HNRNPA0/CBX1/SF3B2/PAPD7/NUDT21/CPSF6/CHD4/WDR5/HNRNPUL1/PSIP1/WDHD1/SUPT16H/CDCA5/TOE1/DIS3L/CLNS1A/A…	577
GO:1902589	GO:1902589	single-organism organelle organization	321/918	2468/18679	2.39e-67	7.38e-65	5.95e-65	SMC4/PPIF/KIF20A/CDK2/TUBA1B/NDC80/PRMT5/TUBGCP3/RBM14/MCRS1/MAD2L2/TACC3/CARM1/SSSCA1/MRPL28/CENPA/SMC2/SPAG5/CENPE/CENPF/CTCF/POLD3/PTGES3/PLK4/NEK6/RUVBL2/KIF2C/RCC1/PAPD7/UBE2C/CHD4/WDR5/CIT/ZWINT/CDC42EP1/WDHD1/SUPT16H/CDCA5/OIP5/CKS2/CNTROB/NEDD1/LEO1/MRPL55/CRMP1/PARP1/KIF18B/SPC24/CTBP1/CDCA2/DAG1/DDX11/DIAPH1/DKC1/DNA2/DNMT1/DPYSL3/E2F1/ECT2/ARID2/CENPV/EMP2/TUBB/EPB41L2/FBL/EYA2/EZH2/FA…	321
GO:1901360	GO:1901360	organic cyclic compound metabolic process	537/918	5902/18679	1.44e-66	4.17e-64	3.37e-64	CHAF1A/PARP2/SNUPN/PPIF/TRIM28/CDK2/ALYREF/DDX39A/HNRNPR/SRRM1/SF3B4/SAP18/SF3A1/HMG20B/PRMT5/RBM14/MCRS1/MAD2L2/PPIH/SYNCRIP/CARM1/NOP56/RNASEH2A/RPP30/CENPB/PRPF8/PAICS/POLR3G/IVNS1ABP/CENPF/RAD51AP1/CTCF/USP39/POLD3/POLQ/PTGES3/NUP50/ZMYND11/SRSF10/MTHFD2/UTP14A/RUVBL2/TCERG1/DBF4/HNRNPA0/CBX1/SF3B2/PAPD7/NUDT21/CPSF6/CHD4/WDR5/HNRNPUL1/PSIP1/WDHD1/SUPT16H/CDCA5/TOE1/DIS3L/CLNS1A/ALKBH2/LEO1/R…	537
GO:0000280	GO:0000280	nuclear division	137/918	525/18679	3.31e-62	9.04e-60	7.29e-60	SMC4/CDK2/NDC80/PRMT5/TUBGCP3/MAD2L2/SSSCA1/SMC2/SPAG5/CENPE/CENPF/NEK6/KIF2C/RCC1/PAPD7/UBE2C/CIT/ZWINT/CDCA5/OIP5/CKS2/NEDD1/KIF18B/SPC24/CDCA2/CENPV/FANCA/FANCD2/SKA3/TPX2/SMC5/RRS1/PDS5A/NCAPD3/NCAPH/KIF4A/ASPM/FBXO5/MTBP/UBE2S/GPR3/CHAMP1/RACGAP1/MSH6/HELLS/BIRC5/INCENP/KIF11/KIFC1/KIF22/KPNB1/CENPW/LRP5/MAD2L1/MKI67/MRE11A/MSH2/MYBL2/NEK2/NUSAP1/PLK1/MIS18A/ANLN/FAM64A/HAUS6/NCAPG2/SPDL1/TI…	137
GO:0043933	GO:0043933	macromolecular complex subunit organization	312/918	2467/18679	3.81e-62	9.82e-60	7.92e-60	CHAF1A/SMC4/SNUPN/TRIM28/CDK2/CDK4/SAP18/SF3A1/HMG20B/TUBA1B/TUBB4B/NDC80/PRMT5/TUBGCP3/RBM14/MCRS1/MAD2L2/TACC3/PPIH/CARM1/ANP32B/MRPL28/CENPA/SMC2/PRPF8/SPAG5/CENPE/CENPF/CTCF/USP39/POLQ/ZMYND11/SRSF10/NEK6/RUVBL2/KIF2C/RCC1/NUDT21/CPSF6/UBE2C/CHD4/WDR5/CDC42EP1/PSIP1/WDHD1/SUPT16H/OIP5/CLNS1A/LEO1/HIST2H3C/MRPL55/HIST3H2BB/KIF18B/CTBP1/DIAPH1/DNMT1/DPYSL3/ECT2/ARID2/EIF4EBP1/CENPV/EMP2/TUBB/FB…	312
GO:0007067	GO:0007067	mitotic nuclear division	121/918	406/18679	7.35e-62	1.79e-59	1.45e-59	SMC4/CDK2/NDC80/PRMT5/TUBGCP3/MAD2L2/SSSCA1/SMC2/SPAG5/CENPE/CENPF/NEK6/KIF2C/RCC1/PAPD7/UBE2C/CIT/ZWINT/CDCA5/OIP5/NEDD1/KIF18B/SPC24/CDCA2/CENPV/SKA3/TPX2/SMC5/RRS1/PDS5A/NCAPD3/NCAPH/KIF4A/ASPM/FBXO5/MTBP/UBE2S/CHAMP1/RACGAP1/HELLS/BIRC5/INCENP/KIF11/KIFC1/KIF22/KPNB1/CENPW/LRP5/MAD2L1/MYBL2/NEK2/NUSAP1/PLK1/MIS18A/ANLN/FAM64A/HAUS6/NCAPG2/SPDL1/TIPIN/PHIP/ZWILCH/CDCA8/PPP5C/PBK/RCC2/KIF15/CAS…	121
GO:0016043	GO:0016043	cellular component organization	528/918	5915/18679	1.12e-61	2.6e-59	2.1e-59	CHAF1A/SMC4/SAE1/SNUPN/PPIF/KIF20A/TRIM28/CDK2/CDK4/SAP18/SF3A1/MAEA/HMG20B/TUBA1B/TUBB4B/NDC80/PRMT5/TUBGCP3/CFDP1/RBM14/MCRS1/TOMM40/MAD2L2/TACC3/PPIH/CARM1/SSSCA1/ANP32B/MRPL28/CENPA/SMC2/PRPF8/SPAG5/CENPE/CENPF/CTCF/USP39/POLD3/POLQ/PTGES3/PLK4/NUP50/ZMYND11/SRSF10/NEK6/RUVBL2/KIF2C/RAB35/RCC1/PAPD7/NUDT21/CPSF6/CNTRL/UBE2C/CHD4/WDR5/CIT/ZWINT/CDC42EP1/PSIP1/WDHD1/SUPT16H/CDCA5/OIP5/CKS2/CNTR…	528
GO:0071103	GO:0071103	DNA conformation change	96/918	251/18679	2.89e-60	6.38e-58	5.14e-58	CHAF1A/SMC4/ANP32B/CENPA/SMC2/CTCF/RUVBL2/PAPD7/CHD4/CDCA5/OIP5/HIST2H3C/HIST3H2BB/DDX11/DNA2/CENPV/NCAPD3/NCAPH/XRCC6/NOC2L/HIST1H1D/HIST1H1E/HIST1H1B/H2AFX/HIST1H2BD/H3F3B/HIST1H1A/HELLS/HMGB1/HMGB2/HMGA1/HIST2H3A/CENPW/MCM2/MCM3/MCM4/MCM5/MCM6/MCM7/MRE11A/HIST2H2BF/NASP/NUSAP1/GINS2/MIS18A/PAF1/NCAPG2/HJURP/HIST2H4B/H2AFY2/ASF1B/CASC5/RBBP4/RBBP7/BLM/CENPK/HIST2H3D/TOP1/TOP2A/TP53/TPR/CENPM/CE…	96
GO:0006325	GO:0006325	chromatin organization	159/918	747/18679	4.39e-59	9.25e-57	7.47e-57	CHAF1A/CDK2/CDK4/SAP18/HMG20B/PRMT5/RBM14/MCRS1/CARM1/ANP32B/CENPA/CTCF/ZMYND11/RUVBL2/CHD4/WDR5/WDHD1/SUPT16H/OIP5/LEO1/HIST2H3C/HIST3H2BB/CTBP1/DNMT1/ARID2/CENPV/FBL/EYA2/EZH2/MTF2/PAXIP1/KDM1A/USP22/SIN3A/PHF19/NOC2L/TAF5L/ATAD2/SETD2/UHRF1/HIST1H1D/HIST1H1E/HIST1H1B/HIST1H2AE/H2AFX/H2AFZ/HIST1H2BD/H3F3B/HIST1H1A/HCFC1/HDAC2/HELLS/HMGB1/HMGB2/HMGA1/HIST2H2AB/PRMT1/HIST2H3A/CENPW/MCM2/MEN1/HIST…	159
GO:0048285	GO:0048285	organelle fission	137/918	560/18679	1.9e-58	3.83e-56	3.09e-56	SMC4/CDK2/NDC80/PRMT5/TUBGCP3/MAD2L2/SSSCA1/SMC2/SPAG5/CENPE/CENPF/NEK6/KIF2C/RCC1/PAPD7/UBE2C/CIT/ZWINT/CDCA5/OIP5/CKS2/NEDD1/KIF18B/SPC24/CDCA2/CENPV/FANCA/FANCD2/SKA3/TPX2/SMC5/RRS1/PDS5A/NCAPD3/NCAPH/KIF4A/ASPM/FBXO5/MTBP/UBE2S/GPR3/CHAMP1/RACGAP1/MSH6/HELLS/BIRC5/INCENP/KIF11/KIFC1/KIF22/KPNB1/CENPW/LRP5/MAD2L1/MKI67/MRE11A/MSH2/MYBL2/NEK2/NUSAP1/PLK1/MIS18A/ANLN/FAM64A/HAUS6/NCAPG2/SPDL1/TI…	137
GO:0051301	GO:0051301	cell division	146/918	642/18679	5.55e-58	1.07e-55	8.65e-56	SMC4/KIF20A/CDK2/CDK4/MAEA/TUBA1B/NDC80/PRMT5/MAD2L2/SSSCA1/SMC2/SPAG5/CENPE/CENPF/USP39/NEK6/KIF2C/RAB35/RCC1/PAPD7/CNTRL/UBE2C/CIT/ZWINT/CDCA5/OIP5/CKS1B/CKS2/CNTROB/NEDD1/E2F7/KIF18B/SPC24/SGOL2/CDCA2/ECT2/CENPV/TUBB/SKA3/TPX2/SMC5/PDS5A/NCAPD3/NCAPH/KIF4A/ASPM/FBXO5/AATF/MTBP/UBE2S/GPR3/GIT1/RACGAP1/HELLS/BIRC5/INCENP/KIF11/KIFC1/CENPW/LIG1/LRP5/MAD2L1/MSH2/MYH10/NEK2/NUSAP1/PLK1/MIS18A/ANLN/…	146
GO:0044260	GO:0044260	cellular macromolecule metabolic process	636/918	8184/18679	1.99e-57	3.7e-55	2.98e-55	CHAF1A/PARP2/UBA2/SAE1/SNUPN/PPIF/TRIM28/CDK2/ALYREF/CDK4/DDX39A/HNRNPR/SRRM1/SF3B4/SAP18/SF3A1/TRAIP/CDKN3/HMG20B/TUBA1B/TUBB4B/PRMT5/UBAC1/RBM14/MCRS1/TOMM40/MAD2L2/PPIH/SYNCRIP/CARM1/HYOU1/NOP56/RNASEH2A/ANP32B/RPP30/MRPL28/CENPB/PRPF8/CENPE/POLR3G/IVNS1ABP/CENPF/RAD51AP1/CTCF/USP39/POLD3/POLQ/PTGES3/PLK4/NUP50/ZMYND11/SRSF10/NEK6/UTP14A/RUVBL2/TCERG1/DBF4/HNRNPA0/CBX1/SF3B2/PAPD7/NUDT21/CPSF6…	636
GO:0006260	GO:0006260	DNA replication	100/918	304/18679	1.51e-55	2.7e-53	2.18e-53	CHAF1A/CDK2/ALYREF/RBM14/RNASEH2A/POLD3/POLQ/PTGES3/DBF4/SUPT16H/E2F7/DKC1/DNA2/DUT/FEN1/PDS5A/GTPBP4/ORC6/ORC3/POLA2/RNASEH1/MMS22L/SIN3A/CACYBP/HMGA1/HRAS/APEX1/MCIDAS/LIG1/MCM2/MCM3/MCM4/MCM5/MCM6/MCM7/MEN1/MRE11A/NASP/NFIX/TONSL/NUP98/NVL/ORC1/PCNA/DTL/GINS2/POLE3/POLA1/POLD1/POLE/POLE2/TIPIN/MCM10/PRIM1/PTMS/RAD1/RBBP4/RBBP6/RBBP7/UPF1/RFC1/RFC2/RFC3/RFC4/RFC5/RPA1/RRM1/RRM2/CHTF18/CLSPN/BLM…	100
GO:0006333	GO:0006333	chromatin assembly or disassembly	77/918	180/18679	9.69e-53	1.66e-50	1.34e-50	CHAF1A/ANP32B/CENPA/CTCF/SUPT16H/OIP5/HIST2H3C/HIST3H2BB/ARID2/CENPV/NOC2L/HIST1H1D/HIST1H1E/HIST1H1B/H2AFX/HIST1H2BD/H3F3B/HIST1H1A/HELLS/HMGB2/HMGA1/HIST2H3A/CENPW/MCM2/HIST2H2BF/NASP/MIS18A/PAF1/MAP1S/HJURP/HIST2H4B/H2AFY2/ASF1B/CASC5/RBBP4/RBBP7/CENPK/HIST2H3D/SMARCA4/SMARCB1/SMARCC1/SMARCD1/TP53/TPR/CENPM/CENPU/KAT6A/CHAF1B/ARID1A/HIST1H2BG/HIST1H2BL/HIST1H2BN/HIST1H2BF/HIST1H2BE/HIST1H2BH/H…	77
GO:0044770	GO:0044770	cell cycle phase transition	121/918	489/18679	4.62e-52	7.65e-50	6.17e-50	CDK2/CDK4/CDKN3/TUBB4B/TUBGCP3/MAD2L2/CENPE/CENPF/PLK4/NEK6/DBF4/RCC1/CNTRL/UBE2C/CIT/CDCA5/CKS1B/NEDD1/IQGAP3/LIN54/E2F7/DHFR/E2F1/EIF4EBP1/TUBB/EZH2/FOXM1/SMC5/ORC6/ORC3/POLA2/SIN3A/FBXO5/MTBP/UBE2S/PRPF19/BIRC5/HSP90AA1/MAD2L1/MCM2/MCM3/MCM4/MCM5/MCM6/MCM7/MEN1/MRE11A/MYBL2/NEK2/ODF2/ORC1/PCNA/PCNT/GTSE1/PLK1/POLA1/POLE/POLE2/ANLN/TIPIN/FANCI/MCM10/RBM38/PRIM1/CENPJ/PRKDC/RCC2/PSMC3/PSMD3/PSMD…	121
GO:0006323	GO:0006323	DNA packaging	78/918	190/18679	9.03e-52	1.44e-49	1.16e-49	CHAF1A/SMC4/ANP32B/CENPA/SMC2/CTCF/PAPD7/CDCA5/OIP5/HIST2H3C/HIST3H2BB/CENPV/NCAPD3/NCAPH/NOC2L/HIST1H1D/HIST1H1E/HIST1H1B/H2AFX/HIST1H2BD/H3F3B/HIST1H1A/HELLS/HMGB2/HMGA1/HIST2H3A/CENPW/MCM2/HIST2H2BF/NASP/NUSAP1/MIS18A/PAF1/NCAPG2/HJURP/HIST2H4B/H2AFY2/ASF1B/CASC5/RBBP4/RBBP7/CENPK/HIST2H3D/TOP2A/TP53/TPR/CENPM/CENPU/KAT6A/CHAF1B/HIST1H2BG/HIST1H2BL/HIST1H2BN/HIST1H2BF/HIST1H2BE/HIST1H2BH/HIST1…	78
GO:0008150	GO:0008150	biological_process	918/918	16536/18679	1.27e-50	1.96e-48	1.58e-48	POM121C/C17orf96/TROAP/CHAF1A/PARP2/SMC4/UBA2/SAE1/SNUPN/PPIF/KIF20A/TRIM28/CDK2/ALYREF/CDK4/DDX39A/HNRNPR/SRRM1/SF3B4/SIGMAR1/SAP18/SF3A1/TRAIP/MAEA/CDKN3/HMG20B/TUBA1B/TUBB4B/NDC80/PRMT5/UBAC1/TUBGCP3/CFDP1/RBM14/MCRS1/TOMM40/MAD2L2/TACC3/PPIH/SYNCRIP/CARM1/HYOU1/NOP56/SSSCA1/RNASEH2A/ANP32B/RPP30/MRPL28/CENPA/CENPB/SMC2/PRPF8/AHSA1/PAICS/SPAG5/CENPE/POLR3G/IVNS1ABP/CENPF/RAD51AP1/CTCF/USP39/PO…	918
GO:0044772	GO:0044772	mitotic cell cycle phase transition	116/918	465/18679	2.81e-50	4.21e-48	3.4e-48	CDK2/CDK4/CDKN3/TUBB4B/TUBGCP3/MAD2L2/CENPE/CENPF/PLK4/NEK6/DBF4/RCC1/CNTRL/UBE2C/CIT/CDCA5/CKS1B/NEDD1/IQGAP3/LIN54/E2F7/DHFR/E2F1/EIF4EBP1/TUBB/EZH2/FOXM1/SMC5/ORC6/ORC3/POLA2/SIN3A/FBXO5/MTBP/UBE2S/BIRC5/HSP90AA1/MAD2L1/MCM2/MCM3/MCM4/MCM5/MCM6/MCM7/MRE11A/MYBL2/NEK2/ODF2/ORC1/PCNA/PCNT/GTSE1/PLK1/POLA1/POLE/POLE2/ANLN/FANCI/MCM10/RBM38/PRIM1/CENPJ/PRKDC/RCC2/PSMC3/PSMD3/PSMD4/USP37/RBBP4/RPA1…	116
GO:0071824	GO:0071824	protein-DNA complex subunit organization	81/918	217/18679	6.65e-50	9.63e-48	7.77e-48	CHAF1A/ANP32B/CENPA/CENPE/CENPF/CTCF/SUPT16H/OIP5/HIST2H3C/HIST3H2BB/ARID2/CENPV/SETD2/HIST1H1D/HIST1H1E/HIST1H1B/H2AFX/HIST1H2BD/H3F3B/HIST1H1A/HELLS/HMGB1/HMGB2/HMGA1/HIST2H3A/CENPW/MCM2/HIST2H2BF/NASP/MIS18A/PAF1/HJURP/HIST2H4B/H2AFY2/ASF1B/CAND1/PSMC3/CASC5/RBBP4/RBBP7/RPA1/CENPK/POLR1E/HIST2H3D/SMARCA4/SMARCB1/SMARCC1/SMARCD1/XRCC2/CENPM/CENPU/KAT6A/CHAF1B/ARID1A/CDC45/HIST1H2BG/HIST1H2BL/HI…	81
GO:0034728	GO:0034728	nucleosome organization	70/918	165/18679	1.07e-47	1.5e-45	1.21e-45	CHAF1A/ANP32B/CENPA/CTCF/SUPT16H/OIP5/HIST2H3C/HIST3H2BB/ARID2/SETD2/HIST1H1D/HIST1H1E/HIST1H1B/H2AFX/HIST1H2BD/H3F3B/HIST1H1A/HMGB2/HMGA1/HIST2H3A/CENPW/MCM2/HIST2H2BF/NASP/MIS18A/PAF1/HJURP/HIST2H4B/H2AFY2/ASF1B/CASC5/RBBP4/RBBP7/CENPK/HIST2H3D/SMARCA4/SMARCB1/SMARCC1/SMARCD1/CENPM/CENPU/KAT6A/CHAF1B/ARID1A/HIST1H2BG/HIST1H2BL/HIST1H2BN/HIST1H2BF/HIST1H2BE/HIST1H2BH/HIST1H2BI/HIST1H2BO/HIST2H2B…	70
GO:0007059	GO:0007059	chromosome segregation	84/918	250/18679	1.65e-47	2.25e-45	1.82e-45	SMC4/NDC80/MAD2L2/SMC2/SPAG5/CENPE/CENPF/CTCF/NEK6/KIF2C/RCC1/PAPD7/UBE2C/CIT/ZWINT/CDCA5/KIF18B/SGOL2/CDCA2/DDX11/ECT2/FANCD2/SKA3/SMC5/RRS1/PDS5A/NCAPD3/NCAPH/FBXO5/CHAMP1/RACGAP1/BIRC5/INCENP/KIF11/KIFC1/KIF22/KPNB1/CENPW/MAD2L1/MRE11A/NEK2/NUSAP1/PLK1/MIS18A/SPDL1/CDCA8/HJURP/NDC1/RCC2/RAD18/CASC5/SPC25/RAD21/SFPQ/BRCA1/BRCA2/BUB1/BUB1B/TOP1/TOP2A/TPR/TTK/UBE2I/ZNF207/NUP37/DSCC1/MCMBP/FAM83D…	84
GO:0043170	GO:0043170	macromolecule metabolic process	646/918	8854/18679	2.65e-47	3.51e-45	2.83e-45	CHAF1A/PARP2/UBA2/SAE1/SNUPN/PPIF/TRIM28/CDK2/ALYREF/CDK4/DDX39A/HNRNPR/SRRM1/SF3B4/SAP18/SF3A1/TRAIP/CDKN3/HMG20B/TUBA1B/TUBB4B/PRMT5/UBAC1/RBM14/MCRS1/TOMM40/MAD2L2/PPIH/SYNCRIP/CARM1/HYOU1/NOP56/RNASEH2A/ANP32B/RPP30/MRPL28/CENPB/PRPF8/CENPE/POLR3G/IVNS1ABP/CENPF/RAD51AP1/CTCF/USP39/POLD3/POLQ/PTGES3/PLK4/NUP50/ZMYND11/SRSF10/NEK6/UTP14A/RUVBL2/TCERG1/DBF4/HNRNPA0/CBX1/SF3B2/PAPD7/NUDT21/CPSF6…	646
GO:0006974	GO:0006974	cellular response to DNA damage stimulus	142/918	741/18679	1.01e-46	1.29e-44	1.04e-44	CHAF1A/PARP2/TRIM28/CDK2/ALYREF/DDX39A/RBM14/MCRS1/MAD2L2/RNASEH2A/RAD51AP1/POLD3/POLQ/NEK6/RUVBL2/PAPD7/SUPT16H/CDCA5/ALKBH2/PARP1/E2F7/DNA2/E2F1/EYA2/FANCA/FANCD2/FANCG/DDIAS/FEN1/PAXIP1/KDM1A/FOXM1/SMC5/MMS22L/XRCC6/AATF/PRPF19/SETD2/UBE2T/UHRF1/MSH6/H2AFX/HMGB1/HMGB2/HMGA1/APEX1/IFI16/KIF22/LIG1/MCM7/MEN1/MRE11A/MSH2/TONSL/NONO/PCNA/GTSE1/DTL/GINS2/PLK1/POLA1/POLD1/POLE/POLE2/POLR2C/POLR2E/NS…	142
GO:0006281	GO:0006281	DNA repair	110/918	450/18679	1.03e-46	1.29e-44	1.04e-44	CHAF1A/PARP2/TRIM28/CDK2/RBM14/MCRS1/MAD2L2/RNASEH2A/RAD51AP1/POLD3/POLQ/RUVBL2/PAPD7/SUPT16H/CDCA5/ALKBH2/PARP1/DNA2/EYA2/FANCA/FANCD2/FANCG/FEN1/PAXIP1/FOXM1/SMC5/MMS22L/XRCC6/PRPF19/SETD2/UBE2T/UHRF1/MSH6/H2AFX/HMGB1/HMGB2/HMGA1/APEX1/KIF22/LIG1/MEN1/MRE11A/MSH2/TONSL/NONO/PCNA/DTL/GINS2/POLA1/POLD1/POLE/POLE2/POLR2C/POLR2E/NSMCE4A/FANCL/RIF1/FANCI/PPP5C/TDP1/PRKDC/RAD18/BARD1/RAD1/RAD21/RAD23…	110
GO:0031497	GO:0031497	chromatin assembly	67/918	155/18679	2.48e-46	3.02e-44	2.44e-44	CHAF1A/ANP32B/CENPA/CTCF/OIP5/HIST2H3C/HIST3H2BB/CENPV/NOC2L/HIST1H1D/HIST1H1E/HIST1H1B/H2AFX/HIST1H2BD/H3F3B/HIST1H1A/HELLS/HMGB2/HMGA1/HIST2H3A/CENPW/MCM2/HIST2H2BF/NASP/MIS18A/PAF1/HJURP/HIST2H4B/H2AFY2/ASF1B/CASC5/RBBP4/RBBP7/CENPK/HIST2H3D/TP53/TPR/CENPM/CENPU/KAT6A/CHAF1B/HIST1H2BG/HIST1H2BL/HIST1H2BN/HIST1H2BF/HIST1H2BE/HIST1H2BH/HIST1H2BI/HIST1H2BO/HIST2H2BE/HIST1H3A/HIST1H3C/HIST1H3I/HIS…	67
GO:0009987	GO:0009987	cellular process	877/918	14859/18679	4.36e-46	5.18e-44	4.18e-44	C17orf96/CHAF1A/PARP2/SMC4/UBA2/SAE1/SNUPN/PPIF/KIF20A/TRIM28/CDK2/ALYREF/CDK4/DDX39A/HNRNPR/SRRM1/SF3B4/SIGMAR1/SAP18/SF3A1/TRAIP/MAEA/CDKN3/HMG20B/TUBA1B/TUBB4B/NDC80/PRMT5/UBAC1/TUBGCP3/CFDP1/RBM14/MCRS1/TOMM40/MAD2L2/TACC3/PPIH/SYNCRIP/CARM1/HYOU1/NOP56/SSSCA1/RNASEH2A/ANP32B/RPP30/MRPL28/CENPA/CENPB/SMC2/PRPF8/PAICS/SPAG5/CENPE/POLR3G/IVNS1ABP/CENPF/RAD51AP1/CTCF/USP39/POLD3/POLQ/PTGES3/PLK4…	877
GO:0016070	GO:0016070	RNA metabolic process	410/918	4450/18679	5.65e-46	6.55e-44	5.28e-44	SNUPN/TRIM28/CDK2/ALYREF/DDX39A/HNRNPR/SRRM1/SF3B4/SAP18/SF3A1/HMG20B/PRMT5/RBM14/MCRS1/MAD2L2/PPIH/SYNCRIP/CARM1/NOP56/RNASEH2A/RPP30/CENPB/PRPF8/POLR3G/IVNS1ABP/CENPF/CTCF/USP39/NUP50/ZMYND11/SRSF10/UTP14A/RUVBL2/TCERG1/HNRNPA0/CBX1/SF3B2/NUDT21/CPSF6/CHD4/WDR5/HNRNPUL1/PSIP1/WDHD1/SUPT16H/TOE1/DIS3L/CLNS1A/LEO1/RAVER1/HIST2H3C/NUP35/LIN54/PARP1/E2F7/CTBP1/DHX15/DHFR/DKC1/DLX1/DNA2/DNMT1/ATN1/E…	410
GO:0044238	GO:0044238	primary metabolic process	692/918	10045/18679	1.25e-43	1.41e-41	1.14e-41	CHAF1A/PARP2/UBA2/SAE1/SNUPN/PPIF/TRIM28/CDK2/ALYREF/CDK4/DDX39A/HNRNPR/SRRM1/SF3B4/SAP18/SF3A1/TRAIP/CDKN3/HMG20B/TUBA1B/TUBB4B/PRMT5/UBAC1/RBM14/MCRS1/TOMM40/MAD2L2/PPIH/SYNCRIP/CARM1/HYOU1/NOP56/RNASEH2A/ANP32B/RPP30/MRPL28/CENPB/PRPF8/PAICS/CENPE/POLR3G/IVNS1ABP/CENPF/RAD51AP1/CTCF/USP39/POLD3/POLQ/PTGES3/PLK4/NUP50/ZMYND11/SRSF10/NEK6/MTHFD2/UTP14A/RUVBL2/TCERG1/DBF4/HNRNPA0/CBX1/SF3B2/PAPD7…	692
GO:0051726	GO:0051726	regulation of cell cycle	157/918	950/18679	3.4e-43	3.75e-41	3.03e-41	CDK2/CDK4/MAEA/CDKN3/PRMT5/RBM14/MAD2L2/TACC3/SPAG5/CENPE/CENPF/CTCF/PLK4/NEK6/RCC1/UBE2C/CIT/ZWINT/CDCA5/CKS1B/CKS2/LIN54/E2F7/CTBP1/E2F1/E2F2/ECT2/EIF4EBP1/EIF4G2/CENPV/EZH2/DDIAS/TPX2/FOXM1/SMC5/BOP1/USP22/PES1/GTPBP4/ASPM/SIN3A/FBXO5/AATF/MTBP/PRPF19/GPR3/GAS2L3/GIT1/RACGAP1/HCFC1/HDAC2/HRAS/HSPA8/BIRC5/MCIDAS/KIF11/LRP5/MAD2L1/MEN1/MRE11A/MSH2/MYBL2/NEK2/ORC1/PA2G4/PAK1/NUSAP1/GTSE1/DTL/CDK5…	157
GO:0044237	GO:0044237	cellular metabolic process	691/918	10056/18679	5.61e-43	6.04e-41	4.88e-41	CHAF1A/PARP2/UBA2/SAE1/SNUPN/PPIF/TRIM28/CDK2/ALYREF/CDK4/DDX39A/HNRNPR/SRRM1/SF3B4/SAP18/SF3A1/TRAIP/CDKN3/HMG20B/TUBA1B/TUBB4B/PRMT5/UBAC1/RBM14/MCRS1/TOMM40/MAD2L2/PPIH/SYNCRIP/CARM1/HYOU1/NOP56/RNASEH2A/ANP32B/RPP30/MRPL28/CENPB/PRPF8/PAICS/CENPE/POLR3G/IVNS1ABP/CENPF/RAD51AP1/CTCF/USP39/POLD3/POLQ/PTGES3/PLK4/NUP50/ZMYND11/SRSF10/NEK6/MTHFD2/UTP14A/RUVBL2/TCERG1/DBF4/HNRNPA0/CBX1/SF3B2/PAPD7…	691
GO:0065004	GO:0065004	protein-DNA complex assembly	70/918	190/18679	9.29e-43	9.79e-41	7.9e-41	CHAF1A/ANP32B/CENPA/CENPE/CENPF/OIP5/HIST2H3C/HIST3H2BB/CENPV/HIST1H1D/HIST1H1E/HIST1H1B/H2AFX/HIST1H2BD/H3F3B/HIST1H1A/HELLS/HMGB1/HMGB2/HIST2H3A/CENPW/MCM2/HIST2H2BF/NASP/MIS18A/HJURP/HIST2H4B/H2AFY2/ASF1B/CAND1/PSMC3/CASC5/RBBP4/RBBP7/RPA1/CENPK/POLR1E/HIST2H3D/XRCC2/CENPM/CENPU/KAT6A/CHAF1B/CDC45/HIST1H2BG/HIST1H2BL/HIST1H2BN/HIST1H2BF/HIST1H2BE/HIST1H2BH/HIST1H2BI/HIST1H2BO/HIST2H2BE/HIST1H3…	70
GO:0009059	GO:0009059	macromolecule biosynthetic process	427/918	4940/18679	5.39e-41	5.55e-39	4.48e-39	CHAF1A/PARP2/TRIM28/CDK2/ALYREF/CDK4/SRRM1/SAP18/HMG20B/PRMT5/RBM14/MCRS1/MAD2L2/SYNCRIP/CARM1/RNASEH2A/MRPL28/CENPB/POLR3G/IVNS1ABP/CENPF/CTCF/POLD3/POLQ/PTGES3/NUP50/ZMYND11/SRSF10/RUVBL2/TCERG1/DBF4/CBX1/PAPD7/NUDT21/CHD4/WDR5/HNRNPUL1/PSIP1/SUPT16H/LEO1/HIST2H3C/MRPL55/NUP35/LIN54/PARP1/E2F7/CTBP1/B3GALNT2/DHFR/DKC1/DLX1/DNA2/DNMT1/ATN1/DUT/E2F1/E2F2/EGR1/ZNF367/ARID2/EIF4EBP1/EIF4G1/EIF4G2/E…	427
GO:0006334	GO:0006334	nucleosome assembly	59/918	139/18679	2.41e-40	2.42e-38	1.96e-38	CHAF1A/ANP32B/CENPA/OIP5/HIST2H3C/HIST3H2BB/HIST1H1D/HIST1H1E/HIST1H1B/H2AFX/HIST1H2BD/H3F3B/HIST1H1A/HMGB2/HIST2H3A/CENPW/MCM2/HIST2H2BF/NASP/MIS18A/HJURP/HIST2H4B/H2AFY2/ASF1B/CASC5/RBBP4/RBBP7/CENPK/HIST2H3D/CENPM/CENPU/KAT6A/CHAF1B/HIST1H2BG/HIST1H2BL/HIST1H2BN/HIST1H2BF/HIST1H2BE/HIST1H2BH/HIST1H2BI/HIST1H2BO/HIST2H2BE/HIST1H3A/HIST1H3C/HIST1H3I/HIST1H3G/HIST1H3J/HIST1H3H/HIST1H3B/HIST1H4D/H…	59
GO:0071704	GO:0071704	organic substance metabolic process	697/918	10375/18679	1.67e-39	1.65e-37	1.33e-37	CHAF1A/PARP2/UBA2/SAE1/SNUPN/PPIF/TRIM28/CDK2/ALYREF/CDK4/DDX39A/HNRNPR/SRRM1/SF3B4/SAP18/SF3A1/TRAIP/CDKN3/HMG20B/TUBA1B/TUBB4B/PRMT5/UBAC1/RBM14/MCRS1/TOMM40/MAD2L2/PPIH/SYNCRIP/CARM1/HYOU1/NOP56/RNASEH2A/ANP32B/RPP30/MRPL28/CENPB/PRPF8/PAICS/CENPE/POLR3G/IVNS1ABP/CENPF/RAD51AP1/CTCF/USP39/POLD3/POLQ/PTGES3/PLK4/NUP50/ZMYND11/SRSF10/NEK6/MTHFD2/UTP14A/RUVBL2/TCERG1/DBF4/HNRNPA0/CBX1/SF3B2/PAPD7…	697
GO:0006261	GO:0006261	DNA-dependent DNA replication	55/918	124/18679	6.21e-39	5.99e-37	4.84e-37	CDK2/ALYREF/RNASEH2A/POLD3/POLQ/E2F7/DNA2/FEN1/ORC6/POLA2/RNASEH1/MMS22L/HMGA1/APEX1/LIG1/MCM2/MCM3/MCM4/MCM5/MCM6/MCM7/MRE11A/TONSL/ORC1/PCNA/GINS2/POLA1/POLD1/POLE/POLE2/TIPIN/MCM10/PRIM1/RFC1/RFC2/RFC3/RFC4/RFC5/RPA1/BLM/GINS3/BRCA2/TOP2A/SLBP/MCMBP/DBF4B/CDT1/SMC1A/CDC7/CDC45/MCM8/CCNE1/TICRR/GINS1/CDC6	55
GO:0044249	GO:0044249	cellular biosynthetic process	469/918	5826/18679	6.35e-38	6.01e-36	4.85e-36	CHAF1A/PARP2/TRIM28/CDK2/ALYREF/CDK4/SRRM1/SAP18/HMG20B/PRMT5/RBM14/MCRS1/MAD2L2/SYNCRIP/CARM1/RNASEH2A/MRPL28/CENPB/PAICS/POLR3G/IVNS1ABP/CENPF/CTCF/POLD3/POLQ/PTGES3/NUP50/ZMYND11/SRSF10/MTHFD2/RUVBL2/TCERG1/DBF4/CBX1/PAPD7/NUDT21/CHD4/WDR5/HNRNPUL1/PSIP1/SUPT16H/LEO1/HIST2H3C/MRPL55/NUP35/LIN54/SOGA1/PARP1/E2F7/CTBP1/B3GALNT2/DCK/DHFR/DKC1/DLAT/DLX1/DNA2/DNMT1/DPH2/ATN1/DUT/E2F1/E2F2/EGR1/ZNF3…	469
GO:0008152	GO:0008152	metabolic process	747/918	11641/18679	8.47e-38	7.85e-36	6.34e-36	CHAF1A/PARP2/UBA2/SAE1/SNUPN/PPIF/KIF20A/TRIM28/CDK2/ALYREF/CDK4/DDX39A/HNRNPR/SRRM1/SF3B4/SAP18/SF3A1/TRAIP/CDKN3/HMG20B/TUBA1B/TUBB4B/PRMT5/UBAC1/RBM14/MCRS1/TOMM40/MAD2L2/PPIH/SYNCRIP/CARM1/HYOU1/NOP56/RNASEH2A/ANP32B/RPP30/MRPL28/CENPB/PRPF8/AHSA1/PAICS/CENPE/POLR3G/IVNS1ABP/CENPF/RAD51AP1/CTCF/USP39/POLD3/POLQ/PTGES3/PLK4/NUP50/ZMYND11/SRSF10/NEK6/MTHFD2/UTP14A/RUVBL2/TCERG1/DBF4/HNRNPA0/CBX…	747
GO:0010467	GO:0010467	gene expression	432/918	5184/18679	1.94e-37	1.76e-35	1.42e-35	SNUPN/TRIM28/CDK2/ALYREF/CDK4/DDX39A/HNRNPR/SRRM1/SF3B4/SAP18/SF3A1/HMG20B/PRMT5/RBM14/MCRS1/MAD2L2/PPIH/SYNCRIP/CARM1/NOP56/ANP32B/RPP30/MRPL28/CENPB/PRPF8/POLR3G/IVNS1ABP/CENPF/CTCF/USP39/NUP50/ZMYND11/SRSF10/UTP14A/RUVBL2/TCERG1/HNRNPA0/CBX1/SF3B2/NUDT21/CPSF6/CHD4/WDR5/HNRNPUL1/PSIP1/WDHD1/SUPT16H/DIS3L/CLNS1A/ALKBH2/LEO1/RAVER1/HIST2H3C/IQGAP3/MRPL55/NUP35/CHCHD4/LIN54/PARP1/E2F7/CTBP1/DHX15…	432
GO:0065003	GO:0065003	macromolecular complex assembly	191/918	1481/18679	6.78e-37	6.04e-35	4.87e-35	CHAF1A/SNUPN/TRIM28/SF3A1/TUBA1B/TUBB4B/PRMT5/TUBGCP3/PPIH/ANP32B/CENPA/PRPF8/CENPE/CENPF/CTCF/USP39/POLQ/SRSF10/NEK6/RCC1/NUDT21/CPSF6/UBE2C/CHD4/CDC42EP1/PSIP1/OIP5/CLNS1A/HIST2H3C/HIST3H2BB/DIAPH1/DPYSL3/ECT2/EIF4EBP1/CENPV/TUBB/FANCA/FKBP4/DHX30/TPX2/PAXIP1/NUP205/SF3B3/PDSS1/KIF4A/PRPF6/ASPM/NOC2L/FBXO5/AGO2/UBE2S/PRPF19/NDUFAF4/RACGAP1/HIST1H1D/HIST1H1E/HIST1H1B/H2AFX/HIST1H2BD/H3F3B/HIST1H…	191
GO:1901576	GO:1901576	organic substance biosynthetic process	471/918	5928/18679	1.46e-36	1.27e-34	1.03e-34	CHAF1A/PARP2/TRIM28/CDK2/ALYREF/CDK4/SRRM1/SAP18/HMG20B/PRMT5/RBM14/MCRS1/MAD2L2/SYNCRIP/CARM1/RNASEH2A/MRPL28/CENPB/PAICS/POLR3G/IVNS1ABP/CENPF/CTCF/POLD3/POLQ/PTGES3/NUP50/ZMYND11/SRSF10/MTHFD2/RUVBL2/TCERG1/DBF4/CBX1/PAPD7/NUDT21/CHD4/WDR5/HNRNPUL1/PSIP1/SUPT16H/LEO1/HIST2H3C/MRPL55/NUP35/LIN54/SOGA1/PARP1/E2F7/CTBP1/B3GALNT2/DCK/DHFR/DKC1/DLAT/DLX1/DNA2/DNMT1/ATN1/DUT/E2F1/E2F2/EGR1/ZNF367/AR…	471
GO:0009058	GO:0009058	biosynthetic process	474/918	6013/18679	5.89e-36	5.06e-34	4.08e-34	CHAF1A/PARP2/TRIM28/CDK2/ALYREF/CDK4/SRRM1/SAP18/HMG20B/PRMT5/RBM14/MCRS1/MAD2L2/SYNCRIP/CARM1/RNASEH2A/MRPL28/CENPB/PAICS/POLR3G/IVNS1ABP/CENPF/CTCF/POLD3/POLQ/PTGES3/NUP50/ZMYND11/SRSF10/MTHFD2/RUVBL2/TCERG1/DBF4/CBX1/PAPD7/NUDT21/CHD4/WDR5/HNRNPUL1/PSIP1/SUPT16H/LEO1/HIST2H3C/MRPL55/NUP35/LIN54/SOGA1/PARP1/E2F7/CTBP1/B3GALNT2/DCK/DHFR/DKC1/DLAT/DLX1/DNA2/DNMT1/DPH2/ATN1/DUT/E2F1/E2F2/EGR1/ZNF3…	474
GO:0034645	GO:0034645	cellular macromolecule biosynthetic process	405/918	4786/18679	8.45e-36	7.12e-34	5.74e-34	CHAF1A/PARP2/TRIM28/CDK2/ALYREF/CDK4/SRRM1/SAP18/HMG20B/PRMT5/RBM14/MCRS1/MAD2L2/SYNCRIP/CARM1/RNASEH2A/MRPL28/CENPB/POLR3G/IVNS1ABP/CENPF/CTCF/POLD3/POLQ/PTGES3/ZMYND11/SRSF10/RUVBL2/TCERG1/DBF4/CBX1/PAPD7/NUDT21/CHD4/WDR5/HNRNPUL1/PSIP1/SUPT16H/LEO1/HIST2H3C/MRPL55/LIN54/PARP1/E2F7/CTBP1/B3GALNT2/DHFR/DKC1/DLX1/DNA2/DNMT1/ATN1/DUT/E2F1/E2F2/EGR1/ZNF367/ARID2/EIF4EBP1/EIF4G1/EIF4G2/EIF5/ETV1/ETV…	405
GO:0010564	GO:0010564	regulation of cell cycle process	106/918	540/18679	1.06e-35	8.79e-34	7.09e-34	CDK2/CDK4/PRMT5/RBM14/MAD2L2/SPAG5/CENPE/CENPF/CTCF/PLK4/NEK6/RCC1/UBE2C/CIT/CDCA5/E2F7/E2F1/ECT2/CENPV/EZH2/TPX2/FOXM1/SMC5/SIN3A/FBXO5/MTBP/PRPF19/GPR3/GIT1/RACGAP1/BIRC5/KIF11/LRP5/MAD2L1/MEN1/MRE11A/MSH2/NEK2/ORC1/NUSAP1/GTSE1/PLK1/ANLN/TIPIN/PHIP/FANCI/RBM38/CENPJ/PRKDC/RCC2/PSMC3/PSMD3/PSMD4/RAD1/CLSPN/BLM/SFPQ/STIL/SMARCA4/SOX15/BRCA1/BRCA2/AURKA/TCF3/BUB1/BUB1B/TFAP4/TP53/TP73/TPR/TTK/XPO…	106
GO:0033554	GO:0033554	cellular response to stress	219/918	1883/18679	1.08e-35	8.81e-34	7.11e-34	CHAF1A/PARP2/PPIF/TRIM28/CDK2/ALYREF/DDX39A/RBM14/MCRS1/MAD2L2/HYOU1/RNASEH2A/RAD51AP1/POLD3/POLQ/PTGES3/NUP50/ZMYND11/NEK6/RUVBL2/PAPD7/SUPT16H/CDCA5/ALKBH2/NUP35/CRKL/PARP1/E2F7/DDX11/DHFR/DNA2/E2F1/ECT2/EGR1/SLC29A1/EYA2/EZH2/FANCA/FANCD2/FANCG/DDIAS/FEN1/FKBP4/PAXIP1/KDM1A/FOXM1/SMC5/NUP205/NUP210/PHLPP1/NUP160/LARP1/NUP188/NUP62/MMS22L/XRCC6/AATF/PRPF19/GPS1/SETD2/UBE2T/UHRF1/MSH6/H2AFX/HDAC…	219
GO:0071822	GO:0071822	protein complex subunit organization	205/918	1720/18679	9.85e-35	7.87e-33	6.35e-33	CHAF1A/SMC4/TRIM28/TUBA1B/TUBB4B/NDC80/TUBGCP3/MAD2L2/TACC3/PPIH/ANP32B/MRPL28/CENPA/SMC2/SPAG5/CENPE/CENPF/CTCF/POLQ/NEK6/KIF2C/RCC1/NUDT21/CPSF6/UBE2C/CHD4/CDC42EP1/SUPT16H/OIP5/HIST2H3C/MRPL55/HIST3H2BB/KIF18B/DIAPH1/DPYSL3/ECT2/ARID2/EIF4EBP1/EMP2/TUBB/FANCA/FKBP4/TPX2/PAXIP1/NUP205/SF3B3/PDSS1/KIF4A/ASPM/FBXO5/UBE2S/WDR62/SETD2/NDUFAF4/RACGAP1/HIST1H1D/HIST1H1E/HIST1H1B/H2AFX/HIST1H2BD/H3F3B…	205
GO:0034622	GO:0034622	cellular macromolecular complex assembly	132/918	831/18679	2.84e-34	2.23e-32	1.8e-32	CHAF1A/SNUPN/SF3A1/TUBA1B/TUBB4B/PRMT5/TUBGCP3/ANP32B/CENPA/PRPF8/CENPE/CENPF/USP39/SRSF10/UBE2C/CDC42EP1/PSIP1/OIP5/CLNS1A/HIST2H3C/HIST3H2BB/DIAPH1/CENPV/TUBB/FKBP4/DHX30/NUP205/PRPF6/FBXO5/AGO2/UBE2S/PRPF19/NDUFAF4/HIST1H1D/HIST1H1E/HIST1H1B/H2AFX/HIST1H2BD/H3F3B/HIST1H1A/HELLS/HMGB1/HMGB2/HSP90AA1/HSPD1/HIST2H3A/INSIG1/CENPW/STMN1/MCM2/HIST2H2BF/NASP/NUP98/GEMIN4/NIN/NIP7/MIS18A/ANLN/ZNHIT6/D…	132
GO:0044271	GO:0044271	cellular nitrogen compound biosynthetic process	396/918	4705/18679	3.7e-34	2.86e-32	2.3e-32	TRIM28/CDK2/ALYREF/CDK4/SRRM1/SAP18/HMG20B/PRMT5/RBM14/MCRS1/MAD2L2/SYNCRIP/CARM1/MRPL28/CENPB/PAICS/POLR3G/IVNS1ABP/CENPF/CTCF/POLD3/POLQ/NUP50/ZMYND11/SRSF10/MTHFD2/RUVBL2/TCERG1/CBX1/PAPD7/NUDT21/CHD4/WDR5/HNRNPUL1/PSIP1/SUPT16H/LEO1/HIST2H3C/MRPL55/NUP35/LIN54/PARP1/E2F7/CTBP1/DCK/DHFR/DKC1/DLX1/DNMT1/ATN1/DUT/E2F1/E2F2/EGR1/ZNF367/ARID2/EIF4EBP1/EIF4G1/EIF4G2/EIF5/ETV1/ETV4/EWSR1/EYA2/EZH2/X…	396
GO:0098813	GO:0098813	nuclear chromosome segregation	59/918	174/18679	7.7e-34	5.85e-32	4.72e-32	SMC4/NDC80/MAD2L2/SMC2/SPAG5/CENPE/CENPF/KIF2C/PAPD7/UBE2C/CIT/ZWINT/CDCA5/KIF18B/ECT2/FANCD2/SMC5/RRS1/PDS5A/NCAPD3/NCAPH/FBXO5/CHAMP1/RACGAP1/KIFC1/KIF22/KPNB1/MAD2L1/MRE11A/NEK2/NUSAP1/PLK1/SPDL1/CDCA8/NDC1/RCC2/CASC5/BRCA2/BUB1/BUB1B/TOP2A/TPR/TTK/ZNF207/DSCC1/SEH1L/SMC1A/GSG2/PSRC1/CCNB1/KNSTRN/AURKB/PTTG1/TRIP13/ESPL1/DLGAP5/CDC20/NCAPD2/KIF14	59
GO:0044085	GO:0044085	cellular component biogenesis	255/918	2466/18679	2e-33	1.49e-31	1.2e-31	CHAF1A/SNUPN/TRIM28/SF3A1/TUBA1B/TUBB4B/PRMT5/TUBGCP3/RBM14/PPIH/NOP56/ANP32B/CENPA/PRPF8/CENPE/CENPF/CTCF/USP39/POLQ/PLK4/SRSF10/NEK6/UTP14A/RCC1/NUDT21/CPSF6/UBE2C/CHD4/CDC42EP1/PSIP1/OIP5/DIS3L/CNTROB/CLNS1A/HIST2H3C/HIST3H2BB/DAG1/DIAPH1/DKC1/DPYSL3/ECT2/EIF4EBP1/CENPV/EMP2/TUBB/FBL/FANCA/DZIP1/FKBP4/DHX30/TPX2/PAXIP1/RRP1B/NUP205/FLOT2/RRS1/BOP1/EXOSC2/SF3B3/PES1/GTPBP4/PDSS1/KIF4A/PRPF6/NOL…	255
GO:0000070	GO:0000070	mitotic sister chromatid segregation	48/918	113/18679	4.9e-33	3.6e-31	2.91e-31	SMC4/NDC80/MAD2L2/SMC2/SPAG5/CENPE/CENPF/KIF2C/PAPD7/UBE2C/CIT/ZWINT/CDCA5/KIF18B/SMC5/RRS1/PDS5A/NCAPD3/NCAPH/FBXO5/CHAMP1/KIFC1/KIF22/KPNB1/MAD2L1/NEK2/NUSAP1/PLK1/SPDL1/CDCA8/BUB1/BUB1B/TPR/TTK/ZNF207/DSCC1/SEH1L/SMC1A/GSG2/PSRC1/CCNB1/KNSTRN/PTTG1/ESPL1/DLGAP5/CDC20/NCAPD2/KIF14	48
GO:0016568	GO:0016568	chromatin modification	109/918	608/18679	5.37e-33	3.89e-31	3.14e-31	CDK2/HMG20B/PRMT5/RBM14/MCRS1/CARM1/CENPA/CTCF/ZMYND11/RUVBL2/CHD4/WDR5/OIP5/LEO1/CTBP1/DNMT1/ARID2/CENPV/FBL/EYA2/EZH2/MTF2/PAXIP1/KDM1A/USP22/SIN3A/PHF19/NOC2L/TAF5L/ATAD2/SETD2/UHRF1/HIST1H1B/HCFC1/HDAC2/HELLS/HMGB1/HMGB2/HMGA1/PRMT1/CENPW/MEN1/NASP/MBD3/MIS18A/POLE3/CHRAC1/PAF1/BCOR/WHSC1L1/HJURP/PPP5C/HIST2H4B/H2AFY2/CHD7/ASF1B/CASC5/EP400/BEND3/RBBP4/RBBP7/RBL1/RNF2/CENPK/SFPQ/SMARCA4/SMARC…	109
GO:0006271	GO:0006271	DNA strand elongation involved in DNA replication	29/918	35/18679	9.04e-33	6.44e-31	5.2e-31	RNASEH2A/POLD3/DNA2/FEN1/POLA2/RNASEH1/APEX1/LIG1/MCM2/MCM3/MCM4/MCM5/MCM6/MCM7/PCNA/GINS2/POLA1/POLD1/PRIM1/RFC1/RFC2/RFC3/RFC4/RFC5/RPA1/GINS3/CDC45/MCM8/GINS1	29
GO:0022616	GO:0022616	DNA strand elongation	30/918	38/18679	1.18e-32	8.29e-31	6.69e-31	RNASEH2A/POLD3/DNA2/FEN1/POLA2/RNASEH1/APEX1/LIG1/MCM2/MCM3/MCM4/MCM5/MCM6/MCM7/PCNA/GINS2/POLA1/POLD1/PRIM1/RFC1/RFC2/RFC3/RFC4/RFC5/RPA1/GINS3/DCLRE1B/CDC45/MCM8/GINS1	30
GO:0000819	GO:0000819	sister chromatid segregation	49/918	121/18679	1.65e-32	1.14e-30	9.18e-31	SMC4/NDC80/MAD2L2/SMC2/SPAG5/CENPE/CENPF/KIF2C/PAPD7/UBE2C/CIT/ZWINT/CDCA5/KIF18B/SMC5/RRS1/PDS5A/NCAPD3/NCAPH/FBXO5/CHAMP1/KIFC1/KIF22/KPNB1/MAD2L1/NEK2/NUSAP1/PLK1/SPDL1/CDCA8/BUB1/BUB1B/TOP2A/TPR/TTK/ZNF207/DSCC1/SEH1L/SMC1A/GSG2/PSRC1/CCNB1/KNSTRN/PTTG1/ESPL1/DLGAP5/CDC20/NCAPD2/KIF14	49
GO:0006396	GO:0006396	RNA processing	123/918	768/18679	2.93e-32	2e-30	1.61e-30	SNUPN/ALYREF/DDX39A/HNRNPR/SRRM1/SF3B4/SAP18/SF3A1/PRMT5/PPIH/SYNCRIP/NOP56/RPP30/PRPF8/IVNS1ABP/USP39/SRSF10/UTP14A/HNRNPA0/SF3B2/NUDT21/CPSF6/HNRNPUL1/PSIP1/WDHD1/DIS3L/CLNS1A/LEO1/RAVER1/DHX15/DKC1/PDE12/FBL/XRN2/PUF60/DHX30/RALY/RRP1B/RRS1/BOP1/EXOSC2/SF3B3/PES1/PRPF6/NOL11/AGO2/PRPF19/GRSF1/FTSJ2/HNRNPD/HNRNPF/HNRNPK/HNRNPU/HSPA8/MAGOH/HNRNPM/NCL/NONO/PA2G4/GEMIN4/PCBP1/SRRT/NOP58/WBP11/EXOS…	123
GO:0006310	GO:0006310	DNA recombination	66/918	243/18679	3.71e-31	2.49e-29	2.01e-29	ALYREF/RBM14/MCRS1/RAD51AP1/POLD3/POLQ/RUVBL2/DNA2/FEN1/PAXIP1/SMC5/POLA2/MMS22L/XRCC6/MSH6/PSMC3IP/H2AFX/HMGB1/HMGB2/APEX1/HSPD1/KPNA2/LIG1/MRE11A/MSH2/TONSL/NONO/PCNA/GINS2/POLA1/POLD1/POLE/POLE2/NSMCE4A/PRIM1/PRKDC/RAD18/RAD21/RFC1/RFC2/RFC3/RFC4/RFC5/RPA1/FIGNL1/BLM/SFPQ/BRCA1/BRCA2/TCF3/TOP2A/UBE2N/WHSC1/XRCC2/NABP2/CDC7/CDC45/RHNO1/RAD54L/MCM8/ACTL6A/EXO1/TRIP13/RECQL4/MDC1/VPRBP	66
GO:0018130	GO:0018130	heterocycle biosynthetic process	359/918	4225/18679	7.72e-31	5.11e-29	4.12e-29	TRIM28/CDK2/ALYREF/SRRM1/SAP18/HMG20B/PRMT5/RBM14/MCRS1/MAD2L2/CARM1/CENPB/PAICS/POLR3G/IVNS1ABP/CENPF/CTCF/POLD3/POLQ/NUP50/ZMYND11/SRSF10/MTHFD2/RUVBL2/TCERG1/CBX1/PAPD7/NUDT21/CHD4/WDR5/HNRNPUL1/PSIP1/SUPT16H/LEO1/HIST2H3C/NUP35/LIN54/PARP1/E2F7/CTBP1/DCK/DHFR/DKC1/DLX1/DNMT1/ATN1/DUT/E2F1/E2F2/EGR1/ZNF367/ARID2/ETV1/ETV4/EWSR1/EYA2/EZH2/XRN2/MTF2/PUF60/PAXIP1/KDM1A/FOXM1/PPRC1/NUP205/NUP210/N…	359
GO:0034654	GO:0034654	nucleobase-containing compound biosynthetic process	353/918	4158/18679	4.27e-30	2.78e-28	2.25e-28	TRIM28/CDK2/ALYREF/SRRM1/SAP18/HMG20B/PRMT5/RBM14/MCRS1/MAD2L2/CARM1/CENPB/PAICS/POLR3G/IVNS1ABP/CENPF/CTCF/POLD3/POLQ/NUP50/ZMYND11/SRSF10/RUVBL2/TCERG1/CBX1/PAPD7/NUDT21/CHD4/WDR5/HNRNPUL1/PSIP1/SUPT16H/LEO1/HIST2H3C/NUP35/LIN54/PARP1/E2F7/CTBP1/DCK/DHFR/DKC1/DLX1/DNMT1/ATN1/DUT/E2F1/E2F2/EGR1/ZNF367/ARID2/ETV1/ETV4/EWSR1/EYA2/EZH2/XRN2/MTF2/PUF60/PAXIP1/KDM1A/FOXM1/PPRC1/NUP205/NUP210/NUP160/U…	353
GO:0019438	GO:0019438	aromatic compound biosynthetic process	356/918	4230/18679	1.2e-29	7.71e-28	6.22e-28	TRIM28/CDK2/ALYREF/SRRM1/SAP18/HMG20B/PRMT5/RBM14/MCRS1/MAD2L2/CARM1/CENPB/PAICS/POLR3G/IVNS1ABP/CENPF/CTCF/POLD3/POLQ/NUP50/ZMYND11/SRSF10/MTHFD2/RUVBL2/TCERG1/CBX1/PAPD7/NUDT21/CHD4/WDR5/HNRNPUL1/PSIP1/SUPT16H/LEO1/HIST2H3C/NUP35/LIN54/PARP1/E2F7/CTBP1/DCK/DHFR/DKC1/DLX1/DNMT1/ATN1/DUT/E2F1/E2F2/EGR1/ZNF367/ARID2/ETV1/ETV4/EWSR1/EYA2/EZH2/XRN2/MTF2/PUF60/PAXIP1/KDM1A/FOXM1/PPRC1/NUP205/NUP210/N…	356
GO:1901362	GO:1901362	organic cyclic compound biosynthetic process	362/918	4351/18679	2.93e-29	1.86e-27	1.5e-27	TRIM28/CDK2/ALYREF/SRRM1/SAP18/HMG20B/PRMT5/RBM14/MCRS1/MAD2L2/CARM1/CENPB/PAICS/POLR3G/IVNS1ABP/CENPF/CTCF/POLD3/POLQ/NUP50/ZMYND11/SRSF10/MTHFD2/RUVBL2/TCERG1/CBX1/PAPD7/NUDT21/CHD4/WDR5/HNRNPUL1/PSIP1/SUPT16H/LEO1/HIST2H3C/NUP35/LIN54/PARP1/E2F7/CTBP1/DCK/DHFR/DKC1/DLX1/DNMT1/ATN1/DUT/E2F1/E2F2/EGR1/ZNF367/ARID2/ETV1/ETV4/EWSR1/EYA2/EZH2/FDFT1/XRN2/MTF2/PUF60/PAXIP1/KDM1A/FOXM1/PPRC1/NUP205/NU…	362
GO:0006403	GO:0006403	RNA localization	53/918	166/18679	4.98e-29	3.12e-27	2.52e-27	POM121C/SNUPN/ALYREF/DDX39A/SRRM1/NUP50/SRSF10/NUP35/XPO7/NUP205/NUP210/NUP160/EXOSC2/NUP188/NUP62/PRPF6/SETD2/NXT1/MEX3D/MAGOH/NUP88/NUP98/EXOSC10/NDC1/NUP133/NUP107/RAN/UPF1/SRSF1/SRSF3/SRSF6/SRSF7/TPR/U2AF1/XPO1/SLBP/NUP37/NUP85/NUP214/AAAS/SEH1L/POLDIP3/THOC3/BUD13/KHSRP/MCM3AP/QKI/NUP155/NUP93/EIF4A3/CKAP5/POM121/SMG7	53
GO:0000226	GO:0000226	microtubule cytoskeleton organization	82/918	412/18679	3.85e-28	2.38e-26	1.92e-26	KIF20A/CDK2/TUBA1B/NDC80/TUBGCP3/RBM14/TACC3/CENPA/SPAG5/CENPE/PLK4/NEK6/KIF2C/RCC1/CHD4/CNTROB/CRMP1/KIF18B/DAG1/ECT2/TUBB/SKA3/FKBP4/TPX2/KIF4A/ASPM/FBXO5/GAS2L3/CHAMP1/WDR62/RACGAP1/GPSM2/BIRC5/KIF24/KIF11/KIFC1/KPNB1/STMN1/MYBL2/NEK2/PCNT/NIN/NUSAP1/PLK1/HAUS6/SPDL1/DNAAF5/MAP1S/CENPJ/RCC2/CASC5/SPC25/SLAIN2/RAN/FIGNL1/STIL/SON/BRCA1/BRCA2/AURKA/TPR/TTK/TUBG1/XPO1/XRCC2/ZNF207/AUNIP/BORA/SEH1…	82
GO:0006397	GO:0006397	mRNA processing	85/918	445/18679	8.09e-28	4.93e-26	3.98e-26	SNUPN/ALYREF/DDX39A/HNRNPR/SRRM1/SF3B4/SAP18/SF3A1/PRMT5/PPIH/SYNCRIP/PRPF8/USP39/SRSF10/HNRNPA0/SF3B2/NUDT21/CPSF6/HNRNPUL1/PSIP1/CLNS1A/LEO1/RAVER1/DHX15/PDE12/XRN2/PUF60/RALY/SF3B3/PRPF6/AGO2/PRPF19/GRSF1/HNRNPD/HNRNPF/HNRNPK/HNRNPU/HSPA8/MAGOH/HNRNPM/NONO/GEMIN4/PCBP1/WBP11/PNN/POLR2C/POLR2E/PAF1/RBM38/ZFP64/PTBP1/PHRF1/BARD1/SFPQ/SRSF1/SRSF3/SRSF6/SRSF7/TRA2B/SNRPA/SNRPB/SNRPD1/SON/U2AF1/SLB…	85
GO:0045814	GO:0045814	negative regulation of gene expression, epigenetic	51/918	161/18679	8.58e-28	5.17e-26	4.17e-26	SAP18/HIST2H3C/DNMT1/EZH2/MTF2/SIN3A/PHF19/ATAD2/HIST1H2AE/H2AFX/H2AFZ/H3F3B/HDAC2/HELLS/HMGA1/HIST2H2AB/HIST2H3A/MBD3/POLR2E/HIST2H4B/H2AFY2/BEND3/RBBP4/RBBP7/POLR1E/HIST2H3D/SUV39H1/HIST2H2AA4/UBTF/SAP130/ARID1A/CDC45/HIST1H2AI/HIST2H2AA3/HIST2H2AC/HIST1H3A/HIST1H3C/HIST1H3I/HIST1H3G/HIST1H3J/HIST1H3H/HIST1H3B/HIST1H4D/HIST1H4K/HIST1H4J/HIST1H4C/HIST1H4B/HIST2H4A/SAP30/HIST1H3F/HIST1H2AG	51
GO:0006461	GO:0006461	protein complex assembly	154/918	1237/18679	1.02e-27	6e-26	4.84e-26	CHAF1A/TRIM28/TUBA1B/TUBB4B/TUBGCP3/PPIH/ANP32B/CENPA/CENPE/CENPF/POLQ/NEK6/RCC1/NUDT21/CPSF6/UBE2C/CHD4/CDC42EP1/OIP5/HIST2H3C/HIST3H2BB/DIAPH1/DPYSL3/ECT2/EIF4EBP1/TUBB/FANCA/FKBP4/TPX2/PAXIP1/NUP205/SF3B3/PDSS1/KIF4A/ASPM/FBXO5/UBE2S/NDUFAF4/RACGAP1/HIST1H1D/HIST1H1E/HIST1H1B/H2AFX/HIST1H2BD/H3F3B/HIST1H1A/HCFC1/HMGB1/HMGB2/HMGA1/HRAS/BIRC5/HSP90AA1/HSPD1/HIST2H3A/INSIG1/KIF11/KIFC1/KPNB1/CENP…	154
GO:0070271	GO:0070271	protein complex biogenesis	154/918	1237/18679	1.02e-27	6e-26	4.84e-26	CHAF1A/TRIM28/TUBA1B/TUBB4B/TUBGCP3/PPIH/ANP32B/CENPA/CENPE/CENPF/POLQ/NEK6/RCC1/NUDT21/CPSF6/UBE2C/CHD4/CDC42EP1/OIP5/HIST2H3C/HIST3H2BB/DIAPH1/DPYSL3/ECT2/EIF4EBP1/TUBB/FANCA/FKBP4/TPX2/PAXIP1/NUP205/SF3B3/PDSS1/KIF4A/ASPM/FBXO5/UBE2S/NDUFAF4/RACGAP1/HIST1H1D/HIST1H1E/HIST1H1B/H2AFX/HIST1H2BD/H3F3B/HIST1H1A/HCFC1/HMGB1/HMGB2/HMGA1/HRAS/BIRC5/HSP90AA1/HSPD1/HIST2H3A/INSIG1/KIF11/KIFC1/KPNB1/CENP…	154
GO:0007346	GO:0007346	regulation of mitotic cell cycle	87/918	471/18679	2.29e-27	1.32e-25	1.07e-25	CDK2/CDK4/MAEA/PRMT5/MAD2L2/CENPE/CENPF/NEK6/RCC1/UBE2C/CIT/ZWINT/CDCA5/E2F7/E2F1/EIF4EBP1/EZH2/TPX2/SMC5/USP22/SIN3A/FBXO5/AATF/MTBP/HRAS/BIRC5/MCIDAS/KIF11/LRP5/MAD2L1/MRE11A/MSH2/NEK2/PAK1/NUSAP1/GTSE1/PLK1/ANLN/TIPIN/PHIP/ZWILCH/FANCI/PRCC/RBM38/PRKDC/RCC2/PSMC3/PSMD3/PSMD4/CLSPN/BLM/SMARCA4/BRCA2/NEK4/AURKA/TCF3/BUB1/BUB1B/TOP2A/TP53/TP73/TPR/TTK/ZNF207/NABP2/BORA/DBF4B/SMC1A/CDC7/CDC45/PSRC…	87
GO:0040029	GO:0040029	regulation of gene expression, epigenetic	67/918	290/18679	4.41e-27	2.52e-25	2.04e-25	TRIM28/SAP18/PRMT5/CTCF/ALKBH2/HIST2H3C/DNMT1/EZH2/MTF2/SIN3A/PHF19/AGO2/ATAD2/UHRF1/HIST1H2AE/H2AFX/H2AFZ/H3F3B/HDAC2/HELLS/HMGA1/HIST2H2AB/APEX1/HIST2H3A/IFI16/SRRT/MBD3/EXOSC10/MIS18A/POLR2E/HIST2H4B/H2AFY2/BEND3/RAN/RBBP4/RBBP7/UPF1/POLR1E/HIST2H3D/SMARCD1/BRCA1/SUV39H1/HIST2H2AA4/UBTF/SAP130/ARID1A/CDC45/HIST1H2AI/HIST2H2AA3/HIST2H2AC/HIST1H3A/HIST1H3C/HIST1H3I/HIST1H3G/HIST1H3J/HIST1H3H/HIS…	67
GO:0018205	GO:0018205	peptidyl-lysine modification	75/918	361/18679	4.8e-27	2.71e-25	2.19e-25	UBA2/SAE1/TRIM28/HMG20B/MCRS1/CTCF/NUP50/RUVBL2/WDR5/NUP35/PARP1/CTBP1/DNMT1/EGR1/EZH2/MTF2/PAXIP1/KDM1A/SMC5/NUP205/NUP210/NUP160/USP22/NUP188/NUP62/SIN3A/PHF19/NOC2L/TAF5L/SETD2/HIST1H1B/HCFC1/HDAC2/MEN1/NUP88/NUP98/MBD3/POLE3/NSMCE4A/BCOR/WHSC1L1/NUP133/NUP107/EP400/BEND3/RAD21/RNF2/RPA1/BLM/SUMO3/BRCA1/BRCA2/SUV39H1/TAF5/TAF9/TCF3/TPR/UBE2I/WHSC1/NUP37/SAP130/NUP85/KAT6A/NUP214/AAAS/SEH1L/SMC…	75
GO:0007051	GO:0007051	spindle organization	44/918	122/18679	8.26e-27	4.61e-25	3.72e-25	NDC80/TUBGCP3/TACC3/SPAG5/NEK6/RCC1/CHD4/TUBB/TPX2/KIF4A/ASPM/FBXO5/WDR62/RACGAP1/BIRC5/KIF11/KIFC1/KPNB1/STMN1/MYBL2/NEK2/PCNT/PLK1/HAUS6/SPC25/RAN/STIL/AURKA/TPR/TTK/TUBG1/AUNIP/BORA/SMC1A/PSRC1/CCNB1/KNSTRN/PRC1/AURKB/HAUS8/KIF23/ARHGEF10/ESPL1/CKAP5	44
GO:0050657	GO:0050657	nucleic acid transport	49/918	158/18679	2.81e-26	1.52e-24	1.22e-24	POM121C/SNUPN/ALYREF/DDX39A/SRRM1/NUP50/SRSF10/NUP35/XPO7/NUP205/NUP210/NUP160/NUP188/NUP62/SETD2/NXT1/MAGOH/NUP88/NUP98/NDC1/NUP133/NUP107/RAN/UPF1/SRSF1/SRSF3/SRSF6/SRSF7/TPR/U2AF1/XPO1/SLBP/NUP37/NUP85/NUP214/AAAS/SEH1L/POLDIP3/THOC3/BUD13/KHSRP/MCM3AP/QKI/NUP155/NUP93/EIF4A3/CKAP5/POM121/SMG7	49
GO:0050658	GO:0050658	RNA transport	49/918	158/18679	2.81e-26	1.52e-24	1.22e-24	POM121C/SNUPN/ALYREF/DDX39A/SRRM1/NUP50/SRSF10/NUP35/XPO7/NUP205/NUP210/NUP160/NUP188/NUP62/SETD2/NXT1/MAGOH/NUP88/NUP98/NDC1/NUP133/NUP107/RAN/UPF1/SRSF1/SRSF3/SRSF6/SRSF7/TPR/U2AF1/XPO1/SLBP/NUP37/NUP85/NUP214/AAAS/SEH1L/POLDIP3/THOC3/BUD13/KHSRP/MCM3AP/QKI/NUP155/NUP93/EIF4A3/CKAP5/POM121/SMG7	49
GO:0051236	GO:0051236	establishment of RNA localization	49/918	158/18679	2.81e-26	1.52e-24	1.22e-24	POM121C/SNUPN/ALYREF/DDX39A/SRRM1/NUP50/SRSF10/NUP35/XPO7/NUP205/NUP210/NUP160/NUP188/NUP62/SETD2/NXT1/MAGOH/NUP88/NUP98/NDC1/NUP133/NUP107/RAN/UPF1/SRSF1/SRSF3/SRSF6/SRSF7/TPR/U2AF1/XPO1/SLBP/NUP37/NUP85/NUP214/AAAS/SEH1L/POLDIP3/THOC3/BUD13/KHSRP/MCM3AP/QKI/NUP155/NUP93/EIF4A3/CKAP5/POM121/SMG7	49
GO:0000375	GO:0000375	RNA splicing, via transesterification reactions	64/918	275/18679	4.2e-26	2.24e-24	1.81e-24	SNUPN/ALYREF/DDX39A/HNRNPR/SRRM1/SF3B4/SAP18/SF3A1/PRMT5/PPIH/SYNCRIP/PRPF8/USP39/SRSF10/HNRNPA0/SF3B2/NUDT21/HNRNPUL1/PSIP1/CLNS1A/RAVER1/RALY/SF3B3/PRPF6/PRPF19/HNRNPD/HNRNPF/HNRNPK/HNRNPU/HSPA8/MAGOH/HNRNPM/NONO/GEMIN4/PCBP1/WBP11/PNN/POLR2C/POLR2E/ZFP64/PTBP1/SFPQ/SRSF1/SRSF3/SRSF6/SRSF7/TRA2B/SNRPA/SNRPB/SNRPD1/U2AF1/CPSF7/SF3A2/SMC1A/BUD13/PHF5A/RBM17/KHSRP/PRPF4/PRPF3/SNRNP40/DDX23/SART3/E…	64
GO:0051028	GO:0051028	mRNA transport	45/918	133/18679	4.95e-26	2.61e-24	2.11e-24	POM121C/ALYREF/DDX39A/SRRM1/NUP50/SRSF10/NUP35/XPO7/NUP205/NUP210/NUP160/NUP188/NUP62/SETD2/MAGOH/NUP88/NUP98/NDC1/NUP133/NUP107/UPF1/SRSF1/SRSF3/SRSF6/SRSF7/TPR/U2AF1/XPO1/SLBP/NUP37/NUP85/NUP214/AAAS/SEH1L/POLDIP3/THOC3/BUD13/KHSRP/MCM3AP/QKI/NUP155/NUP93/EIF4A3/POM121/SMG7	45
GO:0008380	GO:0008380	RNA splicing	75/918	374/18679	5.08e-26	2.65e-24	2.14e-24	SNUPN/ALYREF/DDX39A/HNRNPR/SRRM1/SF3B4/SAP18/SF3A1/PRMT5/PPIH/SYNCRIP/PRPF8/IVNS1ABP/USP39/SRSF10/HNRNPA0/SF3B2/NUDT21/HNRNPUL1/PSIP1/CLNS1A/RAVER1/DHX15/PUF60/RALY/SF3B3/PRPF6/PRPF19/HNRNPD/HNRNPF/HNRNPK/HNRNPU/HSPA8/MAGOH/HNRNPM/NONO/GEMIN4/PCBP1/WBP11/PNN/POLR2C/POLR2E/RBM38/ZFP64/PTBP1/SFPQ/SRSF1/SRSF3/SRSF6/SRSF7/TRA2B/SNRPA/SNRPB/SNRPD1/SON/U2AF1/SNRNP25/CPSF7/SF3A2/RBM10/SMC1A/THOC3/TTF2/B…	75
GO:0000377	GO:0000377	RNA splicing, via transesterification reactions with bulged adenosine as nucleophile	63/918	272/18679	1.37e-25	6.97e-24	5.62e-24	SNUPN/ALYREF/DDX39A/HNRNPR/SRRM1/SF3B4/SAP18/SF3A1/PRMT5/PPIH/SYNCRIP/PRPF8/USP39/SRSF10/HNRNPA0/SF3B2/NUDT21/HNRNPUL1/PSIP1/CLNS1A/RAVER1/RALY/SF3B3/PRPF6/PRPF19/HNRNPD/HNRNPF/HNRNPK/HNRNPU/HSPA8/MAGOH/HNRNPM/NONO/GEMIN4/PCBP1/WBP11/PNN/POLR2C/POLR2E/ZFP64/PTBP1/SFPQ/SRSF1/SRSF3/SRSF6/SRSF7/TRA2B/SNRPA/SNRPB/SNRPD1/U2AF1/CPSF7/SF3A2/SMC1A/BUD13/PHF5A/RBM17/PRPF4/PRPF3/SNRNP40/DDX23/SART3/EIF4A3	63
GO:0000398	GO:0000398	mRNA splicing, via spliceosome	63/918	272/18679	1.37e-25	6.97e-24	5.62e-24	SNUPN/ALYREF/DDX39A/HNRNPR/SRRM1/SF3B4/SAP18/SF3A1/PRMT5/PPIH/SYNCRIP/PRPF8/USP39/SRSF10/HNRNPA0/SF3B2/NUDT21/HNRNPUL1/PSIP1/CLNS1A/RAVER1/RALY/SF3B3/PRPF6/PRPF19/HNRNPD/HNRNPF/HNRNPK/HNRNPU/HSPA8/MAGOH/HNRNPM/NONO/GEMIN4/PCBP1/WBP11/PNN/POLR2C/POLR2E/ZFP64/PTBP1/SFPQ/SRSF1/SRSF3/SRSF6/SRSF7/TRA2B/SNRPA/SNRPB/SNRPD1/U2AF1/CPSF7/SF3A2/SMC1A/BUD13/PHF5A/RBM17/PRPF4/PRPF3/SNRNP40/DDX23/SART3/EIF4A3	63
GO:0007017	GO:0007017	microtubule-based process	95/918	582/18679	1.38e-25	6.97e-24	5.62e-24	KIF20A/CDK2/TUBA1B/TUBB4B/NDC80/TUBGCP3/RBM14/TACC3/CENPA/SPAG5/CENPE/PLK4/NEK6/KIF2C/RCC1/CHD4/CNTROB/CRMP1/KIF18B/DAG1/DIAPH1/ECT2/TUBB/SKA3/FKBP4/TPX2/KIF4A/ASPM/FBXO5/GAS2L3/CHAMP1/WDR62/RACGAP1/GPSM2/BIRC5/MCIDAS/KIF24/KIF11/KIFC1/KIF22/KPNB1/STMN1/MYBL2/NEK2/PCNT/NIN/NUSAP1/GTSE1/PLK1/HAUS6/SPDL1/DNAAF5/MAP1S/CENPJ/RCC2/KIF15/CASC5/SPC25/SLAIN2/RAN/FIGNL1/KLC2/STIL/SON/BRCA1/BRCA2/AURKA/TPR…	95
GO:0032774	GO:0032774	RNA biosynthetic process	317/918	3771/18679	1.6e-25	7.97e-24	6.43e-24	TRIM28/CDK2/ALYREF/SRRM1/SAP18/HMG20B/PRMT5/RBM14/MCRS1/MAD2L2/CARM1/CENPB/POLR3G/IVNS1ABP/CENPF/CTCF/NUP50/ZMYND11/SRSF10/RUVBL2/TCERG1/CBX1/NUDT21/CHD4/WDR5/HNRNPUL1/PSIP1/SUPT16H/LEO1/HIST2H3C/NUP35/LIN54/PARP1/E2F7/CTBP1/DHFR/DLX1/DNMT1/ATN1/E2F1/E2F2/EGR1/ZNF367/ARID2/ETV1/ETV4/EWSR1/EYA2/EZH2/XRN2/MTF2/PUF60/PAXIP1/KDM1A/FOXM1/PPRC1/NUP205/NUP210/NUP160/USP22/POFUT1/NUP188/PATZ1/NUP62/PRPF6…	317
GO:0044843	GO:0044843	cell cycle G1/S phase transition	61/918	257/18679	2.04e-25	1.01e-23	8.11e-24	CDK2/CDK4/CDKN3/DBF4/RCC1/CDCA5/CKS1B/IQGAP3/E2F7/DHFR/E2F1/EIF4EBP1/EZH2/ORC6/ORC3/POLA2/FBXO5/MTBP/MCM2/MCM3/MCM4/MCM5/MCM6/MCM7/MEN1/ORC1/PCNA/GTSE1/POLA1/POLE/POLE2/MCM10/RBM38/PRIM1/PRKDC/PSMC3/PSMD3/PSMD4/USP37/RPA1/RRM2/SKP2/SMARCA4/TCF3/TFDP1/TP53/TP73/FAM83D/CDT1/CDC7/CDC45/MCM8/KLF11/CCNA1/CCNB1/CCNE1/PKMYT1/CDK1/CDC6/KIF14/CDC25A	61
GO:0044786	GO:0044786	cell cycle DNA replication	28/918	47/18679	4.41e-25	2.15e-23	1.73e-23	POLD3/E2F7/DNA2/FEN1/POLA2/APEX1/LIG1/MRE11A/PCNA/GINS2/POLA1/POLD1/POLE/POLE2/TIPIN/PRIM1/RFC1/RFC2/RFC3/RFC4/RFC5/RPA1/SLBP/DBF4B/CDT1/SMC1A/CDC7/CDC45	28
GO:0000075	GO:0000075	cell cycle checkpoint	59/918	247/18679	9e-25	4.35e-23	3.51e-23	CDK2/MAD2L2/CENPF/NEK6/UBE2C/ZWINT/DNA2/E2F1/FANCG/PRPF19/H2AFX/HRAS/BIRC5/MAD2L1/MRE11A/MSH2/GTSE1/DTL/PLK1/SPDL1/TIPIN/ZWILCH/FANCI/PRCC/RBM38/PRKDC/PSMC3/CASC5/PSMD3/PSMD4/RAD1/CLSPN/BLM/DCLRE1B/BRCA1/BUB1/BUB1B/TOP2A/TP53/TP73/TPR/TTK/ZNF207/NABP2/CDT1/SMC1A/CDC45/RHNO1/GSG2/BRIP1/CCNA2/CCNB1/TICRR/AURKB/MDC1/KNTC1/CDK1/CDC6/CDC20	59
GO:0000082	GO:0000082	G1/S transition of mitotic cell cycle	59/918	248/18679	1.13e-24	5.39e-23	4.35e-23	CDK2/CDK4/CDKN3/DBF4/RCC1/CDCA5/CKS1B/IQGAP3/E2F7/DHFR/E2F1/EIF4EBP1/EZH2/ORC6/ORC3/POLA2/FBXO5/MTBP/MCM2/MCM3/MCM4/MCM5/MCM6/MCM7/ORC1/PCNA/GTSE1/POLA1/POLE/POLE2/MCM10/RBM38/PRIM1/PRKDC/PSMC3/PSMD3/PSMD4/USP37/RPA1/RRM2/SKP2/SMARCA4/TCF3/TFDP1/TP53/TP73/CDT1/CDC7/CDC45/MCM8/KLF11/CCNA1/CCNB1/CCNE1/PKMYT1/CDK1/CDC6/KIF14/CDC25A	59
GO:0016071	GO:0016071	mRNA metabolic process	96/918	618/18679	3.38e-24	1.6e-22	1.29e-22	SNUPN/ALYREF/DDX39A/HNRNPR/SRRM1/SF3B4/SAP18/SF3A1/PRMT5/PPIH/SYNCRIP/PRPF8/USP39/SRSF10/HNRNPA0/SF3B2/NUDT21/CPSF6/HNRNPUL1/PSIP1/DIS3L/CLNS1A/LEO1/RAVER1/DHX15/DKC1/EIF4G1/PDE12/XRN2/PUF60/RALY/EXOSC2/SF3B3/PRPF6/CNOT10/AGO2/PRPF19/GRSF1/HNRNPD/HNRNPF/HNRNPK/HNRNPU/HSPA8/MAGOH/HNRNPM/NONO/GEMIN4/PCBP1/WBP11/EXOSC9/EXOSC10/PNN/POLR2C/POLR2E/PAF1/RBM38/ZFP64/PTBP1/PHRF1/BARD1/UPF1/RPL26/SFPQ/SRSF…	96
GO:0006342	GO:0006342	chromatin silencing	40/918	113/18679	3.95e-24	1.85e-22	1.49e-22	HIST2H3C/SIN3A/ATAD2/HIST1H2AE/H2AFX/H2AFZ/H3F3B/HDAC2/HELLS/HMGA1/HIST2H2AB/HIST2H3A/MBD3/HIST2H4B/H2AFY2/BEND3/HIST2H3D/SUV39H1/HIST2H2AA4/UBTF/ARID1A/CDC45/HIST1H2AI/HIST2H2AA3/HIST2H2AC/HIST1H3A/HIST1H3C/HIST1H3I/HIST1H3G/HIST1H3J/HIST1H3H/HIST1H3B/HIST1H4D/HIST1H4K/HIST1H4J/HIST1H4C/HIST1H4B/HIST2H4A/HIST1H3F/HIST1H2AG	40
GO:0033260	GO:0033260	nuclear DNA replication	25/918	38/18679	4.16e-24	1.93e-22	1.55e-22	POLD3/DNA2/FEN1/POLA2/APEX1/LIG1/PCNA/GINS2/POLA1/POLD1/POLE/POLE2/TIPIN/PRIM1/RFC1/RFC2/RFC3/RFC4/RFC5/RPA1/SLBP/DBF4B/CDT1/CDC7/CDC45	25
GO:0007077	GO:0007077	mitotic nuclear envelope disassembly	26/918	42/18679	5.31e-24	2.44e-22	1.97e-22	NUP50/NEK6/NUP35/NUP205/NUP210/NUP160/CTDNEP1/NUP188/NUP62/NUP88/NUP98/PLK1/NUP133/NUP107/TPR/NUP37/NUP85/NUP214/AAAS/SEH1L/CCNB1/CCNB2/NUP155/NUP93/CDK1/POM121	26
GO:0000723	GO:0000723	telomere maintenance	36/918	91/18679	8.65e-24	3.93e-22	3.17e-22	POLD3/PTGES3/PARP1/DKC1/DNA2/FEN1/SMC5/POLA2/XRCC6/APEX1/LIG1/MRE11A/PCNA/POLA1/POLD1/POLE/POLE2/RIF1/HIST2H4B/PRIM1/PRKDC/YLPM1/RFC1/RFC2/RFC3/RFC4/RFC5/RPA1/DCLRE1B/ACD/HIST1H4D/HIST1H4K/HIST1H4J/HIST1H4C/HIST1H4B/HIST2H4A	36
GO:0015931	GO:0015931	nucleobase-containing compound transport	51/918	194/18679	1.32e-23	5.92e-22	4.78e-22	POM121C/SNUPN/ALYREF/DDX39A/SRRM1/NUP50/SRSF10/NUP35/SLC29A1/XPO7/NUP205/NUP210/NUP160/NUP188/NUP62/SETD2/NXT1/MAGOH/NUP88/NUP98/NDC1/NUP133/NUP107/RAN/UPF1/SLC25A19/SRSF1/SRSF3/SRSF6/SRSF7/TPR/U2AF1/XPO1/SLBP/NUP37/NUP85/NUP214/AAAS/SEH1L/POLDIP3/THOC3/BUD13/KHSRP/MCM3AP/QKI/NUP155/NUP93/EIF4A3/CKAP5/POM121/SMG7	51
GO:0032200	GO:0032200	telomere organization	36/918	93/18679	2.11e-23	9.4e-22	7.59e-22	POLD3/PTGES3/PARP1/DKC1/DNA2/FEN1/SMC5/POLA2/XRCC6/APEX1/LIG1/MRE11A/PCNA/POLA1/POLD1/POLE/POLE2/RIF1/HIST2H4B/PRIM1/PRKDC/YLPM1/RFC1/RFC2/RFC3/RFC4/RFC5/RPA1/DCLRE1B/ACD/HIST1H4D/HIST1H4K/HIST1H4J/HIST1H4C/HIST1H4B/HIST2H4A	36
GO:0030397	GO:0030397	membrane disassembly	26/918	44/18679	2.99e-23	1.31e-21	1.05e-21	NUP50/NEK6/NUP35/NUP205/NUP210/NUP160/CTDNEP1/NUP188/NUP62/NUP88/NUP98/PLK1/NUP133/NUP107/TPR/NUP37/NUP85/NUP214/AAAS/SEH1L/CCNB1/CCNB2/NUP155/NUP93/CDK1/POM121	26
GO:0051081	GO:0051081	nuclear envelope disassembly	26/918	44/18679	2.99e-23	1.31e-21	1.05e-21	NUP50/NEK6/NUP35/NUP205/NUP210/NUP160/CTDNEP1/NUP188/NUP62/NUP88/NUP98/PLK1/NUP133/NUP107/TPR/NUP37/NUP85/NUP214/AAAS/SEH1L/CCNB1/CCNB2/NUP155/NUP93/CDK1/POM121	26
GO:0016925	GO:0016925	protein sumoylation	38/918	107/18679	4.79e-23	2.08e-21	1.68e-21	UBA2/SAE1/TRIM28/HMG20B/NUP50/NUP35/PARP1/EGR1/SMC5/NUP205/NUP210/NUP160/NUP188/NUP62/NUP88/NUP98/NSMCE4A/NUP133/NUP107/RAD21/RNF2/RPA1/BLM/SUMO3/BRCA1/TPR/UBE2I/NUP37/NUP85/NUP214/AAAS/SEH1L/SMC1A/CBX2/NUP155/MDC1/NUP93/POM121	38
GO:0051171	GO:0051171	regulation of nitrogen compound metabolic process	334/918	4200/18679	7.87e-23	3.38e-21	2.72e-21	PPIF/TRIM28/CDK2/ALYREF/CDK4/SF3B4/SAP18/HMG20B/PRMT5/RBM14/MCRS1/MAD2L2/SYNCRIP/CARM1/CENPB/POLR3G/CENPF/RAD51AP1/CTCF/POLQ/ZMYND11/SRSF10/RUVBL2/TCERG1/CBX1/CHD4/WDR5/HNRNPUL1/PSIP1/SUPT16H/LEO1/HIST2H3C/LIN54/PARP1/E2F7/CTBP1/DHFR/DKC1/DLX1/DNA2/DNMT1/ATN1/E2F1/E2F2/EGR1/ZNF367/ARID2/EIF4EBP1/EIF4G1/EIF4G2/EIF5/ETV1/ETV4/EWSR1/EYA2/EZH2/XRN2/MTF2/PUF60/PAXIP1/ABCF1/KDM1A/FOXM1/PPRC1/PDS5A/USP2…	334
GO:0022607	GO:0022607	cellular component assembly	215/918	2279/18679	2.39e-22	1.02e-20	8.22e-21	CHAF1A/SNUPN/TRIM28/SF3A1/TUBA1B/TUBB4B/PRMT5/TUBGCP3/RBM14/PPIH/ANP32B/CENPA/PRPF8/CENPE/CENPF/CTCF/USP39/POLQ/PLK4/SRSF10/NEK6/RCC1/NUDT21/CPSF6/UBE2C/CHD4/CDC42EP1/PSIP1/OIP5/CNTROB/CLNS1A/HIST2H3C/HIST3H2BB/DAG1/DIAPH1/DPYSL3/ECT2/EIF4EBP1/CENPV/EMP2/TUBB/FANCA/DZIP1/FKBP4/DHX30/TPX2/PAXIP1/NUP205/FLOT2/SF3B3/PDSS1/KIF4A/PRPF6/ASPM/NOC2L/FBXO5/AGO2/UBE2S/PRPF19/NDUFAF4/RACGAP1/HIST1H1D/HIST1H…	215
GO:0060255	GO:0060255	regulation of macromolecule metabolic process	414/918	5671/18679	3.82e-22	1.61e-20	1.3e-20	TRIM28/CDK2/ALYREF/CDK4/DDX39A/SF3B4/SAP18/CDKN3/HMG20B/PRMT5/RBM14/MCRS1/MAD2L2/SYNCRIP/CARM1/ANP32B/CENPB/CENPE/POLR3G/CENPF/RAD51AP1/CTCF/POLQ/ZMYND11/SRSF10/NEK6/RUVBL2/TCERG1/HNRNPA0/CBX1/UBE2C/CHD4/WDR5/HNRNPUL1/PSIP1/SUPT16H/CKS1B/CKS2/ALKBH2/LEO1/HIST2H3C/IQGAP3/LIN54/CRKL/PARP1/E2F7/CTBP1/SH3RF2/CDCA2/DAG1/DHFR/DKC1/DLX1/DNA2/DNMT1/ATN1/E2F1/E2F2/ECT2/EGR1/ZNF367/ARID2/EIF4EBP1/EIF4G1/EI…	414
GO:0006302	GO:0006302	double-strand break repair	45/918	162/18679	4.89e-22	2.04e-20	1.65e-20	MAD2L2/RAD51AP1/POLQ/PAPD7/CDCA5/PARP1/DNA2/FEN1/FOXM1/SMC5/MMS22L/XRCC6/PRPF19/H2AFX/LIG1/MRE11A/MSH2/TONSL/GINS2/POLA1/RIF1/TDP1/PRKDC/RAD21/RPA1/FIGNL1/BLM/SFPQ/DCLRE1B/BRCA1/BRCA2/TP53/UBE2N/WHSC1/XRCC2/NABP2/DEK/CDC7/CDC45/BRIP1/RAD54L/MCM8/BAZ1B/TRIP13/MDC1	45
GO:0000086	GO:0000086	G2/M transition of mitotic cell cycle	48/918	187/18679	8.35e-22	3.45e-20	2.78e-20	CDK2/CDK4/TUBB4B/TUBGCP3/CENPF/PLK4/CNTRL/NEDD1/LIN54/TUBB/FOXM1/SIN3A/BIRC5/HSP90AA1/MRE11A/MYBL2/NEK2/ODF2/PCNT/PLK1/FANCI/CENPJ/RCC2/RBBP4/CLSPN/BLM/SKP2/AURKA/TUBG1/TUBA1A/BORA/DBF4B/CDC7/CEP78/MASTL/DYNLL1/CCNA2/CCNA1/CCNB1/TICRR/PKMYT1/CCNB2/CKAP5/CDK1/MELK/KIF14/CDC25A/CDC25C	48
GO:0051983	GO:0051983	regulation of chromosome segregation	33/918	84/18679	8.41e-22	3.45e-20	2.78e-20	MAD2L2/SPAG5/CENPE/CENPF/CTCF/NEK6/KIF2C/UBE2C/CIT/CDCA5/ECT2/SMC5/FBXO5/RACGAP1/MAD2L1/NEK2/PLK1/RCC2/RAD18/SFPQ/BUB1/BUB1B/TPR/TTK/ZNF207/CCNB1/KNSTRN/AURKB/PTTG1/ESPL1/DLGAP5/CDC6/CDC20	33
GO:0044839	GO:0044839	cell cycle G2/M phase transition	48/918	191/18679	2.23e-21	9.05e-20	7.3e-20	CDK2/CDK4/TUBB4B/TUBGCP3/CENPF/PLK4/CNTRL/NEDD1/LIN54/TUBB/FOXM1/SIN3A/BIRC5/HSP90AA1/MRE11A/MYBL2/NEK2/ODF2/PCNT/PLK1/FANCI/CENPJ/RCC2/RBBP4/CLSPN/BLM/SKP2/AURKA/TUBG1/TUBA1A/BORA/DBF4B/CDC7/CEP78/MASTL/DYNLL1/CCNA2/CCNA1/CCNB1/TICRR/PKMYT1/CCNB2/CKAP5/CDK1/MELK/KIF14/CDC25A/CDC25C	48
GO:0045934	GO:0045934	negative regulation of nucleobase-containing compound metabolic process	151/918	1381/18679	2.26e-21	9.11e-20	7.35e-20	PPIF/TRIM28/SAP18/PRMT5/MAD2L2/CENPF/CTCF/POLQ/ZMYND11/SRSF10/TCERG1/CBX1/CHD4/HIST2H3C/PARP1/E2F7/CTBP1/DLX1/DNMT1/ATN1/E2F1/EGR1/EZH2/MTF2/KDM1A/FOXM1/PDS5A/GTPBP4/PATZ1/XRCC6/GABPA/SIN3A/NOC2L/ATAD2/UHRF1/MSH6/TFCP2L1/HIST1H1D/HIST1H1E/HIST1H1B/HIST1H2AE/H2AFX/H2AFZ/H3F3B/HCFC1/HDAC2/HDGF/HELLS/HMGB1/HMGB2/HMGA1/HIST2H2AB/HNRNPAB/APEX1/HSPA8/BIRC5/HIST2H3A/IFI16/ILF3/ARRB2/MEN1/MRE11A/MSH2/NFI…	151
GO:0097659	GO:0097659	nucleic acid-templated transcription	297/918	3648/18679	2.36e-21	9.42e-20	7.6e-20	TRIM28/CDK2/ALYREF/SRRM1/SAP18/HMG20B/PRMT5/RBM14/MCRS1/MAD2L2/CARM1/CENPB/POLR3G/IVNS1ABP/CENPF/CTCF/ZMYND11/SRSF10/RUVBL2/TCERG1/CBX1/NUDT21/CHD4/WDR5/HNRNPUL1/PSIP1/SUPT16H/LEO1/HIST2H3C/LIN54/PARP1/E2F7/CTBP1/DHFR/DLX1/DNMT1/ATN1/E2F1/E2F2/EGR1/ZNF367/ARID2/ETV1/ETV4/EWSR1/EYA2/EZH2/XRN2/MTF2/PUF60/PAXIP1/KDM1A/FOXM1/PPRC1/USP22/POFUT1/PATZ1/NUP62/PRPF6/XRCC6/GABPA/CNOT10/NOL11/SIN3A/PHF19/NO…	297
GO:0051172	GO:0051172	negative regulation of nitrogen compound metabolic process	158/918	1480/18679	2.5e-21	9.91e-20	7.99e-20	PPIF/TRIM28/SAP18/PRMT5/MAD2L2/SYNCRIP/CENPF/CTCF/POLQ/ZMYND11/SRSF10/TCERG1/CBX1/CHD4/HIST2H3C/PARP1/E2F7/CTBP1/DLX1/DNMT1/ATN1/E2F1/EGR1/EIF4EBP1/EZH2/MTF2/KDM1A/FOXM1/PDS5A/GTPBP4/PATZ1/XRCC6/GABPA/SIN3A/NOC2L/AGO2/ATAD2/UHRF1/MSH6/TFCP2L1/HIST1H1D/HIST1H1E/HIST1H1B/HIST1H2AE/H2AFX/H2AFZ/H3F3B/HCFC1/HDAC2/HDGF/HELLS/HMGB1/HMGB2/HMGA1/HIST2H2AB/HNRNPAB/APEX1/HSPA8/BIRC5/HIST2H3A/IFI16/ILF3/MEX3…	158
GO:0019219	GO:0019219	regulation of nucleobase-containing compound metabolic process	312/918	3915/18679	3.9e-21	1.53e-19	1.24e-19	PPIF/TRIM28/CDK2/ALYREF/SF3B4/SAP18/HMG20B/PRMT5/RBM14/MCRS1/MAD2L2/CARM1/CENPB/POLR3G/CENPF/RAD51AP1/CTCF/POLQ/ZMYND11/SRSF10/RUVBL2/TCERG1/CBX1/CHD4/WDR5/HNRNPUL1/PSIP1/SUPT16H/LEO1/HIST2H3C/LIN54/PARP1/E2F7/CTBP1/DHFR/DKC1/DLX1/DNA2/DNMT1/ATN1/E2F1/E2F2/EGR1/ZNF367/ARID2/ETV1/ETV4/EWSR1/EYA2/EZH2/XRN2/MTF2/PUF60/PAXIP1/KDM1A/FOXM1/PPRC1/PDS5A/USP22/POFUT1/GTPBP4/PATZ1/NUP62/PRPF6/XRCC6/GABPA/C…	312
GO:0022613	GO:0022613	ribonucleoprotein complex biogenesis	67/918	366/18679	4.76e-21	1.86e-19	1.5e-19	SNUPN/SF3A1/PRMT5/NOP56/PRPF8/USP39/SRSF10/UTP14A/PSIP1/DIS3L/CLNS1A/DKC1/FBL/DHX30/RRP1B/RRS1/BOP1/EXOSC2/PES1/GTPBP4/PRPF6/NOL11/AATF/AGO2/PRPF19/GNL2/FTSJ2/NCL/NUP88/NVL/PA2G4/GEMIN4/MRTO4/NIP7/NOP58/WBP11/EXOSC9/EXOSC10/DDX56/ZNHIT6/HEATR1/BRIX1/CHD7/RAN/RPL26/SRSF1/SRSF6/MRPL11/SNRPB/SNRPD1/SUV39H1/XPO1/NOL9/SF3A2/LAS1L/MINA/CIRH1A/RRP1/NOP14/EIF3B/TICRR/PRPF3/RRP9/NOLC1/DDX23/SART3/EIF4A3	67
GO:0006351	GO:0006351	transcription, DNA-templated	295/918	3632/18679	5.05e-21	1.95e-19	1.57e-19	TRIM28/CDK2/ALYREF/SRRM1/SAP18/HMG20B/PRMT5/RBM14/MCRS1/MAD2L2/CARM1/CENPB/POLR3G/IVNS1ABP/CENPF/CTCF/ZMYND11/SRSF10/RUVBL2/TCERG1/CBX1/NUDT21/CHD4/WDR5/HNRNPUL1/PSIP1/SUPT16H/LEO1/HIST2H3C/LIN54/PARP1/E2F7/CTBP1/DHFR/DLX1/DNMT1/ATN1/E2F1/E2F2/EGR1/ZNF367/ARID2/ETV1/ETV4/EWSR1/EYA2/EZH2/XRN2/MTF2/PUF60/PAXIP1/KDM1A/FOXM1/PPRC1/USP22/POFUT1/PATZ1/NUP62/PRPF6/XRCC6/GABPA/CNOT10/NOL11/SIN3A/PHF19/NO…	295
GO:0016458	GO:0016458	gene silencing	47/918	187/18679	5.82e-21	2.23e-19	1.8e-19	CDK2/HIST2H3C/DNMT1/CNOT10/SIN3A/AGO2/ATAD2/HIST1H2AE/H2AFX/H2AFZ/H3F3B/HDAC2/HELLS/HMGA1/HIST2H2AB/HIST2H3A/SRRT/MBD3/HIST2H4B/H2AFY2/BEND3/RAN/HIST2H3D/SUV39H1/HIST2H2AA4/UBTF/ARID1A/CDC45/HIST1H2AI/HIST2H2AA3/HIST2H2AC/HIST1H3A/HIST1H3C/HIST1H3I/HIST1H3G/HIST1H3J/HIST1H3H/HIST1H3B/HIST1H4D/HIST1H4K/HIST1H4J/HIST1H4C/HIST1H4B/HIST2H4A/HIST1H3F/HIST1H2AG/RQCD1	47
GO:0051302	GO:0051302	regulation of cell division	60/918	302/18679	8.42e-21	3.2e-19	2.58e-19	PRMT5/MAD2L2/CENPE/CENPF/NEK6/RCC1/UBE2C/CIT/CDCA5/E2F7/KIF18B/ECT2/CENPV/SMC5/ASPM/FBXO5/MTBP/GPR3/GIT1/RACGAP1/BIRC5/KIF11/LRP5/MAD2L1/MSH2/NEK2/NUSAP1/PLK1/ANLN/PHIP/RAD1/BLM/STIL/BRCA2/AURKA/BUB1/BUB1B/TPR/TTK/ZNF207/CSPP1/BORA/CALM2/PSRC1/MASTL/PKP4/CCNB1/CCNT2/PKMYT1/AURKB/PTTG1/KIF23/KIF20B/ESPL1/KNTC1/DLGAP5/CDC6/CDC20/KIF14/CDC25C	60
GO:0080090	GO:0080090	regulation of primary metabolic process	410/918	5695/18679	1.28e-20	4.81e-19	3.88e-19	PPIF/TRIM28/CDK2/ALYREF/CDK4/SF3B4/SAP18/CDKN3/HMG20B/PRMT5/RBM14/MCRS1/MAD2L2/SYNCRIP/CARM1/ANP32B/CENPB/CENPE/POLR3G/CENPF/RAD51AP1/CTCF/POLQ/ZMYND11/SRSF10/NEK6/RUVBL2/TCERG1/CBX1/UBE2C/CHD4/WDR5/HNRNPUL1/PSIP1/SUPT16H/CKS1B/CKS2/LEO1/HIST2H3C/IQGAP3/LIN54/CRKL/SOGA1/PARP1/E2F7/CTBP1/SH3RF2/CDCA2/DAG1/DHFR/DKC1/DLAT/DLX1/DNA2/DNMT1/ATN1/E2F1/E2F2/ECT2/EGR1/ZNF367/ARID2/EIF4EBP1/EIF4G1/EIF4G2/E…	410
GO:0010558	GO:0010558	negative regulation of macromolecule biosynthetic process	150/918	1392/18679	1.29e-20	4.82e-19	3.89e-19	TRIM28/SAP18/PRMT5/MAD2L2/SYNCRIP/CENPF/CTCF/ZMYND11/TCERG1/CBX1/CHD4/HIST2H3C/PARP1/E2F7/CTBP1/DLX1/DNMT1/ATN1/E2F1/EGR1/EIF4EBP1/EZH2/MTF2/KDM1A/FOXM1/PDS5A/GTPBP4/PATZ1/XRCC6/GABPA/SIN3A/NOC2L/AATF/AGO2/ATAD2/UHRF1/TFCP2L1/HIST1H1D/HIST1H1E/HIST1H1B/HIST1H2AE/H2AFX/H2AFZ/H3F3B/HCFC1/HDAC2/HDGF/HELLS/HMGB1/HMGB2/HMGA1/HIST2H2AB/HNRNPAB/APEX1/HSPA8/BIRC5/HIST2H3A/IFI16/ILF3/MEX3D/ARRB2/MEN1/MRE1…	150
GO:0031323	GO:0031323	regulation of cellular metabolic process	413/918	5781/18679	3.67e-20	1.36e-18	1.1e-18	PPIF/TRIM28/CDK2/ALYREF/CDK4/SF3B4/SAP18/CDKN3/HMG20B/PRMT5/RBM14/MCRS1/MAD2L2/SYNCRIP/CARM1/ANP32B/CENPB/CENPE/POLR3G/CENPF/RAD51AP1/CTCF/POLQ/ZMYND11/SRSF10/NEK6/RUVBL2/TCERG1/CBX1/UBE2C/CHD4/WDR5/HNRNPUL1/PSIP1/SUPT16H/CKS1B/CKS2/LEO1/HIST2H3C/IQGAP3/LIN54/CRKL/SOGA1/PARP1/E2F7/CTBP1/SH3RF2/CDCA2/DAG1/DHFR/DKC1/DLAT/DLX1/DNA2/DNMT1/ATN1/E2F1/E2F2/ECT2/EGR1/ZNF367/ARID2/EIF4EBP1/EIF4G1/EIF4G2/E…	413
GO:1900034	GO:1900034	regulation of cellular response to heat	29/918	70/18679	4.33e-20	1.59e-18	1.28e-18	PTGES3/NUP50/NUP35/FKBP4/NUP205/NUP210/NUP160/NUP188/NUP62/HSPA8/HSP90AA1/HSP90AB1/NUP88/NUP98/NUP133/NUP107/RPA1/MLST8/TPR/NUP37/NUP85/NUP214/AAAS/SEH1L/BAG4/BAG2/NUP155/NUP93/POM121	29
GO:0010556	GO:0010556	regulation of macromolecule biosynthetic process	308/918	3919/18679	7.52e-20	2.75e-18	2.22e-18	TRIM28/CDK2/ALYREF/CDK4/SAP18/HMG20B/PRMT5/RBM14/MCRS1/MAD2L2/SYNCRIP/CARM1/CENPB/POLR3G/CENPF/CTCF/ZMYND11/SRSF10/RUVBL2/TCERG1/CBX1/CHD4/WDR5/HNRNPUL1/PSIP1/SUPT16H/LEO1/HIST2H3C/LIN54/PARP1/E2F7/CTBP1/DHFR/DKC1/DLX1/DNA2/DNMT1/ATN1/E2F1/E2F2/EGR1/ZNF367/ARID2/EIF4EBP1/EIF4G1/EIF4G2/EIF5/ETV1/ETV4/EWSR1/EYA2/EZH2/XRN2/MTF2/PUF60/PAXIP1/ABCF1/KDM1A/FOXM1/PPRC1/MAST2/PDS5A/USP22/LARP1/POFUT1/GTPB…	308
GO:0010605	GO:0010605	negative regulation of macromolecule metabolic process	209/918	2296/18679	8.46e-20	3.07e-18	2.47e-18	TRIM28/CDK2/SAP18/HMG20B/PRMT5/MAD2L2/SYNCRIP/CENPF/CTCF/POLQ/ZMYND11/SRSF10/TCERG1/CBX1/UBE2C/CHD4/HIST2H3C/IQGAP3/PARP1/E2F7/CTBP1/SH3RF2/DAG1/DLX1/DNMT1/ATN1/E2F1/EGR1/EIF4EBP1/EZH2/MTF2/KDM1A/FOXM1/RRP1B/FLOT2/PDS5A/SF3B3/GTPBP4/PATZ1/NUP62/XRCC6/GABPA/CNOT10/SIN3A/PHF19/NOC2L/FBXO5/AATF/AGO2/GPS1/ATAD2/UHRF1/MSH6/TFCP2L1/HIST1H1D/HIST1H1E/HIST1H1B/HIST1H2AE/H2AFX/H2AFZ/H3F3B/HCFC1/HDAC2/HDGF…	209
GO:0033044	GO:0033044	regulation of chromosome organization	50/918	225/18679	1.04e-19	3.72e-18	3e-18	MAD2L2/CENPE/CENPF/CTCF/NEK6/RUVBL2/UBE2C/CIT/WDHD1/CDCA5/CTBP1/DKC1/DNMT1/CENPV/MTF2/PAXIP1/KDM1A/SMC5/SIN3A/PHF19/NOC2L/FBXO5/ATAD2/HIST1H1B/HMGA1/MAD2L1/PLK1/PAF1/BCOR/MAP1S/YLPM1/SFPQ/ACD/BRCA1/BUB1/BUB1B/TP53/TPR/TTK/UBE2N/ZNF207/CDC45/CCNB1/RPS6KA4/PTTG1/ESPL1/SART3/DLGAP5/CDC6/CDC20	50
GO:0031327	GO:0031327	negative regulation of cellular biosynthetic process	152/918	1454/18679	1.26e-19	4.48e-18	3.62e-18	TRIM28/SAP18/PRMT5/MAD2L2/SYNCRIP/CENPF/CTCF/ZMYND11/TCERG1/CBX1/CHD4/HIST2H3C/SOGA1/PARP1/E2F7/CTBP1/DLX1/DNMT1/ATN1/E2F1/EGR1/EIF4EBP1/EZH2/MTF2/KDM1A/FOXM1/PDS5A/GTPBP4/PATZ1/XRCC6/GABPA/SIN3A/NOC2L/AATF/AGO2/ATAD2/UHRF1/TFCP2L1/HIST1H1D/HIST1H1E/HIST1H1B/HIST1H2AE/H2AFX/H2AFZ/H3F3B/HCFC1/HDAC2/HDGF/HELLS/HMGB1/HMGB2/HMGA1/HIST2H2AB/HNRNPAB/APEX1/HSPA8/BIRC5/HIST2H3A/IFI16/ILF3/INSIG1/MEX3D/AR…	152
GO:0016570	GO:0016570	histone modification	69/918	409/18679	1.31e-19	4.64e-18	3.75e-18	CDK2/PRMT5/RBM14/MCRS1/CARM1/CTCF/RUVBL2/WDR5/LEO1/CTBP1/DNMT1/FBL/EYA2/EZH2/MTF2/PAXIP1/KDM1A/USP22/SIN3A/PHF19/NOC2L/TAF5L/SETD2/UHRF1/HIST1H1B/HCFC1/HDAC2/PRMT1/MEN1/MBD3/POLE3/PAF1/BCOR/WHSC1L1/PPP5C/HIST2H4B/EP400/BEND3/RNF2/SFPQ/BRCA1/BRCA2/AURKA/SUV39H1/TAF5/TAF9/TCF3/TP53/UBE2N/WHSC1/USP7/SAP130/KAT6A/HIST1H4D/HIST1H4K/HIST1H4J/HIST1H4C/HIST1H4B/HIST2H4A/GSG2/ING5/KDM2B/ACTL6A/CCNB1/RPS6K…	69
GO:2000112	GO:2000112	regulation of cellular macromolecule biosynthetic process	301/918	3813/18679	1.33e-19	4.68e-18	3.77e-18	TRIM28/CDK2/ALYREF/CDK4/SAP18/HMG20B/PRMT5/RBM14/MCRS1/MAD2L2/SYNCRIP/CARM1/CENPB/POLR3G/CENPF/CTCF/ZMYND11/SRSF10/RUVBL2/TCERG1/CBX1/CHD4/WDR5/HNRNPUL1/PSIP1/SUPT16H/LEO1/HIST2H3C/LIN54/PARP1/E2F7/CTBP1/DHFR/DKC1/DLX1/DNA2/DNMT1/ATN1/E2F1/E2F2/EGR1/ZNF367/ARID2/EIF4EBP1/EIF4G1/EIF4G2/EIF5/ETV1/ETV4/EWSR1/EYA2/EZH2/XRN2/MTF2/PUF60/PAXIP1/ABCF1/KDM1A/FOXM1/PPRC1/PDS5A/USP22/LARP1/POFUT1/GTPBP4/PAT…	301
GO:0006270	GO:0006270	DNA replication initiation	21/918	34/18679	1.34e-19	4.68e-18	3.78e-18	CDK2/POLA2/MCM2/MCM3/MCM4/MCM5/MCM6/MCM7/ORC1/GINS2/POLA1/POLE/POLE2/MCM10/PRIM1/CDT1/CDC7/CDC45/CCNE1/TICRR/CDC6	21
GO:0000722	GO:0000722	telomere maintenance via recombination	19/918	27/18679	1.76e-19	6.07e-18	4.9e-18	POLD3/DNA2/FEN1/SMC5/POLA2/APEX1/LIG1/PCNA/POLA1/POLD1/POLE/POLE2/PRIM1/RFC1/RFC2/RFC3/RFC4/RFC5/RPA1	19
GO:0016569	GO:0016569	covalent chromatin modification	70/918	423/18679	2.11e-19	7.26e-18	5.86e-18	CDK2/PRMT5/RBM14/MCRS1/CARM1/CTCF/RUVBL2/WDR5/LEO1/CTBP1/DNMT1/FBL/EYA2/EZH2/MTF2/PAXIP1/KDM1A/USP22/SIN3A/PHF19/NOC2L/TAF5L/SETD2/UHRF1/HIST1H1B/HCFC1/HDAC2/HELLS/PRMT1/MEN1/MBD3/POLE3/PAF1/BCOR/WHSC1L1/PPP5C/HIST2H4B/EP400/BEND3/RNF2/SFPQ/BRCA1/BRCA2/AURKA/SUV39H1/TAF5/TAF9/TCF3/TP53/UBE2N/WHSC1/USP7/SAP130/KAT6A/HIST1H4D/HIST1H4K/HIST1H4J/HIST1H4C/HIST1H4B/HIST2H4A/GSG2/ING5/KDM2B/ACTL6A/CCNB1…	70
GO:0007052	GO:0007052	mitotic spindle organization	29/918	74/18679	2.77e-19	9.43e-18	7.61e-18	NDC80/TUBGCP3/RCC1/TPX2/KIF4A/WDR62/RACGAP1/BIRC5/KIF11/KIFC1/KPNB1/STMN1/MYBL2/NEK2/PLK1/SPC25/RAN/STIL/AURKA/TPR/TTK/BORA/SMC1A/PSRC1/CCNB1/PRC1/AURKB/KIF23/ARHGEF10	29
GO:0032776	GO:0032776	DNA methylation on cytosine	21/918	35/18679	3.21e-19	1.08e-17	8.75e-18	HIST2H3C/DNMT1/UHRF1/H3F3B/HIST2H3A/HIST2H4B/HIST2H3D/HIST1H3A/HIST1H3C/HIST1H3I/HIST1H3G/HIST1H3J/HIST1H3H/HIST1H3B/HIST1H4D/HIST1H4K/HIST1H4J/HIST1H4C/HIST1H4B/HIST2H4A/HIST1H3F	21
GO:2000113	GO:2000113	negative regulation of cellular macromolecule biosynthetic process	141/918	1315/18679	3.57e-19	1.2e-17	9.67e-18	TRIM28/MAD2L2/SYNCRIP/CENPF/CTCF/ZMYND11/TCERG1/CBX1/CHD4/HIST2H3C/PARP1/E2F7/CTBP1/DLX1/DNMT1/ATN1/E2F1/EGR1/EIF4EBP1/EZH2/MTF2/KDM1A/FOXM1/PDS5A/GTPBP4/PATZ1/XRCC6/GABPA/SIN3A/NOC2L/AATF/AGO2/ATAD2/UHRF1/TFCP2L1/HIST1H1D/HIST1H1E/HIST1H1B/HIST1H2AE/H2AFX/H2AFZ/H3F3B/HCFC1/HDAC2/HDGF/HELLS/HMGB1/HMGB2/HMGA1/HIST2H2AB/HNRNPAB/HSPA8/BIRC5/HIST2H3A/IFI16/ILF3/MEX3D/ARRB2/MEN1/MRE11A/NFIX/NONO/PA2G4…	141
GO:0031326	GO:0031326	regulation of cellular biosynthetic process	316/918	4100/18679	3.98e-19	1.33e-17	1.07e-17	TRIM28/CDK2/ALYREF/CDK4/SAP18/HMG20B/PRMT5/RBM14/MCRS1/MAD2L2/SYNCRIP/CARM1/CENPB/POLR3G/CENPF/CTCF/ZMYND11/SRSF10/RUVBL2/TCERG1/CBX1/CHD4/WDR5/HNRNPUL1/PSIP1/SUPT16H/LEO1/HIST2H3C/LIN54/SOGA1/PARP1/E2F7/CTBP1/DHFR/DKC1/DLAT/DLX1/DNA2/DNMT1/ATN1/E2F1/E2F2/EGR1/ZNF367/ARID2/EIF4EBP1/EIF4G1/EIF4G2/EIF5/ETV1/ETV4/EWSR1/EYA2/EZH2/XRN2/MTF2/PUF60/PAXIP1/ABCF1/KDM1A/FOXM1/PPRC1/MAST2/PDS5A/USP22/LARP1/…	316
GO:0051783	GO:0051783	regulation of nuclear division	42/918	165/18679	4.33e-19	1.43e-17	1.16e-17	PRMT5/MAD2L2/CENPE/CENPF/NEK6/RCC1/UBE2C/CIT/CDCA5/SMC5/FBXO5/MTBP/GPR3/BIRC5/KIF11/LRP5/MAD2L1/MSH2/NEK2/NUSAP1/PLK1/ANLN/PHIP/RAD1/AURKA/BUB1/BUB1B/TPR/TTK/ZNF207/BORA/MASTL/CCNB1/PKMYT1/PTTG1/KIF20B/ESPL1/KNTC1/DLGAP5/CDC6/CDC20/CDC25C	42
GO:0007088	GO:0007088	regulation of mitotic nuclear division	39/918	142/18679	4.44e-19	1.46e-17	1.18e-17	PRMT5/MAD2L2/CENPE/CENPF/NEK6/RCC1/UBE2C/CIT/CDCA5/SMC5/FBXO5/MTBP/BIRC5/KIF11/LRP5/MAD2L1/NEK2/NUSAP1/PLK1/ANLN/PHIP/AURKA/BUB1/BUB1B/TPR/TTK/ZNF207/BORA/MASTL/CCNB1/PKMYT1/PTTG1/KIF20B/ESPL1/KNTC1/DLGAP5/CDC6/CDC20/CDC25C	39
GO:0051253	GO:0051253	negative regulation of RNA metabolic process	137/918	1263/18679	4.55e-19	1.48e-17	1.2e-17	TRIM28/SAP18/PRMT5/MAD2L2/CENPF/CTCF/ZMYND11/SRSF10/TCERG1/CBX1/CHD4/HIST2H3C/PARP1/E2F7/CTBP1/DLX1/DNMT1/ATN1/E2F1/EGR1/EZH2/MTF2/KDM1A/FOXM1/PATZ1/XRCC6/GABPA/SIN3A/NOC2L/ATAD2/UHRF1/TFCP2L1/HIST1H1D/HIST1H1E/HIST1H1B/HIST1H2AE/H2AFX/H2AFZ/H3F3B/HCFC1/HDAC2/HDGF/HELLS/HMGB1/HMGB2/HMGA1/HIST2H2AB/HNRNPAB/APEX1/HSPA8/BIRC5/HIST2H3A/IFI16/ILF3/ARRB2/MEN1/NFIX/TONSL/NONO/PA2G4/NELFCD/PLK1/MBD3/POU2…	137
GO:0009890	GO:0009890	negative regulation of biosynthetic process	152/918	1474/18679	4.58e-19	1.48e-17	1.2e-17	TRIM28/SAP18/PRMT5/MAD2L2/SYNCRIP/CENPF/CTCF/ZMYND11/TCERG1/CBX1/CHD4/HIST2H3C/SOGA1/PARP1/E2F7/CTBP1/DLX1/DNMT1/ATN1/E2F1/EGR1/EIF4EBP1/EZH2/MTF2/KDM1A/FOXM1/PDS5A/GTPBP4/PATZ1/XRCC6/GABPA/SIN3A/NOC2L/AATF/AGO2/ATAD2/UHRF1/TFCP2L1/HIST1H1D/HIST1H1E/HIST1H1B/HIST1H2AE/H2AFX/H2AFZ/H3F3B/HCFC1/HDAC2/HDGF/HELLS/HMGB1/HMGB2/HMGA1/HIST2H2AB/HNRNPAB/APEX1/HSPA8/BIRC5/HIST2H3A/IFI16/ILF3/INSIG1/MEX3D/AR…	152
GO:0006335	GO:0006335	DNA replication-dependent nucleosome assembly	20/918	32/18679	7.13e-19	2.28e-17	1.84e-17	CHAF1A/NASP/HIST2H4B/ASF1B/RBBP4/CHAF1B/HIST1H3A/HIST1H3C/HIST1H3I/HIST1H3G/HIST1H3J/HIST1H3H/HIST1H3B/HIST1H4D/HIST1H4K/HIST1H4J/HIST1H4C/HIST1H4B/HIST2H4A/HIST1H3F	20
GO:0034723	GO:0034723	DNA replication-dependent nucleosome organization	20/918	32/18679	7.13e-19	2.28e-17	1.84e-17	CHAF1A/NASP/HIST2H4B/ASF1B/RBBP4/CHAF1B/HIST1H3A/HIST1H3C/HIST1H3I/HIST1H3G/HIST1H3J/HIST1H3H/HIST1H3B/HIST1H4D/HIST1H4K/HIST1H4J/HIST1H4C/HIST1H4B/HIST2H4A/HIST1H3F	20
GO:0032201	GO:0032201	telomere maintenance via semi-conservative replication	18/918	25/18679	8.27e-19	2.62e-17	2.12e-17	POLD3/DNA2/FEN1/POLA2/APEX1/LIG1/PCNA/POLA1/POLD1/POLE/POLE2/PRIM1/RFC1/RFC2/RFC3/RFC4/RFC5/RPA1	18
GO:0019222	GO:0019222	regulation of metabolic process	449/918	6566/18679	1.2e-18	3.77e-17	3.04e-17	UBA2/SAE1/PPIF/TRIM28/CDK2/ALYREF/CDK4/DDX39A/SF3B4/SAP18/CDKN3/HMG20B/PRMT5/RBM14/MCRS1/MAD2L2/SYNCRIP/CARM1/ANP32B/CENPB/AHSA1/CENPE/POLR3G/CENPF/RAD51AP1/CTCF/POLQ/ZMYND11/SRSF10/NEK6/RUVBL2/TCERG1/DBF4/HNRNPA0/CBX1/RCC1/UBE2C/CHD4/WDR5/HNRNPUL1/CDC42EP1/PSIP1/SUPT16H/CKS1B/CKS2/ALKBH2/LEO1/HIST2H3C/IQGAP3/LIN54/CRKL/SOGA1/PARP1/E2F7/CTBP1/SH3RF2/CDCA2/DAG1/DHFR/DKC1/DLAT/DLX1/DNA2/DNMT1/ATN1/…	449
GO:1903507	GO:1903507	negative regulation of nucleic acid-templated transcription	132/918	1208/18679	1.2e-18	3.77e-17	3.04e-17	TRIM28/SAP18/PRMT5/MAD2L2/CENPF/CTCF/ZMYND11/TCERG1/CBX1/CHD4/HIST2H3C/PARP1/E2F7/CTBP1/DLX1/DNMT1/ATN1/E2F1/EGR1/EZH2/MTF2/KDM1A/FOXM1/PATZ1/XRCC6/GABPA/SIN3A/NOC2L/ATAD2/UHRF1/TFCP2L1/HIST1H1D/HIST1H1E/HIST1H1B/HIST1H2AE/H2AFX/H2AFZ/H3F3B/HCFC1/HDAC2/HDGF/HELLS/HMGB1/HMGB2/HMGA1/HIST2H2AB/HNRNPAB/APEX1/HSPA8/BIRC5/HIST2H3A/IFI16/ILF3/ARRB2/MEN1/NFIX/TONSL/NONO/PA2G4/NELFCD/PLK1/MBD3/POU2F1/PAF1…	132
GO:1901987	GO:1901987	regulation of cell cycle phase transition	55/918	284/18679	1.24e-18	3.87e-17	3.12e-17	CDK2/CDK4/MAD2L2/CENPE/CENPF/NEK6/UBE2C/CDCA5/E2F7/E2F1/EZH2/SMC5/SIN3A/FBXO5/MTBP/PRPF19/BIRC5/MAD2L1/MEN1/MRE11A/GTSE1/PLK1/ANLN/FANCI/RBM38/PRKDC/RCC2/PSMC3/PSMD3/PSMD4/CLSPN/BLM/SMARCA4/TCF3/BUB1/BUB1B/TP53/TP73/TPR/TTK/ZNF207/DBF4B/FAM83D/CDC7/CDC45/CCNA2/CCNB1/TICRR/ESPL1/KNTC1/DLGAP5/CDK1/CDC6/CDC20/KIF14	55
GO:0006338	GO:0006338	chromatin remodeling	41/918	162/18679	1.44e-18	4.46e-17	3.6e-17	HMG20B/CENPA/RUVBL2/CHD4/OIP5/CENPV/HDAC2/HELLS/HMGB1/HMGB2/HMGA1/CENPW/NASP/MBD3/MIS18A/CHRAC1/HJURP/HIST2H4B/CASC5/RBBP4/RBBP7/CENPK/SMARCA4/SMARCB1/SMARCC1/SMARCD1/SSRP1/TOP1/TPR/UBTF/CENPM/CENPU/ARID1A/HIST1H4D/HIST1H4K/HIST1H4J/HIST1H4C/HIST1H4B/HIST2H4A/ACTL6A/BAZ1B	41
GO:0009889	GO:0009889	regulation of biosynthetic process	316/918	4144/18679	2.1e-18	6.46e-17	5.21e-17	TRIM28/CDK2/ALYREF/CDK4/SAP18/HMG20B/PRMT5/RBM14/MCRS1/MAD2L2/SYNCRIP/CARM1/CENPB/POLR3G/CENPF/CTCF/ZMYND11/SRSF10/RUVBL2/TCERG1/CBX1/CHD4/WDR5/HNRNPUL1/PSIP1/SUPT16H/LEO1/HIST2H3C/LIN54/SOGA1/PARP1/E2F7/CTBP1/DHFR/DKC1/DLAT/DLX1/DNA2/DNMT1/ATN1/E2F1/E2F2/EGR1/ZNF367/ARID2/EIF4EBP1/EIF4G1/EIF4G2/EIF5/ETV1/ETV4/EWSR1/EYA2/EZH2/XRN2/MTF2/PUF60/PAXIP1/ABCF1/KDM1A/FOXM1/PPRC1/MAST2/PDS5A/USP22/LARP1/…	316
GO:0033043	GO:0033043	regulation of organelle organization	114/918	978/18679	3.05e-18	9.3e-17	7.51e-17	SAE1/PPIF/PRMT5/RBM14/MAD2L2/SPAG5/CENPE/CENPF/CTCF/PLK4/NEK6/RUVBL2/RCC1/UBE2C/CIT/CDC42EP1/WDHD1/CDCA5/CTBP1/DKC1/DNMT1/E2F1/ECT2/CENPV/SKA3/MTF2/FKBP4/TPX2/PAXIP1/KDM1A/SMC5/SIN3A/PHF19/NOC2L/FBXO5/MTBP/GPR3/ATAD2/RACGAP1/HIST1H1B/HK2/HMGA1/HRAS/BIRC5/INSIG1/ARF1/KIF11/STMN1/LRP5/MAD2L1/ARRB2/MSH2/NEK2/ODF2/PAK1/NUSAP1/WBP11/PLAGL2/PLK1/MIS18A/ANLN/PAF1/BCOR/PHIP/MAP1S/CENPJ/RCC2/YLPM1/UBQLN4/…	114
GO:1902679	GO:1902679	negative regulation of RNA biosynthetic process	132/918	1223/18679	3.41e-18	1.03e-16	8.34e-17	TRIM28/SAP18/PRMT5/MAD2L2/CENPF/CTCF/ZMYND11/TCERG1/CBX1/CHD4/HIST2H3C/PARP1/E2F7/CTBP1/DLX1/DNMT1/ATN1/E2F1/EGR1/EZH2/MTF2/KDM1A/FOXM1/PATZ1/XRCC6/GABPA/SIN3A/NOC2L/ATAD2/UHRF1/TFCP2L1/HIST1H1D/HIST1H1E/HIST1H1B/HIST1H2AE/H2AFX/H2AFZ/H3F3B/HCFC1/HDAC2/HDGF/HELLS/HMGB1/HMGB2/HMGA1/HIST2H2AB/HNRNPAB/APEX1/HSPA8/BIRC5/HIST2H3A/IFI16/ILF3/ARRB2/MEN1/NFIX/TONSL/NONO/PA2G4/NELFCD/PLK1/MBD3/POU2F1/PAF1…	132
GO:0051252	GO:0051252	regulation of RNA metabolic process	285/918	3621/18679	3.44e-18	1.03e-16	8.34e-17	TRIM28/CDK2/ALYREF/SF3B4/SAP18/HMG20B/PRMT5/RBM14/MCRS1/MAD2L2/CARM1/CENPB/POLR3G/CENPF/CTCF/ZMYND11/SRSF10/RUVBL2/TCERG1/CBX1/CHD4/WDR5/HNRNPUL1/PSIP1/SUPT16H/LEO1/HIST2H3C/LIN54/PARP1/E2F7/CTBP1/DHFR/DLX1/DNMT1/ATN1/E2F1/E2F2/EGR1/ZNF367/ARID2/ETV1/ETV4/EWSR1/EYA2/EZH2/XRN2/MTF2/PUF60/PAXIP1/KDM1A/FOXM1/PPRC1/USP22/POFUT1/PATZ1/NUP62/PRPF6/XRCC6/GABPA/CNOT10/NOL11/SIN3A/PHF19/NOC2L/FBXO5/AATF/P…	285
GO:0010629	GO:0010629	negative regulation of gene expression	150/918	1481/18679	4.29e-18	1.28e-16	1.04e-16	TRIM28/CDK2/SAP18/MAD2L2/SYNCRIP/CENPF/CTCF/ZMYND11/SRSF10/TCERG1/CBX1/CHD4/HIST2H3C/IQGAP3/PARP1/E2F7/CTBP1/DLX1/DNMT1/ATN1/E2F1/EGR1/EIF4EBP1/EZH2/MTF2/KDM1A/FOXM1/FLOT2/PATZ1/XRCC6/GABPA/CNOT10/SIN3A/PHF19/NOC2L/AGO2/ATAD2/UHRF1/TFCP2L1/HIST1H1D/HIST1H1E/HIST1H1B/HIST1H2AE/H2AFX/H2AFZ/H3F3B/HCFC1/HDAC2/HDGF/HELLS/HMGB1/HMGB2/HMGA1/HIST2H2AB/HNRNPAB/HRAS/HSPA8/BIRC5/HIST2H3A/IFI16/ILF3/MEX3D/AR…	150
GO:1901990	GO:1901990	regulation of mitotic cell cycle phase transition	52/918	263/18679	4.34e-18	1.29e-16	1.04e-16	CDK2/CDK4/MAD2L2/CENPE/CENPF/NEK6/UBE2C/CDCA5/E2F7/E2F1/EZH2/SMC5/SIN3A/FBXO5/MTBP/BIRC5/MAD2L1/MRE11A/GTSE1/PLK1/ANLN/FANCI/RBM38/PRKDC/RCC2/PSMC3/PSMD3/PSMD4/CLSPN/BLM/SMARCA4/TCF3/BUB1/BUB1B/TP53/TP73/TPR/TTK/ZNF207/DBF4B/CDC7/CDC45/CCNA2/CCNB1/TICRR/ESPL1/KNTC1/DLGAP5/CDK1/CDC6/CDC20/KIF14	52
GO:0010468	GO:0010468	regulation of gene expression	313/918	4125/18679	7.29e-18	2.15e-16	1.74e-16	TRIM28/CDK2/ALYREF/CDK4/DDX39A/SF3B4/SAP18/HMG20B/PRMT5/RBM14/MCRS1/MAD2L2/SYNCRIP/CARM1/CENPB/POLR3G/CENPF/CTCF/ZMYND11/SRSF10/RUVBL2/TCERG1/HNRNPA0/CBX1/CHD4/WDR5/HNRNPUL1/PSIP1/SUPT16H/ALKBH2/LEO1/HIST2H3C/IQGAP3/LIN54/PARP1/E2F7/CTBP1/DHFR/DLX1/DNMT1/ATN1/E2F1/E2F2/EGR1/ZNF367/ARID2/EIF4EBP1/EIF4G1/EIF4G2/EIF5/ETV1/ETV4/EWSR1/EYA2/EZH2/XRN2/MTF2/PUF60/PAXIP1/ABCF1/KDM1A/FOXM1/PPRC1/FLOT2/USP2…	313
GO:0051052	GO:0051052	regulation of DNA metabolic process	54/918	286/18679	8.41e-18	2.47e-16	1.99e-16	TRIM28/CDK2/ALYREF/PRMT5/RAD51AP1/POLQ/PARP1/E2F7/DKC1/DNA2/PAXIP1/FOXM1/PDS5A/GTPBP4/CACYBP/MSH6/H2AFX/HMGB1/HRAS/APEX1/MCIDAS/KPNA2/ARRB2/MEN1/MRE11A/MSH2/NVL/PCNA/MBD3/MIS18A/TIPIN/RIF1/YLPM1/RAD18/RBBP6/FIGNL1/BLM/ACD/BRCA1/BRCA2/TOP2A/TP53/TPR/UBE2N/USP1/WHSC1/DSCC1/DEK/DBF4B/CDT1/SMC1A/CDC7/TICRR/CDC6	54
GO:0000183	GO:0000183	chromatin silencing at rDNA	22/918	44/18679	9.59e-18	2.8e-16	2.26e-16	HIST2H3C/H3F3B/HIST2H3A/HIST2H4B/BEND3/HIST2H3D/SUV39H1/UBTF/HIST1H3A/HIST1H3C/HIST1H3I/HIST1H3G/HIST1H3J/HIST1H3H/HIST1H3B/HIST1H4D/HIST1H4K/HIST1H4J/HIST1H4C/HIST1H4B/HIST2H4A/HIST1H3F	22
GO:0031324	GO:0031324	negative regulation of cellular metabolic process	203/918	2302/18679	1.23e-17	3.56e-16	2.87e-16	PPIF/TRIM28/SAP18/HMG20B/PRMT5/MAD2L2/SYNCRIP/CENPF/CTCF/POLQ/ZMYND11/SRSF10/TCERG1/CBX1/UBE2C/CHD4/HIST2H3C/SOGA1/PARP1/E2F7/CTBP1/SH3RF2/DAG1/DLX1/DNMT1/ATN1/E2F1/EGR1/EIF4EBP1/EZH2/MTF2/KDM1A/FOXM1/RRP1B/PDS5A/GTPBP4/PATZ1/NUP62/XRCC6/GABPA/SIN3A/NOC2L/FBXO5/AATF/AGO2/GPS1/ATAD2/UHRF1/MSH6/TFCP2L1/HIST1H1D/HIST1H1E/HIST1H1B/HIST1H2AE/H2AFX/H2AFZ/H3F3B/HCFC1/HDAC2/HDGF/HELLS/HK2/HMGB1/HMGB2/HMG…	203
GO:0006998	GO:0006998	nuclear envelope organization	27/918	72/18679	1.83e-17	5.26e-16	4.24e-16	NUP50/NEK6/NUP35/NUP205/NUP210/NUP160/CTDNEP1/NUP188/NUP62/NUP88/NUP98/PLK1/NUP133/NUP107/TPR/NUP37/NUP85/NUP214/REEP4/AAAS/SEH1L/CCNB1/CCNB2/NUP155/NUP93/CDK1/POM121	27
GO:0043044	GO:0043044	ATP-dependent chromatin remodeling	27/918	73/18679	2.76e-17	7.91e-16	6.38e-16	CENPA/CHD4/OIP5/HDAC2/CENPW/NASP/MBD3/MIS18A/HJURP/HIST2H4B/CASC5/RBBP4/RBBP7/CENPK/SMARCA4/SMARCB1/SMARCC1/CENPM/CENPU/ARID1A/HIST1H4D/HIST1H4K/HIST1H4J/HIST1H4C/HIST1H4B/HIST2H4A/ACTL6A	27
GO:0006312	GO:0006312	mitotic recombination	21/918	41/18679	2.81e-17	7.98e-16	6.44e-16	POLD3/DNA2/FEN1/SMC5/POLA2/APEX1/LIG1/MRE11A/PCNA/POLA1/POLD1/POLE/POLE2/PRIM1/RFC1/RFC2/RFC3/RFC4/RFC5/RPA1/XRCC2	21
GO:0045787	GO:0045787	positive regulation of cell cycle	56/918	314/18679	3.05e-17	8.62e-16	6.96e-16	CDK2/CDK4/PLK4/UBE2C/CIT/CDCA5/E2F7/ECT2/EIF4EBP1/CENPV/SMC5/USP22/SIN3A/MTBP/RACGAP1/HCFC1/BIRC5/LRP5/MAD2L1/ORC1/NUSAP1/GTSE1/PLK1/PHIP/RBM38/RCC2/PSMC3/PSMD3/PSMD4/SFPQ/STIL/SOX15/BRCA1/BRCA2/AURKA/TCF3/TP53/TP73/TPR/CSPP1/DBF4B/FAM83D/CDC7/CDC45/RHNO1/PSRC1/PKP4/CCNB1/CCNT2/AURKB/KIF23/KIF20B/ESPL1/DLGAP5/CDC6/KIF14	56
GO:0044728	GO:0044728	DNA methylation or demethylation	31/918	99/18679	3.1e-17	8.72e-16	7.03e-16	TRIM28/PRMT5/CTCF/ALKBH2/HIST2H3C/DNMT1/EZH2/UHRF1/H3F3B/APEX1/HIST2H3A/MBD3/MIS18A/HIST2H4B/BEND3/HIST2H3D/BRCA1/HIST1H3A/HIST1H3C/HIST1H3I/HIST1H3G/HIST1H3J/HIST1H3H/HIST1H3B/HIST1H4D/HIST1H4K/HIST1H4J/HIST1H4C/HIST1H4B/HIST2H4A/HIST1H3F	31
GO:0034605	GO:0034605	cellular response to heat	32/918	106/18679	3.2e-17	8.94e-16	7.21e-16	PTGES3/NUP50/NUP35/FKBP4/NUP205/NUP210/NUP160/NUP188/NUP62/HDAC2/HSPA8/HSP90AA1/HSP90AB1/MKI67/NUP88/NUP98/NUP133/NUP107/RBBP7/RPA1/MLST8/TPR/NUP37/NUP85/NUP214/AAAS/SEH1L/BAG4/BAG2/NUP155/NUP93/POM121	32
GO:0006305	GO:0006305	DNA alkylation	29/918	86/18679	3.4e-17	9.37e-16	7.56e-16	TRIM28/PRMT5/CTCF/HIST2H3C/DNMT1/EZH2/UHRF1/H3F3B/HIST2H3A/MBD3/MIS18A/HIST2H4B/BEND3/HIST2H3D/BRCA1/HIST1H3A/HIST1H3C/HIST1H3I/HIST1H3G/HIST1H3J/HIST1H3H/HIST1H3B/HIST1H4D/HIST1H4K/HIST1H4J/HIST1H4C/HIST1H4B/HIST2H4A/HIST1H3F	29
GO:0006306	GO:0006306	DNA methylation	29/918	86/18679	3.4e-17	9.37e-16	7.56e-16	TRIM28/PRMT5/CTCF/HIST2H3C/DNMT1/EZH2/UHRF1/H3F3B/HIST2H3A/MBD3/MIS18A/HIST2H4B/BEND3/HIST2H3D/BRCA1/HIST1H3A/HIST1H3C/HIST1H3I/HIST1H3G/HIST1H3J/HIST1H3H/HIST1H3B/HIST1H4D/HIST1H4K/HIST1H4J/HIST1H4C/HIST1H4B/HIST2H4A/HIST1H3F	29
GO:0009892	GO:0009892	negative regulation of metabolic process	218/918	2572/18679	5.1e-17	1.4e-15	1.13e-15	PPIF/TRIM28/CDK2/SAP18/HMG20B/PRMT5/MAD2L2/SYNCRIP/CENPF/CTCF/POLQ/ZMYND11/SRSF10/TCERG1/CBX1/UBE2C/CHD4/HIST2H3C/IQGAP3/SOGA1/PARP1/E2F7/CTBP1/SH3RF2/DAG1/DLX1/DNMT1/ATN1/E2F1/EGR1/EIF4EBP1/EZH2/MTF2/KDM1A/FOXM1/RRP1B/FLOT2/PDS5A/SF3B3/GTPBP4/PATZ1/NUP62/XRCC6/GABPA/CNOT10/SIN3A/PHF19/NOC2L/FBXO5/AATF/AGO2/GPS1/ATAD2/UHRF1/MSH6/TFCP2L1/HIST1H1D/HIST1H1E/HIST1H1B/HIST1H2AE/H2AFX/H2AFZ/H3F3B/HCFC1…	218
GO:0016032	GO:0016032	viral process	95/918	769/18679	6.18e-17	1.68e-15	1.36e-15	TRIM28/ALYREF/PPIH/SYNCRIP/CARM1/CENPA/IVNS1ABP/NUP50/ZMYND11/SF3B2/RCC1/PSIP1/SUPT16H/NUP35/CTBP1/DAG1/DDX11/EIF4G1/NUP205/NUP210/NUP160/NUP188/NUP62/XRCC6/MSH6/H2AFX/HCFC1/HMGA1/HNRNPK/HSPA8/HSP90AB1/HSPD1/IFI16/ILF3/ARF1/KPNB1/KPNA2/IPO5/MRE11A/NUP88/NUP98/OAS3/HACD3/NELFCD/POLA1/POLR2C/POLR2E/PPID/NUP133/PSMC3/PSMD3/PSMD4/NUP107/RAC1/RAD23A/RAN/RANBP1/RBL1/RPL26/SGTA/SLC1A5/SMARCA4/SMARCB1/SS…	95
GO:0090068	GO:0090068	positive regulation of cell cycle process	48/918	245/18679	1.26e-16	3.41e-15	2.75e-15	CDK2/CDK4/PLK4/UBE2C/CIT/CDCA5/E2F7/ECT2/CENPV/SMC5/SIN3A/MTBP/RACGAP1/BIRC5/LRP5/MAD2L1/ORC1/NUSAP1/GTSE1/PLK1/PHIP/RBM38/RCC2/PSMC3/PSMD3/PSMD4/SFPQ/SOX15/BRCA1/AURKA/TP53/TP73/TPR/CSPP1/DBF4B/FAM83D/CDC7/CDC45/RHNO1/PKP4/CCNB1/AURKB/KIF23/KIF20B/ESPL1/DLGAP5/CDC6/KIF14	48
GO:0044764	GO:0044764	multi-organism cellular process	95/918	782/18679	1.85e-16	4.98e-15	4.02e-15	TRIM28/ALYREF/PPIH/SYNCRIP/CARM1/CENPA/IVNS1ABP/NUP50/ZMYND11/SF3B2/RCC1/PSIP1/SUPT16H/NUP35/CTBP1/DAG1/DDX11/EIF4G1/NUP205/NUP210/NUP160/NUP188/NUP62/XRCC6/MSH6/H2AFX/HCFC1/HMGA1/HNRNPK/HSPA8/HSP90AB1/HSPD1/IFI16/ILF3/ARF1/KPNB1/KPNA2/IPO5/MRE11A/NUP88/NUP98/OAS3/HACD3/NELFCD/POLA1/POLR2C/POLR2E/PPID/NUP133/PSMC3/PSMD3/PSMD4/NUP107/RAC1/RAD23A/RAN/RANBP1/RBL1/RPL26/SGTA/SLC1A5/SMARCA4/SMARCB1/SS…	95
GO:0071166	GO:0071166	ribonucleoprotein complex localization	29/918	91/18679	1.93e-16	5.17e-15	4.17e-15	ALYREF/DDX39A/SRRM1/SRSF10/RRS1/NUP160/SETD2/MAGOH/NUP88/NOP58/NUP133/NUP107/RAN/UPF1/SRSF1/SRSF3/SRSF6/SRSF7/TPR/U2AF1/XPO1/SLBP/NUP214/POLDIP3/THOC3/BUD13/NUP155/NUP93/SMG7	29
GO:0042254	GO:0042254	ribosome biogenesis	46/918	229/18679	2.01e-16	5.35e-15	4.32e-15	NOP56/UTP14A/DIS3L/DKC1/FBL/DHX30/RRP1B/RRS1/BOP1/EXOSC2/PES1/GTPBP4/NOL11/AATF/GNL2/FTSJ2/NCL/NUP88/NVL/PA2G4/GEMIN4/MRTO4/NIP7/NOP58/WBP11/EXOSC9/EXOSC10/DDX56/ZNHIT6/HEATR1/BRIX1/CHD7/RAN/RPL26/MRPL11/SUV39H1/XPO1/NOL9/LAS1L/MINA/CIRH1A/RRP1/NOP14/RRP9/NOLC1/EIF4A3	46
GO:2001141	GO:2001141	regulation of RNA biosynthetic process	273/918	3524/18679	2.21e-16	5.85e-15	4.72e-15	TRIM28/CDK2/ALYREF/SAP18/HMG20B/PRMT5/RBM14/MCRS1/MAD2L2/CARM1/CENPB/POLR3G/CENPF/CTCF/ZMYND11/SRSF10/RUVBL2/TCERG1/CBX1/CHD4/WDR5/HNRNPUL1/PSIP1/SUPT16H/LEO1/HIST2H3C/LIN54/PARP1/E2F7/CTBP1/DHFR/DLX1/DNMT1/ATN1/E2F1/E2F2/EGR1/ZNF367/ARID2/ETV1/ETV4/EWSR1/EYA2/EZH2/XRN2/MTF2/PUF60/PAXIP1/KDM1A/FOXM1/PPRC1/USP22/POFUT1/PATZ1/NUP62/PRPF6/XRCC6/GABPA/CNOT10/NOL11/SIN3A/PHF19/NOC2L/FBXO5/AATF/PELP1/T…	273
GO:0045892	GO:0045892	negative regulation of transcription, DNA-templated	124/918	1175/18679	2.41e-16	6.34e-15	5.12e-15	TRIM28/MAD2L2/CENPF/CTCF/ZMYND11/TCERG1/CBX1/CHD4/HIST2H3C/PARP1/E2F7/CTBP1/DLX1/DNMT1/ATN1/E2F1/EGR1/EZH2/MTF2/KDM1A/FOXM1/PATZ1/XRCC6/GABPA/SIN3A/NOC2L/ATAD2/UHRF1/TFCP2L1/HIST1H1D/HIST1H1E/HIST1H1B/HIST1H2AE/H2AFX/H2AFZ/H3F3B/HCFC1/HDAC2/HDGF/HELLS/HMGB1/HMGB2/HMGA1/HIST2H2AB/HNRNPAB/HSPA8/BIRC5/HIST2H3A/IFI16/ILF3/ARRB2/MEN1/NFIX/NONO/PA2G4/NELFCD/PLK1/MBD3/POU2F1/PAF1/PPID/BCOR/WHSC1L1/CHCHD…	124
GO:1903506	GO:1903506	regulation of nucleic acid-templated transcription	271/918	3504/18679	3.77e-16	9.86e-15	7.96e-15	TRIM28/CDK2/ALYREF/SAP18/HMG20B/PRMT5/RBM14/MCRS1/MAD2L2/CARM1/CENPB/POLR3G/CENPF/CTCF/ZMYND11/SRSF10/RUVBL2/TCERG1/CBX1/CHD4/WDR5/HNRNPUL1/PSIP1/SUPT16H/LEO1/HIST2H3C/LIN54/PARP1/E2F7/CTBP1/DHFR/DLX1/DNMT1/ATN1/E2F1/E2F2/EGR1/ZNF367/ARID2/ETV1/ETV4/EWSR1/EYA2/EZH2/XRN2/MTF2/PUF60/PAXIP1/KDM1A/FOXM1/PPRC1/USP22/POFUT1/PATZ1/NUP62/PRPF6/XRCC6/GABPA/CNOT10/NOL11/SIN3A/PHF19/NOC2L/FBXO5/AATF/PELP1/T…	271
GO:0034508	GO:0034508	centromere complex assembly	22/918	51/18679	5.12e-16	1.33e-14	1.08e-14	CENPA/CENPE/CENPF/OIP5/CENPV/HELLS/CENPW/MIS18A/HJURP/HIST2H4B/CASC5/RBBP4/RBBP7/CENPK/CENPM/CENPU/HIST1H4D/HIST1H4K/HIST1H4J/HIST1H4C/HIST1H4B/HIST2H4A	22
GO:0031145	GO:0031145	anaphase-promoting complex-dependent proteasomal ubiquitin-dependent protein catabolic process	31/918	109/18679	6.56e-16	1.7e-14	1.37e-14	CDK2/MAD2L2/CENPE/CENPF/NEK6/UBE2C/CIT/SMC5/FBXO5/UBE2S/MAD2L1/NEK2/PLK1/PSMC3/PSMD3/PSMD4/SKP2/AURKA/BUB1/BUB1B/TPR/TTK/ZNF207/CCNB1/AURKB/PTTG1/ESPL1/DLGAP5/CDK1/CDC6/CDC20	31
GO:0051168	GO:0051168	nuclear export	36/918	149/18679	8.99e-16	2.31e-14	1.87e-14	ALYREF/DDX39A/SRRM1/ANP32B/SRSF10/CSE1L/XPO7/RRS1/XPO6/NUP160/SETD2/NXT1/HSPA9/MAGOH/NUP88/NUP133/NUP107/BARD1/RAN/RANGAP1/UPF1/SRSF1/SRSF3/SRSF6/SRSF7/TPR/U2AF1/XPO1/SLBP/NUP214/POLDIP3/THOC3/BUD13/NUP155/NUP93/SMG7	36
GO:0071426	GO:0071426	ribonucleoprotein complex export from nucleus	28/918	89/18679	9.3e-16	2.38e-14	1.92e-14	ALYREF/DDX39A/SRRM1/SRSF10/RRS1/NUP160/SETD2/MAGOH/NUP88/NUP133/NUP107/RAN/UPF1/SRSF1/SRSF3/SRSF6/SRSF7/TPR/U2AF1/XPO1/SLBP/NUP214/POLDIP3/THOC3/BUD13/NUP155/NUP93/SMG7	28
GO:0010833	GO:0010833	telomere maintenance via telomere lengthening	21/918	47/18679	9.88e-16	2.52e-14	2.03e-14	POLD3/DKC1/DNA2/FEN1/POLA2/APEX1/LIG1/MRE11A/PCNA/POLA1/POLD1/POLE/POLE2/PRIM1/RFC1/RFC2/RFC3/RFC4/RFC5/RPA1/ACD	21
GO:0007093	GO:0007093	mitotic cell cycle checkpoint	39/918	175/18679	1.06e-15	2.68e-14	2.16e-14	CDK2/MAD2L2/CENPF/UBE2C/ZWINT/HRAS/MAD2L1/MRE11A/MSH2/GTSE1/PLK1/TIPIN/ZWILCH/FANCI/PRCC/RBM38/PRKDC/PSMC3/PSMD3/PSMD4/CLSPN/BLM/BUB1/BUB1B/TOP2A/TP53/TP73/TPR/TTK/ZNF207/NABP2/SMC1A/CCNA2/CCNB1/TICRR/MDC1/KNTC1/CDK1/CDC20	39
GO:0043414	GO:0043414	macromolecule methylation	48/918	258/18679	1.06e-15	2.68e-14	2.16e-14	TRIM28/PRMT5/CARM1/CTCF/WDR5/HIST2H3C/DNMT1/FBL/EZH2/MTF2/PAXIP1/KDM1A/PHF19/SETD2/UHRF1/FTSJ2/HIST1H1B/H3F3B/PRMT1/HIST2H3A/MEN1/MBD3/MIS18A/PAF1/BCOR/WHSC1L1/HIST2H4B/TRMU/BEND3/HIST2H3D/SNRPB/BRCA1/SUV39H1/WHSC1/HIST1H3A/HIST1H3C/HIST1H3I/HIST1H3G/HIST1H3J/HIST1H3H/HIST1H3B/HIST1H4D/HIST1H4K/HIST1H4J/HIST1H4C/HIST1H4B/HIST2H4A/HIST1H3F	48
GO:0006950	GO:0006950	response to stress	294/918	3933/18679	1.13e-15	2.83e-14	2.28e-14	CHAF1A/PARP2/PPIF/TRIM28/CDK2/ALYREF/CDK4/DDX39A/HMG20B/TUBB4B/RBM14/MCRS1/MAD2L2/TACC3/SYNCRIP/HYOU1/RNASEH2A/AHSA1/CENPE/POLR3G/RAD51AP1/POLD3/POLQ/PTGES3/NUP50/ZMYND11/NEK6/RUVBL2/HNRNPA0/STIP1/KIF2C/PAPD7/PSIP1/SUPT16H/CDCA5/ALKBH2/HIST2H3C/NUP35/CRKL/PARP1/E2F7/DDX11/DHFR/DNA2/DPYSL3/E2F1/ECT2/EGR1/EIF4EBP1/EIF4G1/SLC29A1/TUBB/EYA2/EZH2/FANCA/FANCD2/FANCG/DDIAS/FEN1/FKBP4/PAXIP1/ABCF1/KDM1A/…	294
GO:0080135	GO:0080135	regulation of cellular response to stress	80/918	615/18679	1.17e-15	2.91e-14	2.35e-14	TRIM28/HYOU1/RAD51AP1/POLQ/PTGES3/NUP50/ZMYND11/NEK6/NUP35/PARP1/DHFR/FKBP4/KDM1A/FOXM1/NUP205/NUP210/PHLPP1/NUP160/LARP1/NUP188/NUP62/H2AFX/HK2/HMGB1/HMGA1/HRAS/PRMT1/APEX1/HSPA5/HSPA8/HSP90AA1/HSP90AB1/MEN1/NONO/NUP88/NUP98/PAK1/PCNA/HACD3/WBP11/NSMCE4A/RIF1/NUP133/PBK/PRKDC/UBQLN4/NUP107/PTPN2/PYCR1/RPA1/FIGNL1/SFPQ/MLST8/SGTA/BRCA1/NEK4/TAF9/TP53/TP73/TPR/TRAF2/U2AF1/UBE2N/USP1/WHSC1/NUP37/DE…	80
GO:0006355	GO:0006355	regulation of transcription, DNA-templated	268/918	3484/18679	1.21e-15	2.99e-14	2.41e-14	TRIM28/CDK2/ALYREF/SAP18/HMG20B/PRMT5/RBM14/MCRS1/MAD2L2/CARM1/CENPB/POLR3G/CENPF/CTCF/ZMYND11/SRSF10/RUVBL2/TCERG1/CBX1/CHD4/WDR5/HNRNPUL1/PSIP1/SUPT16H/LEO1/HIST2H3C/LIN54/PARP1/E2F7/CTBP1/DHFR/DLX1/DNMT1/ATN1/E2F1/E2F2/EGR1/ZNF367/ARID2/ETV1/ETV4/EWSR1/EYA2/EZH2/XRN2/MTF2/PUF60/PAXIP1/KDM1A/FOXM1/PPRC1/USP22/POFUT1/PATZ1/NUP62/PRPF6/XRCC6/GABPA/CNOT10/NOL11/SIN3A/PHF19/NOC2L/FBXO5/AATF/PELP1/T…	268
GO:0045786	GO:0045786	negative regulation of cell cycle	69/918	491/18679	2.47e-15	6.1e-14	4.92e-14	CDK2/CDK4/CDKN3/RBM14/MAD2L2/CENPF/UBE2C/ZWINT/E2F7/EIF4G2/EZH2/DDIAS/FOXM1/FBXO5/MTBP/PRPF19/GAS2L3/HDAC2/HRAS/MAD2L1/MEN1/MRE11A/MSH2/PA2G4/GTSE1/CDK5RAP1/PLK1/PPM1G/TIPIN/ZWILCH/FANCI/PRCC/RBM38/PRKDC/PSMC3/PSMD3/PSMD4/BARD1/RAD1/CLSPN/BLM/MLST8/SMARCA4/BRCA1/TAF6/BUB1/BUB1B/TFAP4/TOP2A/TP53/TP73/TPR/TTK/ZNF207/NABP2/SMC1A/CCNA2/CCNB1/CCNF/TICRR/GADD45GIP1/AURKB/PTTG1/KIF20B/MDC1/ESPL1/KNTC1/C…	69
GO:0031055	GO:0031055	chromatin remodeling at centromere	20/918	44/18679	3.17e-15	7.77e-14	6.27e-14	CENPA/OIP5/CENPV/HELLS/CENPW/MIS18A/HJURP/HIST2H4B/CASC5/RBBP4/RBBP7/CENPK/CENPM/CENPU/HIST1H4D/HIST1H4K/HIST1H4J/HIST1H4C/HIST1H4B/HIST2H4A	20
GO:0006366	GO:0006366	transcription from RNA polymerase II promoter	174/918	1965/18679	3.42e-15	8.33e-14	6.72e-14	TRIM28/ALYREF/SRRM1/SAP18/RBM14/MAD2L2/CTCF/ZMYND11/RUVBL2/TCERG1/NUDT21/CHD4/WDR5/PSIP1/SUPT16H/LEO1/PARP1/E2F7/CTBP1/DHFR/DLX1/DNMT1/ATN1/E2F1/E2F2/EGR1/ZNF367/ETV1/ETV4/EZH2/MTF2/PAXIP1/KDM1A/FOXM1/PPRC1/PATZ1/PRPF6/XRCC6/GABPA/SIN3A/NOC2L/FBXO5/AATF/PELP1/TAF5L/AGO2/ATAD2/SETD2/UHRF1/TFCP2L1/NRBP1/HIST1H1D/HIST1H1E/HIST1H1B/H2AFZ/HCFC1/HDAC2/HDGF/HMGB1/HMGB2/HMGA1/HNRNPAB/HNRNPK/HRAS/HSPA5/IF…	174
GO:0010948	GO:0010948	negative regulation of cell cycle process	46/918	248/18679	4.78e-15	1.15e-13	9.32e-14	CDK2/CDK4/RBM14/MAD2L2/CENPF/UBE2C/E2F7/EZH2/FBXO5/MTBP/PRPF19/MAD2L1/MEN1/MRE11A/MSH2/GTSE1/PLK1/FANCI/RBM38/PRKDC/PSMC3/PSMD3/PSMD4/RAD1/CLSPN/BLM/SMARCA4/BRCA1/BUB1/BUB1B/TFAP4/TP53/TP73/TPR/TTK/ZNF207/SMC1A/CCNA2/CCNB1/CCNF/TICRR/AURKB/PTTG1/ESPL1/CDK1/CDC20	46
GO:0006997	GO:0006997	nucleus organization	32/918	124/18679	4.78e-15	1.15e-13	9.32e-14	NUP50/NEK6/NUP35/NUP205/NUP210/NUP160/CTDNEP1/PES1/NUP188/NUP62/HMGB2/NUP88/NUP98/GOLM1/PLK1/NDC1/NUP133/NUP107/TPR/NUP37/NUP85/NUP214/REEP4/AAAS/SEH1L/CCNB1/CCNB2/NOLC1/NUP155/NUP93/CDK1/POM121	32
GO:0051290	GO:0051290	protein heterotetramerization	18/918	35/18679	4.89e-15	1.17e-13	9.48e-14	PDSS1/HIST2H4B/RRM1/RRM2/HIST1H3A/HIST1H3C/HIST1H3I/HIST1H3G/HIST1H3J/HIST1H3H/HIST1H3B/HIST1H4D/HIST1H4K/HIST1H4J/HIST1H4C/HIST1H4B/HIST2H4A/HIST1H3F	18
GO:0006304	GO:0006304	DNA modification	31/918	119/18679	9.65e-15	2.31e-13	1.86e-13	TRIM28/PRMT5/CTCF/ALKBH2/HIST2H3C/DNMT1/EZH2/UHRF1/H3F3B/APEX1/HIST2H3A/MBD3/MIS18A/HIST2H4B/BEND3/HIST2H3D/BRCA1/HIST1H3A/HIST1H3C/HIST1H3I/HIST1H3G/HIST1H3J/HIST1H3H/HIST1H3B/HIST1H4D/HIST1H4K/HIST1H4J/HIST1H4C/HIST1H4B/HIST2H4A/HIST1H3F	31
GO:0006405	GO:0006405	RNA export from nucleus	27/918	90/18679	1.14e-14	2.72e-13	2.2e-13	ALYREF/DDX39A/SRRM1/SRSF10/NUP160/SETD2/NXT1/MAGOH/NUP88/NUP133/NUP107/RAN/UPF1/SRSF1/SRSF3/SRSF6/SRSF7/TPR/U2AF1/SLBP/NUP214/POLDIP3/THOC3/BUD13/NUP155/NUP93/SMG7	27
GO:0044403	GO:0044403	symbiosis, encompassing mutualism through parasitism	95/918	836/18679	1.28e-14	3.02e-13	2.44e-13	TRIM28/ALYREF/PPIH/SYNCRIP/CARM1/CENPA/IVNS1ABP/NUP50/ZMYND11/SF3B2/RCC1/PSIP1/SUPT16H/NUP35/CTBP1/DAG1/DDX11/EIF4G1/NUP205/NUP210/NUP160/NUP188/NUP62/XRCC6/MSH6/H2AFX/HCFC1/HMGA1/HNRNPK/HSPA8/HSP90AB1/HSPD1/IFI16/ILF3/ARF1/KPNB1/KPNA2/IPO5/MRE11A/NUP88/NUP98/OAS3/HACD3/NELFCD/POLA1/POLR2C/POLR2E/PPID/NUP133/PSMC3/PSMD3/PSMD4/NUP107/RAC1/RAD23A/RAN/RANBP1/RBL1/RPL26/SGTA/SLC1A5/SMARCA4/SMARCB1/SS…	95
GO:0044419	GO:0044419	interspecies interaction between organisms	95/918	836/18679	1.28e-14	3.02e-13	2.44e-13	TRIM28/ALYREF/PPIH/SYNCRIP/CARM1/CENPA/IVNS1ABP/NUP50/ZMYND11/SF3B2/RCC1/PSIP1/SUPT16H/NUP35/CTBP1/DAG1/DDX11/EIF4G1/NUP205/NUP210/NUP160/NUP188/NUP62/XRCC6/MSH6/H2AFX/HCFC1/HMGA1/HNRNPK/HSPA8/HSP90AB1/HSPD1/IFI16/ILF3/ARF1/KPNB1/KPNA2/IPO5/MRE11A/NUP88/NUP98/OAS3/HACD3/NELFCD/POLA1/POLR2C/POLR2E/PPID/NUP133/PSMC3/PSMD3/PSMD4/NUP107/RAC1/RAD23A/RAN/RANBP1/RBL1/RPL26/SGTA/SLC1A5/SMARCA4/SMARCB1/SS…	95
GO:0007264	GO:0007264	small GTPase mediated signal transduction	101/918	917/18679	1.32e-14	3.09e-13	2.49e-13	CDK2/NDC80/CENPA/CENPE/CENPF/KIF2C/RAB35/CIT/ZWINT/CDC42EP1/HIST2H3C/IQGAP3/CRKL/SPC24/SGOL2/DIAPH1/ECT2/RHOBTB3/KDM1A/FOXM1/NUP160/NUP62/NGEF/RACGAP1/H3F3B/HRAS/BIRC5/HIST2H3A/INCENP/ARAF/ARF1/KPNB1/ARHGDIA/MAD2L1/MEN1/MYH10/NUP98/PAK1/HACD3/PLK1/SPDL1/ZWILCH/CDCA8/PPP5C/HIST2H4B/NUP133/DEPDC1B/RCC2/PSMC3/CASC5/PSMD3/PSMD4/NUP107/SPC25/RAC1/RAN/RANGAP1/CENPK/KLC2/HIST2H3D/BUB1/BUB1B/ACTG1/TP53/X…	101
GO:0006406	GO:0006406	mRNA export from nucleus	25/918	77/18679	1.42e-14	3.29e-13	2.65e-13	ALYREF/DDX39A/SRRM1/SRSF10/NUP160/SETD2/MAGOH/NUP88/NUP133/NUP107/UPF1/SRSF1/SRSF3/SRSF6/SRSF7/TPR/U2AF1/SLBP/NUP214/POLDIP3/THOC3/BUD13/NUP155/NUP93/SMG7	25
GO:0071427	GO:0071427	mRNA-containing ribonucleoprotein complex export from nucleus	25/918	77/18679	1.42e-14	3.29e-13	2.65e-13	ALYREF/DDX39A/SRRM1/SRSF10/NUP160/SETD2/MAGOH/NUP88/NUP133/NUP107/UPF1/SRSF1/SRSF3/SRSF6/SRSF7/TPR/U2AF1/SLBP/NUP214/POLDIP3/THOC3/BUD13/NUP155/NUP93/SMG7	25
GO:0045930	GO:0045930	negative regulation of mitotic cell cycle	44/918	236/18679	1.56e-14	3.6e-13	2.9e-13	CDK2/MAD2L2/CENPF/UBE2C/ZWINT/E2F7/EZH2/MTBP/HRAS/MAD2L1/MRE11A/MSH2/GTSE1/PLK1/TIPIN/ZWILCH/FANCI/PRCC/RBM38/PRKDC/PSMC3/PSMD3/PSMD4/CLSPN/BLM/SMARCA4/BUB1/BUB1B/TOP2A/TP53/TP73/TPR/TTK/ZNF207/NABP2/SMC1A/CCNA2/CCNB1/TICRR/PTTG1/MDC1/KNTC1/CDK1/CDC20	44
GO:0034502	GO:0034502	protein localization to chromosome	18/918	37/18679	1.73e-14	3.98e-13	3.21e-13	CENPA/RUVBL2/CDCA5/EZH2/MTBP/CHAMP1/HIST1H1B/PLK1/SPDL1/H2AFY2/RCC2/CASC5/RAD21/ACD/BUB1B/GSG2/AURKB/CDK1	18
GO:0008608	GO:0008608	attachment of spindle microtubules to kinetochore	15/918	24/18679	1.82e-14	4.15e-13	3.35e-13	NDC80/SPAG5/CENPE/ECT2/CHAMP1/RACGAP1/NEK2/RCC2/CASC5/BRCA2/ZNF207/SEH1L/CCNB1/KNSTRN/AURKB	15
GO:0006336	GO:0006336	DNA replication-independent nucleosome assembly	21/918	53/18679	1.89e-14	4.27e-13	3.45e-13	CENPA/OIP5/H3F3B/CENPW/NASP/MIS18A/HJURP/HIST2H4B/ASF1B/CASC5/RBBP4/RBBP7/CENPK/CENPM/CENPU/HIST1H4D/HIST1H4K/HIST1H4J/HIST1H4C/HIST1H4B/HIST2H4A	21
GO:0034724	GO:0034724	DNA replication-independent nucleosome organization	21/918	53/18679	1.89e-14	4.27e-13	3.45e-13	CENPA/OIP5/H3F3B/CENPW/NASP/MIS18A/HJURP/HIST2H4B/ASF1B/CASC5/RBBP4/RBBP7/CENPK/CENPM/CENPU/HIST1H4D/HIST1H4K/HIST1H4J/HIST1H4C/HIST1H4B/HIST2H4A	21
GO:0044699	GO:0044699	single-organism process	754/918	13399/18679	4.63e-14	1.04e-12	8.41e-13	C17orf96/CHAF1A/PARP2/SMC4/SAE1/SNUPN/PPIF/KIF20A/TRIM28/CDK2/ALYREF/CDK4/DDX39A/SRRM1/SIGMAR1/SAP18/TRAIP/MAEA/CDKN3/HMG20B/TUBA1B/TUBB4B/NDC80/PRMT5/TUBGCP3/CFDP1/RBM14/MCRS1/TOMM40/MAD2L2/TACC3/SYNCRIP/CARM1/HYOU1/SSSCA1/RNASEH2A/ANP32B/MRPL28/CENPA/SMC2/PAICS/SPAG5/CENPE/POLR3G/IVNS1ABP/CENPF/RAD51AP1/CTCF/USP39/POLD3/POLQ/PTGES3/PLK4/NUP50/ZMYND11/SRSF10/NEK6/MTHFD2/RUVBL2/DBF4/KIF2C/RAB35/R…	754
GO:0051169	GO:0051169	nuclear transport	60/918	415/18679	4.89e-14	1.1e-12	8.84e-13	SNUPN/TRIM28/ALYREF/DDX39A/SRRM1/TACC3/ANP32B/SRSF10/PARP1/CSE1L/DAG1/ECT2/XPO7/NUP205/RRS1/XPO6/NUP160/TNPO3/NUP62/POLA2/NOC2L/SETD2/NXT1/HSPA9/HSP90AB1/KPNB1/KPNA2/IPO5/MAGOH/TONSL/NUP88/NUP98/NOP58/PHIP/IPO9/NUP133/NUP107/BARD1/RAN/RANGAP1/UPF1/SRSF1/SRSF3/SRSF6/SRSF7/TP53/TPR/U2AF1/XPO1/SLBP/NUP214/AAAS/AKAP1/POLDIP3/THOC3/BUD13/MCM3AP/NUP155/NUP93/SMG7	60
GO:0051225	GO:0051225	spindle assembly	24/918	74/18679	4.92e-14	1.1e-12	8.85e-13	TUBGCP3/NEK6/RCC1/CHD4/TUBB/TPX2/KIF4A/ASPM/FBXO5/RACGAP1/BIRC5/KIF11/KIFC1/KPNB1/MYBL2/NEK2/PLK1/HAUS6/AURKA/TPR/AURKB/HAUS8/KIF23/ARHGEF10	24
GO:0048523	GO:0048523	negative regulation of cellular process	295/918	4070/18679	6.12e-14	1.36e-12	1.1e-12	PPIF/TRIM28/CDK2/CDK4/SAP18/TRAIP/MAEA/CDKN3/HMG20B/PRMT5/CFDP1/RBM14/MAD2L2/TACC3/SYNCRIP/CARM1/HYOU1/ANP32B/IVNS1ABP/CENPF/CTCF/POLQ/ZMYND11/SRSF10/TCERG1/CBX1/UBE2C/CHD4/CIT/ZWINT/LEO1/HIST2H3C/SOGA1/PARP1/E2F7/CTBP1/SH3RF2/DAG1/DIAPH1/DLX1/DNMT1/DPYSL3/ATN1/E2F1/EGR1/EIF4EBP1/EIF4G2/ETV4/EZH2/DDIAS/MTF2/FKBP4/KDM1A/FOXM1/RRP1B/PEG10/PHLPP1/PDS5A/GTPBP4/PATZ1/NUP62/XRCC6/GABPA/NGEF/ASPM/SIN3A/…	295
GO:0006284	GO:0006284	base-excision repair	20/918	50/18679	6.4e-14	1.41e-12	1.14e-12	PARP2/POLD3/POLQ/PARP1/DNA2/FEN1/HMGA1/APEX1/LIG1/MRE11A/PCNA/POLD1/POLE/RFC1/RFC2/RFC3/RFC4/RFC5/RPA1/TP53	20
GO:0032446	GO:0032446	protein modification by small protein conjugation	92/918	820/18679	7.49e-14	1.64e-12	1.33e-12	UBA2/SAE1/TRIM28/CDK2/TRAIP/HMG20B/UBAC1/MAD2L2/CENPF/NUP50/UBE2C/LEO1/NUP35/PARP1/SH3RF2/EGR1/PAXIP1/SMC5/NUP205/NUP210/NUP160/USP22/NUP188/GTPBP4/RUSC1/NUP62/FBXO5/UBE2S/PRPF19/UBE2T/UHRF1/HSPA5/BIRC5/MAD2L1/ARRB2/NUP88/NUP98/RNF138/DTL/PLK1/PAF1/NSMCE4A/BCOR/FANCL/UBR7/FANCI/NUP133/CAND1/RAD18/PSMC3/PSMD3/PSMD4/NUP107/BARD1/RAD21/RBBP6/RNF2/RPA1/BLM/SKP2/SUMO3/BRCA1/BUB1/BUB1B/TPR/TRAF2/TTK/UB…	92
GO:0006913	GO:0006913	nucleocytoplasmic transport	59/918	410/18679	9.86e-14	2.16e-12	1.74e-12	SNUPN/TRIM28/ALYREF/DDX39A/SRRM1/TACC3/ANP32B/SRSF10/PARP1/CSE1L/DAG1/ECT2/XPO7/NUP205/RRS1/XPO6/NUP160/TNPO3/NUP62/POLA2/SETD2/NXT1/HSPA9/HSP90AB1/KPNB1/KPNA2/IPO5/MAGOH/TONSL/NUP88/NUP98/NOP58/PHIP/IPO9/NUP133/NUP107/BARD1/RAN/RANGAP1/UPF1/SRSF1/SRSF3/SRSF6/SRSF7/TP53/TPR/U2AF1/XPO1/SLBP/NUP214/AAAS/AKAP1/POLDIP3/THOC3/BUD13/MCM3AP/NUP155/NUP93/SMG7	59
GO:0009408	GO:0009408	response to heat	34/918	155/18679	1.2e-13	2.6e-12	2.1e-12	PTGES3/NUP50/PSIP1/NUP35/FKBP4/NUP205/NUP210/NUP160/NUP188/NUP62/HDAC2/HSPA8/HSP90AA1/HSP90AB1/HSPD1/MKI67/NUP88/NUP98/NUP133/NUP107/RBBP7/RPA1/MLST8/TPR/NUP37/NUP85/NUP214/AAAS/SEH1L/BAG4/BAG2/NUP155/NUP93/POM121	34
GO:0044763	GO:0044763	single-organism cellular process	698/918	12152/18679	1.2e-13	2.61e-12	2.11e-12	C17orf96/CHAF1A/PARP2/SMC4/PPIF/KIF20A/TRIM28/CDK2/ALYREF/CDK4/SIGMAR1/SAP18/TRAIP/MAEA/CDKN3/HMG20B/TUBA1B/TUBB4B/NDC80/PRMT5/TUBGCP3/CFDP1/RBM14/MCRS1/TOMM40/MAD2L2/TACC3/SYNCRIP/CARM1/HYOU1/SSSCA1/RNASEH2A/ANP32B/MRPL28/CENPA/SMC2/PAICS/SPAG5/CENPE/IVNS1ABP/CENPF/RAD51AP1/CTCF/USP39/POLD3/POLQ/PTGES3/PLK4/NUP50/ZMYND11/NEK6/MTHFD2/RUVBL2/DBF4/KIF2C/RAB35/RCC1/PAPD7/CNTRL/UBE2C/CHD4/WDR5/CIT/ZW…	698
GO:0051321	GO:0051321	meiotic cell cycle	39/918	202/18679	1.54e-13	3.31e-12	2.67e-12	SMC4/CDK2/TUBGCP3/SMC2/CKS2/SGOL2/FANCA/FANCD2/NCAPD3/ASPM/FBXO5/GPR3/MSH6/PSMC3IP/H2AFX/MKI67/MRE11A/MSH2/NEK2/PLK1/NDC1/RAD1/RAD21/RPA1/BRCA2/AURKA/TOP2A/TUBG1/XRCC2/SMC1A/RAD54L/MASTL/CCNA1/EXO1/PTTG1/TRIP13/ESPL1/CDC20/NCAPD2	39
GO:0000083	GO:0000083	regulation of transcription involved in G1/S transition of mitotic cell cycle	15/918	27/18679	2.11e-13	4.52e-12	3.64e-12	E2F7/DHFR/E2F1/FBXO5/ORC1/PCNA/POLA1/RRM2/CDT1/CDC45/KLF11/CCNA1/CCNE1/CDK1/CDC6	15
GO:0007091	GO:0007091	metaphase/anaphase transition of mitotic cell cycle	19/918	47/18679	2.16e-13	4.62e-12	3.73e-12	MAD2L2/CENPE/CENPF/NEK6/UBE2C/CIT/SMC5/FBXO5/MAD2L1/PLK1/BUB1/BUB1B/TPR/TTK/ZNF207/ESPL1/DLGAP5/CDC6/CDC20	19
GO:0071897	GO:0071897	DNA biosynthetic process	30/918	125/18679	2.74e-13	5.79e-12	4.67e-12	MAD2L2/CENPF/POLD3/POLQ/PAPD7/DKC1/POLA2/LIG1/ARRB2/MEN1/NVL/PCNA/DTL/POLE3/CHRAC1/POLA1/POLD1/POLE/POLE2/RAD18/RFC1/RFC2/RFC3/RFC4/RFC5/RPA1/ACD/TK1/USP1/USP10	30
GO:0034080	GO:0034080	CENP-A containing nucleosome assembly	18/918	42/18679	2.75e-13	5.79e-12	4.67e-12	CENPA/OIP5/CENPW/MIS18A/HJURP/HIST2H4B/CASC5/RBBP4/RBBP7/CENPK/CENPM/CENPU/HIST1H4D/HIST1H4K/HIST1H4J/HIST1H4C/HIST1H4B/HIST2H4A	18
GO:0061641	GO:0061641	CENP-A containing chromatin organization	18/918	42/18679	2.75e-13	5.79e-12	4.67e-12	CENPA/OIP5/CENPW/MIS18A/HJURP/HIST2H4B/CASC5/RBBP4/RBBP7/CENPK/CENPM/CENPU/HIST1H4D/HIST1H4K/HIST1H4J/HIST1H4C/HIST1H4B/HIST2H4A	18
GO:0000725	GO:0000725	recombinational repair	25/918	87/18679	3.3e-13	6.92e-12	5.58e-12	RAD51AP1/POLQ/SMC5/MMS22L/H2AFX/LIG1/MRE11A/TONSL/GINS2/PRKDC/RPA1/FIGNL1/BLM/SFPQ/BRCA1/BRCA2/UBE2N/XRCC2/NABP2/CDC7/CDC45/RHNO1/RAD54L/MCM8/MDC1	25
GO:0010965	GO:0010965	regulation of mitotic sister chromatid separation	21/918	60/18679	3.42e-13	7.07e-12	5.71e-12	MAD2L2/CENPE/CENPF/NEK6/UBE2C/CIT/SMC5/FBXO5/MAD2L1/PLK1/BUB1/BUB1B/TPR/TTK/ZNF207/CCNB1/PTTG1/ESPL1/DLGAP5/CDC6/CDC20	21
GO:0044784	GO:0044784	metaphase/anaphase transition of cell cycle	19/918	48/18679	3.42e-13	7.07e-12	5.71e-12	MAD2L2/CENPE/CENPF/NEK6/UBE2C/CIT/SMC5/FBXO5/MAD2L1/PLK1/BUB1/BUB1B/TPR/TTK/ZNF207/ESPL1/DLGAP5/CDC6/CDC20	19
GO:1902850	GO:1902850	microtubule cytoskeleton organization involved in mitosis	19/918	48/18679	3.42e-13	7.07e-12	5.71e-12	NDC80/TUBGCP3/CENPE/TPX2/KIF4A/CHAMP1/RACGAP1/BIRC5/KIF11/KIFC1/KPNB1/MYBL2/NEK2/PLK1/TPR/SEH1L/AURKB/KIF23/ARHGEF10	19
GO:0070647	GO:0070647	protein modification by small protein conjugation or removal	99/918	939/18679	3.74e-13	7.7e-12	6.21e-12	UBA2/SAE1/TRIM28/CDK2/TRAIP/HMG20B/UBAC1/MAD2L2/CENPF/USP39/NUP50/UBE2C/LEO1/NUP35/PARP1/SH3RF2/EGR1/PAXIP1/SMC5/NUP205/NUP210/NUP160/USP22/NUP188/GTPBP4/RUSC1/NUP62/FBXO5/UBE2S/PRPF19/GPS1/UBE2T/UHRF1/HSPA5/BIRC5/MAD2L1/ARRB2/NUP88/NUP98/RNF138/DTL/PLK1/PAF1/NSMCE4A/BCOR/FANCL/UBR7/FANCI/NUP133/CAND1/RAD18/PSMC3/PSMD3/PSMD4/NUP107/USP37/BARD1/RAD21/RBBP6/RNF2/RPA1/BLM/SKP2/SUMO3/BRCA1/BUB1/BUB1B…	99
GO:0032392	GO:0032392	DNA geometric change	21/918	62/18679	7.17e-13	1.47e-11	1.19e-11	RUVBL2/CHD4/DDX11/DNA2/XRCC6/HMGB1/HMGB2/HMGA1/MCM2/MCM3/MCM4/MCM5/MCM6/MCM7/MRE11A/GINS2/BLM/TOP2A/CDC45/BRIP1/RECQL4	21
GO:0018193	GO:0018193	peptidyl-amino acid modification	116/918	1193/18679	7.52e-13	1.54e-11	1.24e-11	UBA2/SAE1/PPIF/TRIM28/CDK2/HMG20B/PRMT5/MCRS1/MAD2L2/PPIH/CARM1/CTCF/NUP50/NEK6/RUVBL2/WDR5/NUP35/PARP1/CTBP1/DNMT1/DPH2/EGR1/EZH2/MTF2/FKBP4/PAXIP1/KDM1A/SMC5/MAST2/NUP205/NUP210/NUP160/USP22/NUP188/NUP62/SIN3A/PHF19/NOC2L/TAF5L/SETD2/HIST1H1B/HCFC1/HDAC2/PRMT1/ARAF/ARRB2/MEN1/NUP88/NUP98/PAK1/PLK1/MBD3/POLE3/NSMCE4A/PPID/BCOR/WHSC1L1/PHIP/NUP133/PRKDC/NUP107/EP400/BEND3/PTPN2/RAD21/RNF2/RPA1/CL…	116
GO:1903046	GO:1903046	meiotic cell cycle process	34/918	165/18679	8.08e-13	1.64e-11	1.32e-11	SMC4/CDK2/TUBGCP3/SMC2/CKS2/FANCA/FANCD2/NCAPD3/ASPM/FBXO5/GPR3/MSH6/MKI67/MRE11A/MSH2/PLK1/NDC1/RAD1/RAD21/RPA1/BRCA2/AURKA/TOP2A/TUBG1/XRCC2/SMC1A/RAD54L/MASTL/CCNA1/PTTG1/TRIP13/ESPL1/CDC20/NCAPD2	34
GO:0031570	GO:0031570	DNA integrity checkpoint	34/918	166/18679	9.69e-13	1.96e-11	1.58e-11	CDK2/NEK6/DNA2/E2F1/PRPF19/H2AFX/MRE11A/MSH2/GTSE1/DTL/PLK1/TIPIN/FANCI/RBM38/PRKDC/PSMC3/PSMD3/PSMD4/RAD1/CLSPN/BLM/BRCA1/TOP2A/TP53/TP73/CDT1/CDC45/RHNO1/BRIP1/CCNA2/TICRR/MDC1/CDK1/CDC6	34
GO:0033045	GO:0033045	regulation of sister chromatid segregation	21/918	63/18679	1.03e-12	2.06e-11	1.66e-11	MAD2L2/CENPE/CENPF/NEK6/UBE2C/CIT/SMC5/FBXO5/MAD2L1/PLK1/BUB1/BUB1B/TPR/TTK/ZNF207/CCNB1/PTTG1/ESPL1/DLGAP5/CDC6/CDC20	21
GO:0033047	GO:0033047	regulation of mitotic sister chromatid segregation	21/918	63/18679	1.03e-12	2.06e-11	1.66e-11	MAD2L2/CENPE/CENPF/NEK6/UBE2C/CIT/SMC5/FBXO5/MAD2L1/PLK1/BUB1/BUB1B/TPR/TTK/ZNF207/CCNB1/PTTG1/ESPL1/DLGAP5/CDC6/CDC20	21
GO:0000910	GO:0000910	cytokinesis	34/918	168/18679	1.39e-12	2.77e-11	2.24e-11	KIF20A/NEK6/RAB35/CIT/CNTROB/E2F7/ECT2/CENPV/KIF4A/GIT1/RACGAP1/BIRC5/INCENP/MYH10/NUSAP1/PLK1/ANLN/CEP55/STIL/SON/BRCA2/AURKA/CSPP1/CALM2/PSRC1/PKP4/CCNT2/PRC1/AURKB/KIF23/KIF20B/ESPL1/CDC6/KIF14	34
GO:0007126	GO:0007126	meiotic nuclear division	33/918	159/18679	1.42e-12	2.83e-11	2.28e-11	SMC4/CDK2/TUBGCP3/SMC2/CKS2/FANCA/FANCD2/NCAPD3/ASPM/FBXO5/GPR3/MSH6/MKI67/MRE11A/MSH2/PLK1/NDC1/RAD1/RAD21/RPA1/BRCA2/AURKA/TOP2A/XRCC2/SMC1A/RAD54L/MASTL/CCNA1/PTTG1/TRIP13/ESPL1/CDC20/NCAPD2	33
GO:0048519	GO:0048519	negative regulation of biological process	308/918	4409/18679	1.56e-12	3.1e-11	2.5e-11	PPIF/TRIM28/CDK2/CDK4/SAP18/TRAIP/MAEA/CDKN3/HMG20B/PRMT5/CFDP1/RBM14/MAD2L2/TACC3/SYNCRIP/CARM1/HYOU1/ANP32B/IVNS1ABP/CENPF/CTCF/POLQ/ZMYND11/SRSF10/TCERG1/CBX1/UBE2C/CHD4/CIT/ZWINT/LEO1/HIST2H3C/IQGAP3/SOGA1/PARP1/E2F7/CTBP1/SH3RF2/DAG1/DIAPH1/DLX1/DNMT1/DPYSL3/ATN1/E2F1/EGR1/EIF4EBP1/EIF4G2/ETV4/EZH2/DDIAS/MTF2/FKBP4/KDM1A/FOXM1/RRP1B/PEG10/FLOT2/PHLPP1/PDS5A/SF3B3/GTPBP4/PATZ1/NUP62/XRCC6/GAB…	308
GO:0043486	GO:0043486	histone exchange	19/918	52/18679	1.88e-12	3.7e-11	2.98e-11	CENPA/OIP5/CENPW/NASP/MIS18A/HJURP/HIST2H4B/CASC5/RBBP4/RBBP7/CENPK/CENPM/CENPU/HIST1H4D/HIST1H4K/HIST1H4J/HIST1H4C/HIST1H4B/HIST2H4A	19
GO:0000724	GO:0000724	double-strand break repair via homologous recombination	24/918	86/18679	1.98e-12	3.89e-11	3.14e-11	RAD51AP1/POLQ/SMC5/MMS22L/H2AFX/LIG1/MRE11A/TONSL/GINS2/PRKDC/RPA1/FIGNL1/BLM/SFPQ/BRCA1/BRCA2/UBE2N/XRCC2/NABP2/CDC7/CDC45/RAD54L/MCM8/MDC1	24
GO:0006364	GO:0006364	rRNA processing	32/918	152/18679	2.07e-12	4.04e-11	3.26e-11	NOP56/UTP14A/DIS3L/DKC1/FBL/RRP1B/RRS1/BOP1/EXOSC2/PES1/NOL11/FTSJ2/NCL/PA2G4/GEMIN4/NOP58/WBP11/EXOSC9/EXOSC10/DDX56/HEATR1/CHD7/RPL26/SUV39H1/NOL9/LAS1L/CIRH1A/RRP1/NOP14/RRP9/NOLC1/EIF4A3	32
GO:0034453	GO:0034453	microtubule anchoring	17/918	41/18679	2.45e-12	4.76e-11	3.84e-11	NDC80/SPAG5/CENPE/DAG1/ECT2/CHAMP1/RACGAP1/NEK2/NIN/RCC2/CASC5/BRCA2/ZNF207/SEH1L/CCNB1/KNSTRN/AURKB	17
GO:0050000	GO:0050000	chromosome localization	19/918	53/18679	2.79e-12	5.39e-11	4.35e-11	CENPE/CENPF/KIF2C/CDCA5/RRS1/CHAMP1/BIRC5/KIFC1/KIF22/KPNB1/SPDL1/CDCA8/BRCA2/FAM83D/SEH1L/PSRC1/CCNB1/DLGAP5/KIF14	19
GO:0051303	GO:0051303	establishment of chromosome localization	19/918	53/18679	2.79e-12	5.39e-11	4.35e-11	CENPE/CENPF/KIF2C/CDCA5/RRS1/CHAMP1/BIRC5/KIFC1/KIF22/KPNB1/SPDL1/CDCA8/BRCA2/FAM83D/SEH1L/PSRC1/CCNB1/DLGAP5/KIF14	19
GO:0044710	GO:0044710	single-organism metabolic process	356/918	5315/18679	3.03e-12	5.83e-11	4.7e-11	CHAF1A/PARP2/PPIF/TRIM28/CDK2/ALYREF/PRMT5/RBM14/MCRS1/MAD2L2/CARM1/RNASEH2A/MRPL28/PAICS/CENPE/CENPF/RAD51AP1/CTCF/POLD3/POLQ/PTGES3/NUP50/ZMYND11/NEK6/MTHFD2/RUVBL2/PAPD7/UBE2C/WDR5/CIT/SUPT16H/CDCA5/ALKBH2/LEO1/IQGAP3/MRPL55/NUP35/CHCHD4/CRKL/SOGA1/PARP1/E2F7/CTBP1/B3GALNT2/DAG1/DCK/DHFR/DKC1/DLAT/DNA2/DNMT1/DPH2/ATN1/DUT/FBL/EYA2/EZH2/FANCA/FANCD2/FANCG/FDFT1/FEN1/MTF2/PAXIP1/KDM1A/FOXM1/SMC5…	356
GO:0051310	GO:0051310	metaphase plate congression	17/918	42/18679	3.92e-12	7.51e-11	6.06e-11	CENPE/CENPF/KIF2C/CDCA5/RRS1/CHAMP1/KIFC1/KIF22/KPNB1/SPDL1/CDCA8/BRCA2/FAM83D/SEH1L/PSRC1/CCNB1/KIF14	17
GO:0071459	GO:0071459	protein localization to chromosome, centromeric region	10/918	12/18679	4.73e-12	9.02e-11	7.28e-11	CENPA/MTBP/CHAMP1/SPDL1/RCC2/CASC5/BUB1B/GSG2/AURKB/CDK1	10
GO:0016072	GO:0016072	rRNA metabolic process	32/918	157/18679	5.19e-12	9.86e-11	7.96e-11	NOP56/UTP14A/DIS3L/DKC1/FBL/RRP1B/RRS1/BOP1/EXOSC2/PES1/NOL11/FTSJ2/NCL/PA2G4/GEMIN4/NOP58/WBP11/EXOSC9/EXOSC10/DDX56/HEATR1/CHD7/RPL26/SUV39H1/NOL9/LAS1L/CIRH1A/RRP1/NOP14/RRP9/NOLC1/EIF4A3	32
GO:0007010	GO:0007010	cytoskeleton organization	103/918	1046/18679	8e-12	1.51e-10	1.22e-10	KIF20A/CDK2/MAEA/TUBA1B/NDC80/TUBGCP3/RBM14/MAD2L2/TACC3/CENPA/SPAG5/CENPE/PLK4/NEK6/KIF2C/RCC1/CHD4/CDC42EP1/CNTROB/CRMP1/KIF18B/DAG1/DIAPH1/DPYSL3/ECT2/EMP2/TUBB/EPB41L2/SKA3/FKBP4/TPX2/MAST2/KIF4A/ASPM/FBXO5/GAS2L3/CHAMP1/WDR62/RACGAP1/GPSM2/HRAS/BIRC5/KIF24/ARF1/KIF11/KIFC1/KPNB1/STMN1/MYBL2/MYH10/NEK2/PAK1/PCNT/NIN/NUSAP1/PLK1/ANLN/HAUS6/SPDL1/DNAAF5/PHIP/MAP1S/CENPJ/RCC2/CASC5/SPC25/SLAIN2/…	103
GO:0034660	GO:0034660	ncRNA metabolic process	56/918	422/18679	1.19e-11	2.25e-10	1.81e-10	SNUPN/PRMT5/NOP56/RPP30/UTP14A/DIS3L/CLNS1A/DKC1/FBL/RRP1B/RRS1/BOP1/EXOSC2/PES1/NOL11/AGO2/GRSF1/GTF3C2/FTSJ2/HRAS/NCL/PA2G4/GEMIN4/SRRT/NOP58/WBP11/EXOSC9/EXOSC10/POLR2C/POLR2E/DDX56/HEATR1/DARS2/H2AFY2/CHD7/TRMU/DUS3L/RPL26/POLR1E/SNRPB/SNRPD1/SUV39H1/TARS/TCOF1/TP53/NOL9/LAS1L/CIRH1A/YARS/RRP1/KHSRP/NOP14/RRP9/NOLC1/GTF3C5/EIF4A3	56
GO:0032508	GO:0032508	DNA duplex unwinding	19/918	57/18679	1.24e-11	2.32e-10	1.88e-10	RUVBL2/CHD4/DDX11/DNA2/XRCC6/HMGA1/MCM2/MCM3/MCM4/MCM5/MCM6/MCM7/MRE11A/GINS2/BLM/TOP2A/CDC45/BRIP1/RECQL4	19
GO:0051304	GO:0051304	chromosome separation	20/918	64/18679	1.38e-11	2.59e-10	2.09e-10	MAD2L2/CENPF/UBE2C/CIT/SMC5/NCAPD3/FBXO5/MAD2L1/PLK1/BUB1/BUB1B/TOP2A/TPR/TTK/ZNF207/PTTG1/ESPL1/DLGAP5/CDC20/NCAPD2	20
GO:0034501	GO:0034501	protein localization to kinetochore	9/918	10/18679	1.54e-11	2.87e-10	2.31e-10	MTBP/CHAMP1/SPDL1/RCC2/CASC5/BUB1B/GSG2/AURKB/CDK1	9
GO:2001251	GO:2001251	negative regulation of chromosome organization	25/918	103/18679	2.03e-11	3.76e-10	3.04e-10	MAD2L2/CENPF/UBE2C/CTBP1/DNMT1/MTF2/KDM1A/SIN3A/NOC2L/ATAD2/HMGA1/MAD2L1/PLK1/BCOR/ACD/BRCA1/BUB1/BUB1B/TPR/TTK/ZNF207/CCNB1/PTTG1/ESPL1/CDC20	25
GO:0032259	GO:0032259	methylation	49/918	346/18679	2.3e-11	4.25e-10	3.43e-10	TRIM28/PRMT5/CARM1/CTCF/WDR5/HIST2H3C/DNMT1/FBL/EZH2/MTF2/PAXIP1/KDM1A/PHF19/GART/SETD2/UHRF1/FTSJ2/HIST1H1B/H3F3B/PRMT1/HIST2H3A/MEN1/MBD3/MIS18A/PAF1/BCOR/WHSC1L1/HIST2H4B/TRMU/BEND3/HIST2H3D/SNRPB/BRCA1/SUV39H1/WHSC1/HIST1H3A/HIST1H3C/HIST1H3I/HIST1H3G/HIST1H3J/HIST1H3H/HIST1H3B/HIST1H4D/HIST1H4K/HIST1H4J/HIST1H4C/HIST1H4B/HIST2H4A/HIST1H3F	49
GO:0006297	GO:0006297	nucleotide-excision repair, DNA gap filling	11/918	17/18679	3.59e-11	6.61e-10	5.33e-10	POLD3/LIG1/PCNA/POLD1/POLE/RFC1/RFC2/RFC3/RFC4/RFC5/RPA1	11
GO:0030071	GO:0030071	regulation of mitotic metaphase/anaphase transition	18/918	54/18679	4.3e-11	7.89e-10	6.36e-10	MAD2L2/CENPE/CENPF/NEK6/UBE2C/SMC5/MAD2L1/PLK1/BUB1/BUB1B/TPR/TTK/ZNF207/CCNB1/ESPL1/DLGAP5/CDC6/CDC20	18
GO:1901988	GO:1901988	negative regulation of cell cycle phase transition	33/918	180/18679	4.94e-11	9.02e-10	7.28e-10	CDK2/MAD2L2/CENPF/UBE2C/E2F7/EZH2/PRPF19/MAD2L1/MEN1/MRE11A/GTSE1/PLK1/FANCI/RBM38/PRKDC/PSMC3/PSMD3/PSMD4/CLSPN/BLM/SMARCA4/BUB1/BUB1B/TP53/TP73/TPR/TTK/ZNF207/CCNA2/CCNB1/TICRR/CDK1/CDC20	33
GO:1902099	GO:1902099	regulation of metaphase/anaphase transition of cell cycle	18/918	55/18679	6.11e-11	1.11e-09	8.96e-10	MAD2L2/CENPE/CENPF/NEK6/UBE2C/SMC5/MAD2L1/PLK1/BUB1/BUB1B/TPR/TTK/ZNF207/CCNB1/ESPL1/DLGAP5/CDC6/CDC20	18
GO:0045931	GO:0045931	positive regulation of mitotic cell cycle	26/918	117/18679	6.79e-11	1.23e-09	9.92e-10	CDK4/UBE2C/CDCA5/EIF4EBP1/SMC5/USP22/SIN3A/MTBP/BIRC5/LRP5/MAD2L1/NUSAP1/PLK1/PHIP/RCC2/BRCA2/AURKA/TPR/DBF4B/CDC7/CDC45/CCNB1/KIF20B/ESPL1/DLGAP5/CDC6	26
GO:0051306	GO:0051306	mitotic sister chromatid separation	17/918	49/18679	7.23e-11	1.3e-09	1.05e-09	MAD2L2/CENPF/UBE2C/CIT/SMC5/FBXO5/MAD2L1/PLK1/BUB1/BUB1B/TPR/TTK/ZNF207/PTTG1/ESPL1/DLGAP5/CDC20	17
GO:0043412	GO:0043412	macromolecule modification	267/918	3816/18679	9.93e-11	1.78e-09	1.44e-09	PARP2/UBA2/SAE1/PPIF/TRIM28/CDK2/CDK4/TRAIP/CDKN3/HMG20B/PRMT5/UBAC1/RBM14/MCRS1/MAD2L2/PPIH/CARM1/NOP56/CENPE/CENPF/CTCF/USP39/PLK4/NUP50/ZMYND11/NEK6/RUVBL2/UBE2C/WDR5/CIT/CKS1B/CKS2/ALKBH2/LEO1/HIST2H3C/IQGAP3/NUP35/CRKL/PARP1/CTBP1/B3GALNT2/SH3RF2/CDCA2/DAG1/DKC1/DNMT1/DPH2/ECT2/PGAM5/EGR1/EMP2/FBL/EYA2/EZH2/MTF2/FKBP4/SEPHS1/TPX2/PAXIP1/KDM1A/FOXM1/RRP1B/SMC5/MAST2/NUP205/TTLL12/NUP210/PHLPP…	267
GO:0006301	GO:0006301	postreplication repair	18/918	57/18679	1.2e-10	2.14e-09	1.73e-09	MAD2L2/POLD3/MSH2/PCNA/DTL/POLD1/POLE2/RAD18/RFC1/RFC2/RFC3/RFC4/RFC5/RPA1/BRCA1/UBE2N/USP1/USP10	18
GO:0006275	GO:0006275	regulation of DNA replication	26/918	120/18679	1.24e-10	2.2e-09	1.78e-09	CDK2/E2F7/DKC1/DNA2/PDS5A/GTPBP4/CACYBP/HRAS/MCIDAS/MEN1/MRE11A/NVL/PCNA/TIPIN/RBBP6/BLM/ACD/BRCA2/TP53/DSCC1/DBF4B/CDT1/SMC1A/CDC7/TICRR/CDC6	26
GO:0031577	GO:0031577	spindle checkpoint	17/918	51/18679	1.5e-10	2.66e-09	2.15e-09	MAD2L2/CENPF/UBE2C/BIRC5/MAD2L1/PLK1/SPDL1/CASC5/BUB1/BUB1B/TPR/TTK/ZNF207/GSG2/CCNB1/AURKB/CDC20	17
GO:1901991	GO:1901991	negative regulation of mitotic cell cycle phase transition	31/918	168/18679	1.61e-10	2.84e-09	2.29e-09	CDK2/MAD2L2/CENPF/UBE2C/E2F7/EZH2/MAD2L1/MRE11A/GTSE1/PLK1/FANCI/RBM38/PRKDC/PSMC3/PSMD3/PSMD4/CLSPN/BLM/SMARCA4/BUB1/BUB1B/TP53/TP73/TPR/TTK/ZNF207/CCNA2/CCNB1/TICRR/CDK1/CDC20	31
GO:0010639	GO:0010639	negative regulation of organelle organization	43/918	297/18679	1.92e-10	3.39e-09	2.73e-09	PPIF/RBM14/MAD2L2/CENPF/UBE2C/CTBP1/DNMT1/MTF2/FKBP4/KDM1A/SIN3A/NOC2L/FBXO5/MTBP/ATAD2/HMGA1/INSIG1/STMN1/MAD2L1/ARRB2/MSH2/NEK2/PLK1/BCOR/UBQLN4/RAD1/ACD/BRCA1/AURKA/BUB1/BUB1B/TP53/TPR/TTK/ZNF207/TCHP/CCNB1/CCNF/AURKB/PTTG1/BAG4/ESPL1/CDC20	43
GO:0070507	GO:0070507	regulation of microtubule cytoskeleton organization	25/918	115/18679	2.6e-10	4.57e-09	3.68e-09	RBM14/SPAG5/PLK4/ECT2/SKA3/FKBP4/TPX2/RACGAP1/KIF11/STMN1/NEK2/PLK1/CENPJ/RCC2/SLAIN2/BRCA1/AURKA/TPR/XPO1/BORA/PSRC1/CCNB1/CCNF/KNSTRN/AURKB	25
GO:0009266	GO:0009266	response to temperature stimulus	35/918	213/18679	3.01e-10	5.27e-09	4.25e-09	PTGES3/NUP50/PSIP1/NUP35/FKBP4/NUP205/NUP210/NUP160/NUP188/NUP62/HDAC2/HSPA8/HSP90AA1/HSP90AB1/HSPD1/ARRB2/MKI67/NUP88/NUP98/NUP133/NUP107/RBBP7/RPA1/MLST8/TPR/NUP37/NUP85/NUP214/AAAS/SEH1L/BAG4/BAG2/NUP155/NUP93/POM121	35
GO:0051782	GO:0051782	negative regulation of cell division	21/918	83/18679	3.57e-10	6.23e-09	5.03e-09	MAD2L2/CENPF/UBE2C/E2F7/ASPM/FBXO5/MTBP/MAD2L1/MSH2/PLK1/RAD1/BLM/BUB1/BUB1B/TPR/TTK/ZNF207/CCNB1/AURKB/PTTG1/CDC20	21
GO:0042769	GO:0042769	DNA damage response, detection of DNA damage	14/918	35/18679	3.84e-10	6.66e-09	5.38e-09	POLD3/PARP1/PCNA/DTL/POLD1/RAD18/RFC1/RFC2/RFC3/RFC4/RFC5/RPA1/MRPS26/USP1	14
GO:0007062	GO:0007062	sister chromatid cohesion	15/918	41/18679	4.02e-10	6.95e-09	5.61e-09	CTCF/PAPD7/CDCA5/DDX11/SMC5/PDS5A/KIF22/MRE11A/SFPQ/BUB1/DSCC1/MCMBP/SMC1A/GSG2/ESPL1	15
GO:0051704	GO:0051704	multi-organism process	180/918	2354/18679	4.54e-10	7.82e-09	6.31e-09	TRIM28/ALYREF/TUBGCP3/PPIH/SYNCRIP/CARM1/CENPA/POLR3G/IVNS1ABP/NUP50/ZMYND11/HNRNPA0/SF3B2/RCC1/HNRNPUL1/CIT/PSIP1/SUPT16H/NUP35/CTBP1/DAG1/DDX11/SPATA5/E2F1/EIF4G1/EMP2/FANCD2/FANCG/DDIAS/XRN2/DZIP1/FKBP4/CCT5/MAST2/NUP205/NUP210/DNAJC9/NUP160/CTDNEP1/NUP188/PATZ1/NUP62/XRCC6/ASPM/SIN3A/FBXO5/RACGAP1/MSH6/TFCP2L1/H2AFX/HIST1H1A/HCFC1/HDAC2/HMGB2/HMGA1/HNRNPK/HRAS/HSPA8/HSP90AB1/HSPD1/IFI16/ILF3/…	180
GO:0051262	GO:0051262	protein tetramerization	26/918	127/18679	4.62e-10	7.93e-09	6.4e-09	NUDT21/CPSF6/PDSS1/HIST2H4B/RRM1/RRM2/SHMT1/TK1/TP53/TP73/DCTPP1/CPSF7/HIST1H3A/HIST1H3C/HIST1H3I/HIST1H3G/HIST1H3J/HIST1H3H/HIST1H3B/HIST1H4D/HIST1H4K/HIST1H4J/HIST1H4C/HIST1H4B/HIST2H4A/HIST1H3F	26
GO:0006357	GO:0006357	regulation of transcription from RNA polymerase II promoter	145/918	1784/18679	5.9e-10	1.01e-08	8.15e-09	TRIM28/SAP18/RBM14/MAD2L2/CTCF/ZMYND11/RUVBL2/TCERG1/CHD4/WDR5/PSIP1/LEO1/PARP1/E2F7/CTBP1/DHFR/DLX1/DNMT1/ATN1/E2F1/EGR1/ZNF367/ETV1/ETV4/EZH2/MTF2/PAXIP1/KDM1A/FOXM1/PPRC1/PATZ1/PRPF6/XRCC6/GABPA/SIN3A/NOC2L/FBXO5/AATF/PELP1/AGO2/ATAD2/UHRF1/TFCP2L1/HIST1H1D/HIST1H1E/HIST1H1B/H2AFZ/HCFC1/HDAC2/HDGF/HMGB1/HMGB2/HMGA1/HNRNPAB/HNRNPK/HRAS/HSPA5/IFI16/MCIDAS/INSIG1/LRP5/MAZ/MEN1/MYBL2/NCL/NFATC1/NF…	145
GO:0032434	GO:0032434	regulation of proteasomal ubiquitin-dependent protein catabolic process	29/918	158/18679	7.11e-10	1.21e-08	9.78e-09	MAD2L2/CENPE/CENPF/NEK6/UBE2C/SMC5/HSP90AB1/ARAF/MAD2L1/RNF138/PLK1/PBK/UBQLN4/RAD23A/RAD23B/SGTA/SMARCC1/AURKA/TAF9/BUB1/BUB1B/TPR/TTK/ZNF207/CCNB1/ESPL1/DLGAP5/CDC6/CDC20	29
GO:0044267	GO:0044267	cellular protein metabolic process	315/918	4772/18679	8.37e-10	1.42e-08	1.15e-08	PARP2/UBA2/SAE1/PPIF/TRIM28/CDK2/CDK4/TRAIP/CDKN3/HMG20B/TUBA1B/TUBB4B/PRMT5/UBAC1/RBM14/MCRS1/TOMM40/MAD2L2/PPIH/SYNCRIP/CARM1/HYOU1/ANP32B/MRPL28/CENPE/CENPF/CTCF/USP39/PTGES3/PLK4/NUP50/ZMYND11/NEK6/RUVBL2/UBE2C/WDR5/CIT/CKS1B/CKS2/LEO1/IQGAP3/MRPL55/NUP35/CHCHD4/CRKL/PARP1/CTBP1/B3GALNT2/SH3RF2/CDCA2/DAG1/DDX11/DNMT1/DPH2/ECT2/PGAM5/EGR1/EIF4EBP1/EIF4G1/EIF4G2/EIF5/EMP2/FBL/EYA2/EZH2/MTF2/FKB…	315
GO:0090307	GO:0090307	mitotic spindle assembly	15/918	43/18679	8.75e-10	1.48e-08	1.19e-08	TUBGCP3/TPX2/KIF4A/RACGAP1/BIRC5/KIF11/KIFC1/KPNB1/MYBL2/NEK2/PLK1/TPR/AURKB/KIF23/ARHGEF10	15
GO:0032886	GO:0032886	regulation of microtubule-based process	27/918	142/18679	1.22e-09	2.05e-08	1.66e-08	RBM14/TACC3/SPAG5/PLK4/DIAPH1/ECT2/SKA3/FKBP4/TPX2/RACGAP1/KIF11/STMN1/NEK2/PLK1/CENPJ/RCC2/SLAIN2/BRCA1/AURKA/TPR/XPO1/BORA/PSRC1/CCNB1/CCNF/KNSTRN/AURKB	27
GO:0051173	GO:0051173	positive regulation of nitrogen compound metabolic process	142/918	1755/18679	1.25e-09	2.1e-08	1.69e-08	TRIM28/CDK2/ALYREF/CDK4/SF3B4/RBM14/MAD2L2/CTCF/RUVBL2/WDR5/PSIP1/SUPT16H/LEO1/PARP1/E2F7/DKC1/DNA2/ATN1/E2F1/EGR1/ETV1/ETV4/MTF2/PAXIP1/ABCF1/KDM1A/FOXM1/PPRC1/USP22/LARP1/PATZ1/NUP62/PRPF6/XRCC6/GABPA/NOL11/SIN3A/AATF/PELP1/CACYBP/AGO2/PRPF19/ATAD2/UHRF1/H2AFX/H2AFZ/HCFC1/HDAC2/HMGB1/HMGB2/HMGA1/HNRNPAB/HNRNPD/HNRNPK/HRAS/APEX1/HSPA5/HSPA8/HSP90AA1/HSP90AB1/IFI16/MCIDAS/ILF2/ILF3/INSIG1/LRP5/AR…	142
GO:0031123	GO:0031123	RNA 3'-end processing	23/918	107/18679	1.7e-09	2.85e-08	2.3e-08	ALYREF/SRRM1/NUDT21/CPSF6/LEO1/DKC1/FBL/EXOSC2/AGO2/GRSF1/MAGOH/EXOSC9/PAF1/BARD1/SRSF1/SRSF3/SRSF6/SRSF7/SNRPB/U2AF1/SLBP/CPSF7/CCNB1	23
GO:0007080	GO:0007080	mitotic metaphase plate congression	13/918	33/18679	2.06e-09	3.43e-08	2.77e-08	CENPE/KIF2C/CDCA5/RRS1/KIFC1/KIF22/KPNB1/SPDL1/CDCA8/SEH1L/PSRC1/CCNB1/KIF14	13
GO:0000077	GO:0000077	DNA damage checkpoint	28/918	156/18679	2.36e-09	3.92e-08	3.17e-08	CDK2/NEK6/E2F1/PRPF19/H2AFX/MRE11A/MSH2/GTSE1/DTL/PLK1/TIPIN/FANCI/RBM38/PRKDC/PSMC3/PSMD3/PSMD4/RAD1/CLSPN/BLM/BRCA1/TP53/TP73/RHNO1/BRIP1/CCNA2/MDC1/CDK1	28
GO:2001252	GO:2001252	positive regulation of chromosome organization	22/918	100/18679	2.42e-09	4e-08	3.23e-08	RUVBL2/CTBP1/DKC1/DNMT1/MTF2/PAXIP1/SMC5/SIN3A/PHF19/HIST1H1B/PLK1/PAF1/SFPQ/BRCA1/TP53/TPR/UBE2N/CCNB1/RPS6KA4/ESPL1/SART3/DLGAP5	22
GO:0006298	GO:0006298	mismatch repair	12/918	28/18679	2.71e-09	4.47e-08	3.61e-08	RNASEH2A/POLD3/SETD2/MSH6/HMGB1/LIG1/MSH2/PCNA/POLD1/RPA1/TP73/EXO1	12
GO:0019058	GO:0019058	viral life cycle	49/918	399/18679	3.35e-09	5.5e-08	4.44e-08	TRIM28/ALYREF/PPIH/NUP50/SUPT16H/NUP35/CTBP1/DAG1/NUP205/NUP210/NUP160/NUP188/NUP62/HSP90AB1/IFI16/ILF3/KPNB1/MRE11A/NUP88/NUP98/OAS3/HACD3/NELFCD/POLR2C/POLR2E/PPID/NUP133/NUP107/RAD23A/RAN/RPL26/SLC1A5/SMARCA4/SMARCB1/SSRP1/TFAP4/TOP2A/TPR/XPO1/NUP37/DEK/NUP85/NUP214/AAAS/SEH1L/THOC3/NUP155/NUP93/POM121	49
GO:0043161	GO:0043161	proteasome-mediated ubiquitin-dependent protein catabolic process	51/918	426/18679	3.83e-09	6.28e-08	5.06e-08	CDK2/MAD2L2/CENPE/CENPF/NEK6/UBE2C/CIT/SMC5/USP22/FBXO5/UBE2S/HSPA5/HSP90AB1/ARAF/MAD2L1/ARRB2/NEK2/RNF138/PLK1/PBK/UBQLN4/PSMC3/PSMD3/PSMD4/USP37/RAD23A/RAD23B/SGTA/SKP2/SMARCC1/AURKA/TAF9/BUB1/BUB1B/TPR/TTK/USP1/ZNF207/USP7/FOXRED2/CCNB1/CCNF/USP10/AURKB/PTTG1/ESPL1/DLGAP5/CDK1/CDC6/CDC20/KIF14	51
GO:0006999	GO:0006999	nuclear pore organization	8/918	11/18679	4.78e-09	7.8e-08	6.29e-08	NUP205/NUP98/NDC1/NUP133/NUP107/TPR/SEH1L/NUP93	8
GO:0010212	GO:0010212	response to ionizing radiation	26/918	141/18679	4.86e-09	7.9e-08	6.38e-08	RAD51AP1/ECT2/EGR1/FANCD2/DDIAS/PAXIP1/XRCC6/H2AFX/IFI16/MEN1/MSH2/PRKDC/RAD1/RRM1/FIGNL1/BLM/BRCA1/BRCA2/TP53/TP73/XRCC2/NABP2/TMEM109/RHNO1/RAD54L/TICRR	26
GO:0045935	GO:0045935	positive regulation of nucleobase-containing compound metabolic process	135/918	1679/18679	5.14e-09	8.33e-08	6.72e-08	TRIM28/CDK2/ALYREF/SF3B4/RBM14/MAD2L2/CTCF/RUVBL2/WDR5/PSIP1/SUPT16H/LEO1/PARP1/E2F7/DKC1/DNA2/ATN1/E2F1/EGR1/ETV1/ETV4/MTF2/PAXIP1/KDM1A/FOXM1/PPRC1/USP22/PATZ1/NUP62/PRPF6/XRCC6/GABPA/NOL11/SIN3A/AATF/PELP1/CACYBP/AGO2/PRPF19/ATAD2/UHRF1/H2AFX/H2AFZ/HCFC1/HDAC2/HMGB1/HMGB2/HMGA1/HNRNPAB/HNRNPD/HNRNPK/HRAS/APEX1/HSPA5/HSPA8/IFI16/MCIDAS/ILF2/ILF3/INSIG1/LRP5/ARRB2/MEN1/MYBL2/NCL/NFATC1/NFIX/NRF1…	135
GO:0065007	GO:0065007	biological regulation	632/918	11192/18679	5.76e-09	9.3e-08	7.51e-08	PARP2/UBA2/SAE1/PPIF/TRIM28/CDK2/ALYREF/CDK4/DDX39A/SF3B4/SIGMAR1/SAP18/TRAIP/MAEA/CDKN3/HMG20B/NDC80/PRMT5/CFDP1/RBM14/MCRS1/MAD2L2/TACC3/PPIH/SYNCRIP/CARM1/HYOU1/ANP32B/CENPA/CENPB/AHSA1/SPAG5/CENPE/POLR3G/IVNS1ABP/CENPF/RAD51AP1/CTCF/POLD3/POLQ/PTGES3/PLK4/NUP50/ZMYND11/SRSF10/NEK6/RUVBL2/TCERG1/DBF4/HNRNPA0/CBX1/KIF2C/RAB35/RCC1/UBE2C/CHD4/WDR5/HNRNPUL1/CIT/ZWINT/CDC42EP1/PSIP1/WDHD1/SUPT16H/…	632
GO:0033365	GO:0033365	protein localization to organelle	79/918	817/18679	5.98e-09	9.62e-08	7.76e-08	SAE1/SNUPN/TRIM28/TOMM40/TACC3/CENPA/RUVBL2/RAB35/CDCA5/NEDD1/CHCHD4/PARP1/DAG1/DIAPH1/E2F1/ECT2/EZH2/NUP205/CTDNEP1/PES1/TNPO3/NUP62/POLA2/SIN3A/MTBP/CHAMP1/HIST1H1B/HK2/HSPA5/HSPA9/HSP90AA1/HSP90AB1/KPNB1/KPNA2/IPO5/TONSL/NUP88/NUP98/NOP58/WBP11/PLAGL2/PLK1/MIS18A/PAF1/SPDL1/PHIP/H2AFY2/IPO9/RCC2/CASC5/RAD21/RAN/RPL26/STIL/ACD/SUMO3/AURKA/BUB1B/TFDP1/TP53/TPR/TUB/U2AF1/XPO1/YWHAH/NUP214/FAM83D/…	79
GO:0019985	GO:0019985	translesion synthesis	15/918	49/18679	6.9e-09	1.11e-07	8.92e-08	MAD2L2/POLD3/PCNA/DTL/POLD1/POLE2/RAD18/RFC1/RFC2/RFC3/RFC4/RFC5/RPA1/USP1/USP10	15
GO:0051297	GO:0051297	centrosome organization	21/918	97/18679	7.56e-09	1.21e-07	9.74e-08	CDK2/TUBGCP3/RBM14/PLK4/CNTROB/KIF11/NEK2/PLK1/HAUS6/CENPJ/STIL/BRCA1/BRCA2/AURKA/XPO1/XRCC2/CCNF/HAUS8/ARHGEF10/CKAP5/CDK1	21
GO:0050794	GO:0050794	regulation of cellular process	581/918	10129/18679	7.58e-09	1.21e-07	9.74e-08	PARP2/SAE1/PPIF/TRIM28/CDK2/ALYREF/CDK4/SF3B4/SIGMAR1/SAP18/TRAIP/MAEA/CDKN3/HMG20B/NDC80/PRMT5/CFDP1/RBM14/MCRS1/MAD2L2/TACC3/PPIH/SYNCRIP/CARM1/HYOU1/ANP32B/CENPA/CENPB/SPAG5/CENPE/POLR3G/IVNS1ABP/CENPF/RAD51AP1/CTCF/POLQ/PTGES3/PLK4/NUP50/ZMYND11/SRSF10/NEK6/RUVBL2/TCERG1/CBX1/KIF2C/RAB35/RCC1/UBE2C/CHD4/WDR5/HNRNPUL1/CIT/ZWINT/CDC42EP1/PSIP1/WDHD1/SUPT16H/CDCA5/CKS1B/CKS2/LEO1/HIST2H3C/IQGAP3…	581
GO:0010498	GO:0010498	proteasomal protein catabolic process	52/918	450/18679	9.08e-09	1.44e-07	1.16e-07	CDK2/MAD2L2/CENPE/CENPF/NEK6/UBE2C/CIT/SMC5/USP22/FBXO5/UBE2S/PRPF19/HSPA5/HSP90AB1/ARAF/MAD2L1/ARRB2/NEK2/RNF138/PLK1/PBK/UBQLN4/PSMC3/PSMD3/PSMD4/USP37/RAD23A/RAD23B/SGTA/SKP2/SMARCC1/AURKA/TAF9/BUB1/BUB1B/TPR/TTK/USP1/ZNF207/USP7/FOXRED2/CCNB1/CCNF/USP10/AURKB/PTTG1/ESPL1/DLGAP5/CDK1/CDC6/CDC20/KIF14	52
GO:0010827	GO:0010827	regulation of glucose transport	21/918	98/18679	9.18e-09	1.45e-07	1.17e-07	NUP50/NUP35/NUP205/NUP210/NUP160/NUP188/NUP62/HK2/NUP88/NUP98/NUP133/NUP107/TPR/NUP37/NUP85/NUP214/AAAS/SEH1L/NUP155/NUP93/POM121	21
GO:0043632	GO:0043632	modification-dependent macromolecule catabolic process	60/918	557/18679	9.35e-09	1.47e-07	1.19e-07	CDK2/MAD2L2/CENPE/CENPF/NEK6/UBE2C/CIT/SMC5/USP22/EXOSC2/FBXO5/UBE2S/UHRF1/HSPA5/HSP90AB1/ARAF/MAD2L1/ARRB2/NEK2/RNF138/DTL/PLK1/EXOSC9/EXOSC10/PBK/UBQLN4/PSMC3/PSMD3/PSMD4/USP37/RAD23A/RAD23B/RBBP6/SGTA/SKP2/SMARCC1/SUMO3/AURKA/TAF9/BUB1/BUB1B/TPR/TTK/UBE2I/UBE2N/USP1/ZNF207/USP7/FOXRED2/CCNB1/CCNF/USP10/AURKB/PTTG1/ESPL1/DLGAP5/CDK1/CDC6/CDC20/KIF14	60
GO:0061136	GO:0061136	regulation of proteasomal protein catabolic process	35/918	242/18679	9.71e-09	1.52e-07	1.23e-07	MAD2L2/CENPE/CENPF/NEK6/UBE2C/SMC5/USP22/HSP90AB1/ARAF/MAD2L1/RNF138/PLK1/PBK/UBQLN4/PSMC3/USP37/RAD23A/RAD23B/SGTA/SMARCC1/AURKA/TAF9/BUB1/BUB1B/TPR/TTK/USP1/ZNF207/USP7/CCNB1/USP10/ESPL1/DLGAP5/CDC6/CDC20	35
GO:0010557	GO:0010557	positive regulation of macromolecule biosynthetic process	130/918	1620/18679	1.17e-08	1.83e-07	1.48e-07	TRIM28/CDK2/ALYREF/CDK4/RBM14/MAD2L2/CTCF/RUVBL2/WDR5/PSIP1/SUPT16H/LEO1/PARP1/E2F7/DKC1/DNA2/ATN1/E2F1/EGR1/ETV1/ETV4/MTF2/PAXIP1/ABCF1/KDM1A/FOXM1/PPRC1/USP22/LARP1/PATZ1/NUP62/PRPF6/XRCC6/GABPA/NOL11/SIN3A/AATF/PELP1/CACYBP/AGO2/ATAD2/UHRF1/H2AFZ/HCFC1/HDAC2/HMGB1/HMGB2/HMGA1/HNRNPAB/HNRNPD/HNRNPK/HRAS/PRMT1/HSPA5/IFI16/MCIDAS/ILF2/ILF3/INSIG1/LRP5/ARRB2/MEN1/MYBL2/NCL/NFATC1/NFIX/NRF1/NVL/PCN…	130
GO:0031124	GO:0031124	mRNA 3'-end processing	19/918	82/18679	1.19e-08	1.86e-07	1.5e-07	ALYREF/SRRM1/NUDT21/CPSF6/LEO1/AGO2/GRSF1/MAGOH/PAF1/BARD1/SRSF1/SRSF3/SRSF6/SRSF7/SNRPB/U2AF1/SLBP/CPSF7/CCNB1	19
GO:0006353	GO:0006353	DNA-templated transcription, termination	20/918	91/18679	1.31e-08	2.03e-07	1.64e-07	ALYREF/SRRM1/POLR3G/NUDT21/XRN2/MAGOH/MAZ/POLR3K/POLR2E/SRSF1/SRSF3/SRSF6/SRSF7/POLR1E/SNRPB/U2AF1/UBTF/SLBP/CPSF7/TTF2	20
GO:0007076	GO:0007076	mitotic chromosome condensation	8/918	12/18679	1.37e-08	2.13e-07	1.71e-07	SMC4/SMC2/PAPD7/CDCA5/NCAPD3/NCAPH/NUSAP1/NCAPD2	8
GO:0006273	GO:0006273	lagging strand elongation	6/918	6/18679	1.39e-08	2.14e-07	1.73e-07	RNASEH2A/DNA2/FEN1/RNASEH1/LIG1/POLA1	6
GO:1903050	GO:1903050	regulation of proteolysis involved in cellular protein catabolic process	40/918	305/18679	1.5e-08	2.31e-07	1.86e-07	MAD2L2/CENPE/CENPF/NEK6/UBE2C/SMC5/USP22/FBXO5/HSP90AB1/ARAF/MAD2L1/RNF138/PLK1/PBK/UBQLN4/PSMC3/PSMD3/PSMD4/USP37/RAD23A/RAD23B/SGTA/SMARCC1/SUMO3/AURKA/TAF9/BUB1/BUB1B/TPR/TTK/USP1/ZNF207/USP7/CCNB1/USP10/ESPL1/DLGAP5/CDK1/CDC6/CDC20	40
GO:0034470	GO:0034470	ncRNA processing	38/918	282/18679	1.64e-08	2.52e-07	2.03e-07	NOP56/RPP30/UTP14A/DIS3L/DKC1/FBL/RRP1B/RRS1/BOP1/EXOSC2/PES1/NOL11/AGO2/GRSF1/FTSJ2/NCL/PA2G4/GEMIN4/SRRT/NOP58/WBP11/EXOSC9/EXOSC10/DDX56/HEATR1/CHD7/TRMU/DUS3L/RPL26/SUV39H1/NOL9/LAS1L/CIRH1A/RRP1/NOP14/RRP9/NOLC1/EIF4A3	38
GO:0050789	GO:0050789	regulation of biological process	604/918	10655/18679	1.73e-08	2.65e-07	2.14e-07	PARP2/UBA2/SAE1/PPIF/TRIM28/CDK2/ALYREF/CDK4/DDX39A/SF3B4/SIGMAR1/SAP18/TRAIP/MAEA/CDKN3/HMG20B/NDC80/PRMT5/CFDP1/RBM14/MCRS1/MAD2L2/TACC3/PPIH/SYNCRIP/CARM1/HYOU1/ANP32B/CENPA/CENPB/AHSA1/SPAG5/CENPE/POLR3G/IVNS1ABP/CENPF/RAD51AP1/CTCF/POLQ/PTGES3/PLK4/NUP50/ZMYND11/SRSF10/NEK6/RUVBL2/TCERG1/DBF4/HNRNPA0/CBX1/KIF2C/RAB35/RCC1/UBE2C/CHD4/WDR5/HNRNPUL1/CIT/ZWINT/CDC42EP1/PSIP1/WDHD1/SUPT16H/CDCA5/…	604
GO:0006289	GO:0006289	nucleotide-excision repair	19/918	84/18679	1.82e-08	2.78e-07	2.24e-07	POLD3/LIG1/PCNA/POLD1/POLE/POLR2C/POLR2E/RAD23A/RAD23B/RFC1/RFC2/RFC3/RFC4/RFC5/RPA1/DCLRE1B/BRCA2/TP53/USP7	19
GO:1901989	GO:1901989	positive regulation of cell cycle phase transition	16/918	60/18679	1.98e-08	3.01e-07	2.43e-07	CDK4/UBE2C/CDCA5/SMC5/SIN3A/MTBP/BIRC5/PLK1/RCC2/DBF4B/FAM83D/CDC7/CDC45/ESPL1/DLGAP5/CDC6	16
GO:0006369	GO:0006369	termination of RNA polymerase II transcription	14/918	46/18679	2.39e-08	3.62e-07	2.92e-07	ALYREF/SRRM1/NUDT21/MAGOH/MAZ/SRSF1/SRSF3/SRSF6/SRSF7/SNRPB/U2AF1/SLBP/CPSF7/TTF2	14
GO:0051784	GO:0051784	negative regulation of nuclear division	17/918	69/18679	2.62e-08	3.96e-07	3.19e-07	MAD2L2/CENPF/UBE2C/FBXO5/MTBP/MAD2L1/MSH2/PLK1/RAD1/BUB1/BUB1B/TPR/TTK/ZNF207/CCNB1/PTTG1/CDC20	17
GO:0016571	GO:0016571	histone methylation	22/918	113/18679	2.63e-08	3.96e-07	3.2e-07	PRMT5/CARM1/CTCF/WDR5/DNMT1/FBL/EZH2/MTF2/PAXIP1/KDM1A/PHF19/SETD2/HIST1H1B/PRMT1/MEN1/PAF1/BCOR/WHSC1L1/BEND3/BRCA1/SUV39H1/WHSC1	22
GO:0022411	GO:0022411	cellular component disassembly	72/918	743/18679	2.67e-08	4.01e-07	3.24e-07	MRPL28/NUP50/NEK6/KIF2C/SUPT16H/MRPL55/NUP35/KIF18B/ARID2/NUP205/NUP210/NUP160/CTDNEP1/NUP188/NUP62/HK2/HMGB1/HMGB2/HMGA1/HSPA8/KIF24/KPNB1/STMN1/LMNB1/NUP88/NUP98/MRPL4/MRPS2/MRPL37/PDK1/WBP11/PLK1/TMEM39B/MAP1S/NUP133/WDR45B/NUP107/UPF1/RPL26/CLSPN/MRPS26/MRPL11/MRPL9/SMARCA4/SMARCB1/SMARCC1/MRPS34/SMARCD1/FSCN1/SNRPB/SNRPD1/AURKA/TOP2A/TP53/TPR/U2AF1/NUP37/NUP85/NUP214/AAAS/SEH1L/CHAF1B/ARID1A…	72
GO:0060968	GO:0060968	regulation of gene silencing	13/918	40/18679	3.13e-08	4.68e-07	3.78e-07	CDK2/SIN3A/ATAD2/HMGA1/CDC45/HIST1H3A/HIST1H3C/HIST1H3I/HIST1H3G/HIST1H3J/HIST1H3H/HIST1H3B/HIST1H3F	13
GO:0006464	GO:0006464	cellular protein modification process	246/918	3657/18679	3.18e-08	4.73e-07	3.82e-07	PARP2/UBA2/SAE1/PPIF/TRIM28/CDK2/CDK4/TRAIP/CDKN3/HMG20B/PRMT5/UBAC1/RBM14/MCRS1/MAD2L2/PPIH/CARM1/CENPE/CENPF/CTCF/USP39/PLK4/NUP50/ZMYND11/NEK6/RUVBL2/UBE2C/WDR5/CIT/CKS1B/CKS2/LEO1/IQGAP3/NUP35/CRKL/PARP1/CTBP1/B3GALNT2/SH3RF2/CDCA2/DAG1/DNMT1/DPH2/ECT2/PGAM5/EGR1/EMP2/FBL/EYA2/EZH2/MTF2/FKBP4/SEPHS1/TPX2/PAXIP1/KDM1A/FOXM1/RRP1B/SMC5/MAST2/NUP205/TTLL12/NUP210/PHLPP1/NUP160/USP22/CTDNEP1/POFU…	246
GO:0036211	GO:0036211	protein modification process	246/918	3657/18679	3.18e-08	4.73e-07	3.82e-07	PARP2/UBA2/SAE1/PPIF/TRIM28/CDK2/CDK4/TRAIP/CDKN3/HMG20B/PRMT5/UBAC1/RBM14/MCRS1/MAD2L2/PPIH/CARM1/CENPE/CENPF/CTCF/USP39/PLK4/NUP50/ZMYND11/NEK6/RUVBL2/UBE2C/WDR5/CIT/CKS1B/CKS2/LEO1/IQGAP3/NUP35/CRKL/PARP1/CTBP1/B3GALNT2/SH3RF2/CDCA2/DAG1/DNMT1/DPH2/ECT2/PGAM5/EGR1/EMP2/FBL/EYA2/EZH2/MTF2/FKBP4/SEPHS1/TPX2/PAXIP1/KDM1A/FOXM1/RRP1B/SMC5/MAST2/NUP205/TTLL12/NUP210/PHLPP1/NUP160/USP22/CTDNEP1/POFU…	246
GO:0044265	GO:0044265	cellular macromolecule catabolic process	83/918	909/18679	3.28e-08	4.86e-07	3.92e-07	CDK2/MAD2L2/RNASEH2A/CENPE/CENPF/NEK6/UBE2C/CIT/DIS3L/DNA2/EIF4G1/FEN1/XRN2/SMC5/USP22/EXOSC2/RNASEH1/CNOT10/FBXO5/AGO2/UBE2S/PRPF19/UHRF1/HMGB1/HMGB2/HNRNPD/HSPA5/HSP90AB1/ARAF/KPNB1/LIG1/MAD2L1/ARRB2/MAGOH/NEK2/RNF138/DTL/PLK1/EXOSC9/EXOSC10/CLN6/PBK/UBQLN4/PSMC3/PSMD3/PSMD4/USP37/RAD23A/RAD23B/RBBP6/UPF1/RPL26/SGTA/SKP2/SMARCC1/SUMO3/AURKA/TAF9/BUB1/BUB1B/TPR/TTK/UBE2I/UBE2N/USP1/ZNF207/USP7/F…	83
GO:0051254	GO:0051254	positive regulation of RNA metabolic process	120/918	1489/18679	3.68e-08	5.43e-07	4.38e-07	TRIM28/CDK2/ALYREF/SF3B4/RBM14/MAD2L2/CTCF/RUVBL2/WDR5/PSIP1/SUPT16H/LEO1/PARP1/E2F7/ATN1/E2F1/EGR1/ETV1/ETV4/MTF2/PAXIP1/KDM1A/FOXM1/PPRC1/USP22/PATZ1/NUP62/PRPF6/XRCC6/GABPA/NOL11/SIN3A/AATF/PELP1/AGO2/PRPF19/ATAD2/UHRF1/H2AFZ/HCFC1/HDAC2/HMGB1/HMGB2/HMGA1/HNRNPAB/HNRNPD/HNRNPK/HRAS/HSPA5/HSPA8/IFI16/MCIDAS/ILF2/ILF3/INSIG1/LRP5/MEN1/MYBL2/NCL/NFATC1/NFIX/NRF1/NELFCD/PLAGL2/POLR2C/POLR2E/PAF1/P…	120
GO:0006303	GO:0006303	double-strand break repair via nonhomologous end joining	11/918	28/18679	3.78e-08	5.55e-07	4.48e-07	POLQ/XRCC6/PRPF19/LIG1/MRE11A/POLA1/RIF1/PRKDC/DCLRE1B/WHSC1/DEK	11
GO:0045652	GO:0045652	regulation of megakaryocyte differentiation	11/918	28/18679	3.78e-08	5.55e-07	4.48e-07	KDM1A/GABPA/HMGB2/PRMT1/HIST2H4B/HIST1H4D/HIST1H4K/HIST1H4J/HIST1H4C/HIST1H4B/HIST2H4A	11
GO:1902275	GO:1902275	regulation of chromatin organization	24/918	135/18679	3.94e-08	5.75e-07	4.64e-07	CTCF/RUVBL2/CTBP1/DNMT1/MTF2/PAXIP1/KDM1A/SIN3A/PHF19/NOC2L/ATAD2/HIST1H1B/HMGA1/PAF1/BCOR/MAP1S/BRCA1/TP53/TPR/UBE2N/CDC45/CCNB1/RPS6KA4/SART3	24
GO:1901992	GO:1901992	positive regulation of mitotic cell cycle phase transition	15/918	55/18679	3.95e-08	5.75e-07	4.64e-07	CDK4/UBE2C/CDCA5/SMC5/SIN3A/MTBP/BIRC5/PLK1/RCC2/DBF4B/CDC7/CDC45/ESPL1/DLGAP5/CDC6	15
GO:0010638	GO:0010638	positive regulation of organelle organization	55/918	511/18679	4.04e-08	5.87e-07	4.73e-07	SAE1/PPIF/PLK4/RUVBL2/UBE2C/CDC42EP1/CDCA5/CTBP1/DKC1/DNMT1/E2F1/MTF2/PAXIP1/SMC5/SIN3A/PHF19/HIST1H1B/HK2/HRAS/BIRC5/ARF1/LRP5/PAK1/NUSAP1/WBP11/PLAGL2/PLK1/MIS18A/PAF1/PHIP/RCC2/SLAIN2/RAC1/SFPQ/MLST8/FSCN1/BRCA1/AURKA/SURF4/TFDP1/TP53/TPR/U2AF1/UBE2N/YWHAH/PSRC1/ACTL6A/DYNLL1/CCNB1/RPS6KA4/BAG4/ARHGEF10/ESPL1/SART3/DLGAP5	55
GO:0031328	GO:0031328	positive regulation of cellular biosynthetic process	135/918	1737/18679	4.13e-08	5.98e-07	4.83e-07	TRIM28/CDK2/ALYREF/CDK4/RBM14/MAD2L2/CTCF/RUVBL2/WDR5/PSIP1/SUPT16H/LEO1/PARP1/E2F7/DKC1/DNA2/ATN1/E2F1/EGR1/ETV1/ETV4/MTF2/PAXIP1/ABCF1/KDM1A/FOXM1/PPRC1/USP22/LARP1/CTDNEP1/PATZ1/NUP62/PRPF6/XRCC6/GABPA/NOL11/SIN3A/AATF/PELP1/CACYBP/AGO2/ATAD2/UHRF1/H2AFZ/HCFC1/HDAC2/HMGB1/HMGB2/HMGA1/HNRNPAB/HNRNPD/HNRNPK/HRAS/PRMT1/HSPA5/HSP90AA1/HSP90AB1/IFI16/MCIDAS/ILF2/ILF3/INSIG1/LRP5/ARRB2/MEN1/MYBL2/NC…	135
GO:0080134	GO:0080134	regulation of response to stress	114/918	1396/18679	4.19e-08	6.05e-07	4.88e-07	TRIM28/HYOU1/POLR3G/RAD51AP1/POLQ/PTGES3/NUP50/ZMYND11/NEK6/NUP35/PARP1/DHFR/FKBP4/KDM1A/FOXM1/NUP205/NUP210/PHLPP1/NUP160/LARP1/NUP188/NUP62/SIN3A/H2AFX/HK2/HMGB1/HMGA1/HRAS/PRMT1/APEX1/HSPA5/HSPA8/HSP90AA1/HSP90AB1/HSPD1/IFI16/ARF1/ARRB2/MEN1/NFATC1/NONO/NUP88/NUP98/PAK1/PCNA/MRPS2/HACD3/WBP11/NSMCE4A/TMEM39B/FANCL/RIF1/PPP2R5D/NUP133/PBK/PRKDC/UBQLN4/PSMC3/PSMD3/PSMD4/NUP107/SMAGP/PTPN2/PYCR1/…	114
GO:0031023	GO:0031023	microtubule organizing center organization	21/918	107/18679	4.7e-08	6.77e-07	5.46e-07	CDK2/TUBGCP3/RBM14/PLK4/CNTROB/KIF11/NEK2/PLK1/HAUS6/CENPJ/STIL/BRCA1/BRCA2/AURKA/XPO1/XRCC2/CCNF/HAUS8/ARHGEF10/CKAP5/CDK1	21
GO:0019083	GO:0019083	viral transcription	29/918	189/18679	4.8e-08	6.88e-07	5.56e-07	NUP50/SUPT16H/NUP35/NUP205/NUP210/NUP160/NUP188/NUP62/NUP88/NUP98/NELFCD/POLR2C/POLR2E/NUP133/NUP107/RPL26/SMARCA4/SMARCB1/SSRP1/TFAP4/TPR/NUP37/NUP85/NUP214/AAAS/SEH1L/NUP155/NUP93/POM121	29
GO:0018394	GO:0018394	peptidyl-lysine acetylation	26/918	157/18679	4.89e-08	7e-07	5.64e-07	MCRS1/CTCF/RUVBL2/WDR5/CTBP1/PAXIP1/USP22/SIN3A/NOC2L/TAF5L/HCFC1/HDAC2/MBD3/POLE3/EP400/BEND3/BRCA1/BRCA2/TAF5/TAF9/TCF3/SAP130/KAT6A/ING5/ACTL6A/RPS6KA4	26
GO:0016573	GO:0016573	histone acetylation	25/918	147/18679	5.14e-08	7.34e-07	5.92e-07	MCRS1/CTCF/RUVBL2/WDR5/CTBP1/PAXIP1/USP22/SIN3A/NOC2L/TAF5L/HCFC1/MBD3/POLE3/EP400/BEND3/BRCA1/BRCA2/TAF5/TAF9/TCF3/SAP130/KAT6A/ING5/ACTL6A/RPS6KA4	25
GO:0045653	GO:0045653	negative regulation of megakaryocyte differentiation	9/918	18/18679	5.24e-08	7.45e-07	6.01e-07	GABPA/PRMT1/HIST2H4B/HIST1H4D/HIST1H4K/HIST1H4J/HIST1H4C/HIST1H4B/HIST2H4A	9
GO:0060249	GO:0060249	anatomical structure homeostasis	40/918	319/18679	5.27e-08	7.46e-07	6.02e-07	POLD3/PTGES3/PARP1/DKC1/DNA2/FEN1/SMC5/POLA2/XRCC6/APEX1/LIG1/MRE11A/PCNA/POLA1/POLD1/POLE/POLE2/RIF1/HIST2H4B/PRIM1/PRKDC/YLPM1/BARD1/RAC1/RFC1/RFC2/RFC3/RFC4/RFC5/RPA1/DCLRE1B/ACD/ACTG1/TUB/HIST1H4D/HIST1H4K/HIST1H4J/HIST1H4C/HIST1H4B/HIST2H4A	40
GO:0006511	GO:0006511	ubiquitin-dependent protein catabolic process	57/918	543/18679	5.46e-08	7.71e-07	6.22e-07	CDK2/MAD2L2/CENPE/CENPF/NEK6/UBE2C/CIT/SMC5/USP22/FBXO5/UBE2S/UHRF1/HSPA5/HSP90AB1/ARAF/MAD2L1/ARRB2/NEK2/RNF138/DTL/PLK1/PBK/UBQLN4/PSMC3/PSMD3/PSMD4/USP37/RAD23A/RAD23B/RBBP6/SGTA/SKP2/SMARCC1/SUMO3/AURKA/TAF9/BUB1/BUB1B/TPR/TTK/UBE2I/UBE2N/USP1/ZNF207/USP7/FOXRED2/CCNB1/CCNF/USP10/AURKB/PTTG1/ESPL1/DLGAP5/CDK1/CDC6/CDC20/KIF14	57
GO:0000281	GO:0000281	mitotic cytokinesis	11/918	29/18679	5.83e-08	8.18e-07	6.6e-07	KIF20A/CNTROB/KIF4A/RACGAP1/MYH10/NUSAP1/PLK1/ANLN/CEP55/KIF23/KIF20B	11
GO:0030261	GO:0030261	chromosome condensation	11/918	29/18679	5.83e-08	8.18e-07	6.6e-07	SMC4/SMC2/PAPD7/CDCA5/NCAPD3/NCAPH/NUSAP1/NCAPG2/TOP2A/CCNB1/NCAPD2	11
GO:0051985	GO:0051985	negative regulation of chromosome segregation	14/918	49/18679	5.86e-08	8.21e-07	6.63e-07	MAD2L2/CENPF/UBE2C/MAD2L1/PLK1/BUB1/BUB1B/TPR/TTK/ZNF207/CCNB1/PTTG1/ESPL1/CDC20	14
GO:0051054	GO:0051054	positive regulation of DNA metabolic process	24/918	139/18679	7.04e-08	9.83e-07	7.93e-07	TRIM28/CDK2/E2F7/DKC1/DNA2/PAXIP1/FOXM1/CACYBP/H2AFX/HMGB1/HRAS/APEX1/ARRB2/NVL/PCNA/RIF1/ACD/BRCA1/TOP2A/TPR/UBE2N/WHSC1/DBF4B/CDC7	24
GO:1903308	GO:1903308	regulation of chromatin modification	23/918	129/18679	7.13e-08	9.92e-07	8.01e-07	CTCF/RUVBL2/CTBP1/DNMT1/MTF2/PAXIP1/KDM1A/SIN3A/PHF19/NOC2L/ATAD2/HIST1H1B/HMGA1/PAF1/BCOR/BRCA1/TP53/TPR/UBE2N/CDC45/CCNB1/RPS6KA4/SART3	23
GO:0010604	GO:0010604	positive regulation of macromolecule metabolic process	195/918	2782/18679	7.75e-08	1.08e-06	8.68e-07	TRIM28/CDK2/ALYREF/CDK4/SF3B4/RBM14/MAD2L2/ANP32B/CENPE/CTCF/RUVBL2/UBE2C/WDR5/PSIP1/SUPT16H/LEO1/IQGAP3/CRKL/PARP1/E2F7/CTBP1/CDCA2/DKC1/DNA2/DNMT1/ATN1/E2F1/ECT2/EGR1/EMP2/ETV1/ETV4/EZH2/MTF2/TPX2/PAXIP1/ABCF1/KDM1A/FOXM1/PPRC1/SMC5/USP22/LARP1/PATZ1/NUP62/PRPF6/XRCC6/GABPA/NOL11/SIN3A/PHF19/FBXO5/AATF/PELP1/CACYBP/AGO2/UBE2S/PRPF19/ATAD2/UHRF1/HIST1H1B/H2AFX/H2AFZ/HCFC1/HDAC2/HMGB1/HMGB2/HMGA1…	195
GO:0019941	GO:0019941	modification-dependent protein catabolic process	57/918	549/18679	7.96e-08	1.1e-06	8.89e-07	CDK2/MAD2L2/CENPE/CENPF/NEK6/UBE2C/CIT/SMC5/USP22/FBXO5/UBE2S/UHRF1/HSPA5/HSP90AB1/ARAF/MAD2L1/ARRB2/NEK2/RNF138/DTL/PLK1/PBK/UBQLN4/PSMC3/PSMD3/PSMD4/USP37/RAD23A/RAD23B/RBBP6/SGTA/SKP2/SMARCC1/SUMO3/AURKA/TAF9/BUB1/BUB1B/TPR/TTK/UBE2I/UBE2N/USP1/ZNF207/USP7/FOXRED2/CCNB1/CCNF/USP10/AURKB/PTTG1/ESPL1/DLGAP5/CDK1/CDC6/CDC20/KIF14	57
GO:1903362	GO:1903362	regulation of cellular protein catabolic process	40/918	324/18679	8.07e-08	1.11e-06	8.99e-07	MAD2L2/CENPE/CENPF/NEK6/UBE2C/SMC5/USP22/FBXO5/HSP90AB1/ARAF/MAD2L1/RNF138/PLK1/PBK/UBQLN4/PSMC3/PSMD3/PSMD4/USP37/RAD23A/RAD23B/SGTA/SMARCC1/SUMO3/AURKA/TAF9/BUB1/BUB1B/TPR/TTK/USP1/ZNF207/USP7/CCNB1/USP10/ESPL1/DLGAP5/CDK1/CDC6/CDC20	40
GO:0071173	GO:0071173	spindle assembly checkpoint	13/918	43/18679	8.3e-08	1.14e-06	9.21e-07	MAD2L2/CENPF/UBE2C/MAD2L1/PLK1/CASC5/BUB1/BUB1B/TPR/TTK/ZNF207/CCNB1/CDC20	13
GO:0006473	GO:0006473	protein acetylation	28/918	183/18679	8.66e-08	1.19e-06	9.59e-07	MCRS1/CTCF/RUVBL2/WDR5/CTBP1/PAXIP1/USP22/SIN3A/NOC2L/TAF5L/HCFC1/HDAC2/MBD3/POLE3/EP400/BEND3/BRCA1/BRCA2/TAF5/TAF9/TCF3/DSCC1/SAP130/KAT6A/NAA15/ING5/ACTL6A/RPS6KA4	28
GO:0051291	GO:0051291	protein heterooligomerization	21/918	111/18679	9.14e-08	1.25e-06	1.01e-06	PDSS1/HRAS/PPP5C/HIST2H4B/RRM1/RRM2/TRAF2/HIST1H3A/HIST1H3C/HIST1H3I/HIST1H3G/HIST1H3J/HIST1H3H/HIST1H3B/HIST1H4D/HIST1H4K/HIST1H4J/HIST1H4C/HIST1H4B/HIST2H4A/HIST1H3F	21
GO:0031498	GO:0031498	chromatin disassembly	9/918	19/18679	9.52e-08	1.29e-06	1.04e-06	SUPT16H/ARID2/HMGA1/MAP1S/SMARCA4/SMARCB1/SMARCC1/SMARCD1/ARID1A	9
GO:0051984	GO:0051984	positive regulation of chromosome segregation	9/918	19/18679	9.52e-08	1.29e-06	1.04e-06	SMC5/PLK1/RCC2/RAD18/SFPQ/CCNB1/ESPL1/DLGAP5/CDC6	9
GO:0009411	GO:0009411	response to UV	22/918	121/18679	9.53e-08	1.29e-06	1.04e-06	RUVBL2/DDIAS/FEN1/NOC2L/MSH6/MEN1/MSH2/PCNA/SCARA3/DTL/POLD1/PPID/TIPIN/PBK/RAD18/BRCA2/TP53/TP73/USP1/RHNO1/AURKB/CDC25A	22
GO:0009628	GO:0009628	response to abiotic stimulus	95/918	1117/18679	9.88e-08	1.33e-06	1.08e-06	CDK2/CDK4/TACC3/HYOU1/RAD51AP1/PTGES3/NUP50/RUVBL2/PSIP1/NUP35/E2F1/ECT2/EGR1/SLC29A1/ETV1/FANCD2/FANCG/DDIAS/FEN1/FKBP4/PAXIP1/NUP205/NUP210/NUP160/ICOSLG/NUP188/NUP62/XRCC6/NOC2L/MSH6/H2AFX/HDAC2/HSPA8/HSP90AA1/HSP90AB1/HSPD1/IFI16/ARRB2/MEN1/MKI67/MSH2/NRF1/NUP88/NUP98/PCNA/SCARA3/DTL/PDK1/POLD1/PPID/TIPIN/NUP133/PBK/PRKDC/RAD18/NUP107/RAD1/RAC1/RBBP7/RPA1/RRM1/FIGNL1/BLM/MLST8/BRCA1/BRCA2/SUV…	95
GO:0018393	GO:0018393	internal peptidyl-lysine acetylation	25/918	152/18679	1.01e-07	1.36e-06	1.1e-06	MCRS1/CTCF/RUVBL2/WDR5/CTBP1/PAXIP1/USP22/SIN3A/NOC2L/TAF5L/HCFC1/MBD3/POLE3/EP400/BEND3/BRCA1/BRCA2/TAF5/TAF9/TCF3/SAP130/KAT6A/ING5/ACTL6A/RPS6KA4	25
GO:0010389	GO:0010389	regulation of G2/M transition of mitotic cell cycle	14/918	51/18679	1.02e-07	1.38e-06	1.11e-06	CDK4/CENPF/SIN3A/MRE11A/FANCI/RCC2/CLSPN/BLM/DBF4B/CDC7/CCNA2/TICRR/CDK1/KIF14	14
GO:0032435	GO:0032435	negative regulation of proteasomal ubiquitin-dependent protein catabolic process	16/918	67/18679	1.08e-07	1.44e-06	1.16e-06	MAD2L2/CENPF/UBE2C/HSP90AB1/MAD2L1/PLK1/PBK/SMARCC1/TAF9/BUB1/BUB1B/TPR/TTK/ZNF207/CCNB1/CDC20	16
GO:0009891	GO:0009891	positive regulation of biosynthetic process	135/918	1770/18679	1.25e-07	1.67e-06	1.35e-06	TRIM28/CDK2/ALYREF/CDK4/RBM14/MAD2L2/CTCF/RUVBL2/WDR5/PSIP1/SUPT16H/LEO1/PARP1/E2F7/DKC1/DNA2/ATN1/E2F1/EGR1/ETV1/ETV4/MTF2/PAXIP1/ABCF1/KDM1A/FOXM1/PPRC1/USP22/LARP1/CTDNEP1/PATZ1/NUP62/PRPF6/XRCC6/GABPA/NOL11/SIN3A/AATF/PELP1/CACYBP/AGO2/ATAD2/UHRF1/H2AFZ/HCFC1/HDAC2/HMGB1/HMGB2/HMGA1/HNRNPAB/HNRNPD/HNRNPK/HRAS/PRMT1/HSPA5/HSP90AA1/HSP90AB1/IFI16/MCIDAS/ILF2/ILF3/INSIG1/LRP5/ARRB2/MEN1/MYBL2/NC…	135
GO:0044033	GO:0044033	multi-organism metabolic process	30/918	209/18679	1.3e-07	1.73e-06	1.4e-06	NUP50/SUPT16H/NUP35/NUP205/NUP210/NUP160/NUP188/NUP62/NUP88/NUP98/NELFCD/POLR2C/POLR2E/NUP133/NUP107/RPL26/SMARCA4/SMARCB1/SSRP1/TFAP4/TOP2A/TPR/NUP37/NUP85/NUP214/AAAS/SEH1L/NUP155/NUP93/POM121	30
GO:0031325	GO:0031325	positive regulation of cellular metabolic process	197/918	2841/18679	1.45e-07	1.93e-06	1.56e-06	TRIM28/CDK2/ALYREF/CDK4/SF3B4/RBM14/MAD2L2/ANP32B/CENPE/CTCF/RUVBL2/UBE2C/WDR5/PSIP1/SUPT16H/LEO1/IQGAP3/CRKL/PARP1/E2F7/CTBP1/CDCA2/DKC1/DNA2/DNMT1/ATN1/E2F1/ECT2/EGR1/EMP2/ETV1/ETV4/EZH2/MTF2/TPX2/PAXIP1/ABCF1/KDM1A/FOXM1/PPRC1/SMC5/USP22/LARP1/CTDNEP1/PATZ1/NUP62/PRPF6/XRCC6/GABPA/NOL11/SIN3A/PHF19/FBXO5/AATF/PELP1/CACYBP/AGO2/UBE2S/PRPF19/ATAD2/UHRF1/HIST1H1B/H2AFX/H2AFZ/HCFC1/HDAC2/HK2/HMGB1…	197
GO:0019080	GO:0019080	viral gene expression	29/918	199/18679	1.51e-07	2e-06	1.61e-06	NUP50/SUPT16H/NUP35/NUP205/NUP210/NUP160/NUP188/NUP62/NUP88/NUP98/NELFCD/POLR2C/POLR2E/NUP133/NUP107/RPL26/SMARCA4/SMARCB1/SSRP1/TFAP4/TPR/NUP37/NUP85/NUP214/AAAS/SEH1L/NUP155/NUP93/POM121	29
GO:0061640	GO:0061640	cytoskeleton-dependent cytokinesis	12/918	38/18679	1.53e-07	2.02e-06	1.63e-06	KIF20A/CNTROB/KIF4A/RACGAP1/MYH10/NUSAP1/PLK1/ANLN/CEP55/AURKB/KIF23/KIF20B	12
GO:0042276	GO:0042276	error-prone translesion synthesis	9/918	20/18679	1.65e-07	2.18e-06	1.76e-06	MAD2L2/PCNA/POLE2/RFC1/RFC2/RFC3/RFC4/RFC5/RPA1	9
GO:0007098	GO:0007098	centrosome cycle	16/918	69/18679	1.67e-07	2.2e-06	1.77e-06	CDK2/TUBGCP3/RBM14/PLK4/CNTROB/KIF11/NEK2/CENPJ/STIL/BRCA1/BRCA2/AURKA/XPO1/CCNF/ARHGEF10/CDK1	16
GO:0032465	GO:0032465	regulation of cytokinesis	19/918	96/18679	1.77e-07	2.32e-06	1.87e-06	CIT/E2F7/ECT2/CENPV/GIT1/RACGAP1/STIL/BRCA2/AURKA/CSPP1/CALM2/PSRC1/PKP4/CCNT2/AURKB/KIF23/KIF20B/CDC6/KIF14	19
GO:0051988	GO:0051988	regulation of attachment of spindle microtubules to kinetochore	7/918	11/18679	1.88e-07	2.45e-06	1.98e-06	SPAG5/ECT2/RACGAP1/NEK2/RCC2/CCNB1/KNSTRN	7
GO:0090329	GO:0090329	regulation of DNA-dependent DNA replication	11/918	32/18679	1.9e-07	2.47e-06	1.99e-06	CDK2/E2F7/MRE11A/TIPIN/BLM/BRCA2/DBF4B/CDT1/SMC1A/CDC7/TICRR	11
GO:0006283	GO:0006283	transcription-coupled nucleotide-excision repair	13/918	46/18679	2.01e-07	2.61e-06	2.11e-06	POLD3/LIG1/PCNA/POLD1/POLR2C/POLR2E/RFC1/RFC2/RFC3/RFC4/RFC5/RPA1/USP7	13
GO:0006475	GO:0006475	internal protein amino acid acetylation	25/918	158/18679	2.19e-07	2.83e-06	2.29e-06	MCRS1/CTCF/RUVBL2/WDR5/CTBP1/PAXIP1/USP22/SIN3A/NOC2L/TAF5L/HCFC1/MBD3/POLE3/EP400/BEND3/BRCA1/BRCA2/TAF5/TAF9/TCF3/SAP130/KAT6A/ING5/ACTL6A/RPS6KA4	25
GO:0006282	GO:0006282	regulation of DNA repair	16/918	71/18679	2.55e-07	3.29e-06	2.65e-06	TRIM28/RAD51AP1/POLQ/PARP1/FOXM1/H2AFX/HMGB1/APEX1/PCNA/RIF1/FIGNL1/BRCA1/UBE2N/USP1/WHSC1/DEK	16
GO:1901799	GO:1901799	negative regulation of proteasomal protein catabolic process	16/918	71/18679	2.55e-07	3.29e-06	2.65e-06	MAD2L2/CENPF/UBE2C/HSP90AB1/MAD2L1/PLK1/PBK/SMARCC1/TAF9/BUB1/BUB1B/TPR/TTK/ZNF207/CCNB1/CDC20	16
GO:0044774	GO:0044774	mitotic DNA integrity checkpoint	20/918	108/18679	2.65e-07	3.38e-06	2.73e-06	CDK2/MRE11A/MSH2/GTSE1/TIPIN/FANCI/RBM38/PRKDC/PSMC3/PSMD3/PSMD4/CLSPN/BLM/TOP2A/TP53/TP73/CCNA2/TICRR/MDC1/CDK1	20
GO:0033046	GO:0033046	negative regulation of sister chromatid segregation	13/918	47/18679	2.66e-07	3.38e-06	2.73e-06	MAD2L2/CENPF/UBE2C/MAD2L1/PLK1/BUB1/BUB1B/TPR/TTK/ZNF207/CCNB1/PTTG1/CDC20	13
GO:0033048	GO:0033048	negative regulation of mitotic sister chromatid segregation	13/918	47/18679	2.66e-07	3.38e-06	2.73e-06	MAD2L2/CENPF/UBE2C/MAD2L1/PLK1/BUB1/BUB1B/TPR/TTK/ZNF207/CCNB1/PTTG1/CDC20	13
GO:2000816	GO:2000816	negative regulation of mitotic sister chromatid separation	13/918	47/18679	2.66e-07	3.38e-06	2.73e-06	MAD2L2/CENPF/UBE2C/MAD2L1/PLK1/BUB1/BUB1B/TPR/TTK/ZNF207/CCNB1/PTTG1/CDC20	13
GO:0051129	GO:0051129	negative regulation of cellular component organization	56/918	555/18679	2.68e-07	3.4e-06	2.74e-06	PPIF/RBM14/MAD2L2/CARM1/CENPF/UBE2C/CIT/CTBP1/DNMT1/DPYSL3/EIF4EBP1/MTF2/FKBP4/KDM1A/NGEF/SIN3A/NOC2L/FBXO5/MTBP/ATAD2/HDAC2/HMGB1/HMGA1/HSPA8/INSIG1/STMN1/ARHGDIA/MAD2L1/ARRB2/MSH2/NEK2/PLK1/BCOR/RCC2/UBQLN4/RAD1/RAC1/ACD/BRCA1/AURKA/BUB1/BUB1B/TP53/TPR/TTK/YWHAH/ZNF207/TCHP/CCNB1/CCNF/AURKB/PTTG1/BAG4/ESPL1/CDC20/KIF14	56
GO:1902749	GO:1902749	regulation of cell cycle G2/M phase transition	14/918	55/18679	2.87e-07	3.63e-06	2.93e-06	CDK4/CENPF/SIN3A/MRE11A/FANCI/RCC2/CLSPN/BLM/DBF4B/CDC7/CCNA2/TICRR/CDK1/KIF14	14
GO:0042772	GO:0042772	DNA damage response, signal transduction resulting in transcription	8/918	16/18679	2.99e-07	3.77e-06	3.04e-06	MAD2L2/FOXM1/RBM38/BRCA1/BRCA2/TFAP4/TP53/TP73	8
GO:0051781	GO:0051781	positive regulation of cell division	22/918	129/18679	3.07e-07	3.86e-06	3.12e-06	UBE2C/CIT/CDCA5/ECT2/CENPV/SMC5/RACGAP1/BIRC5/LRP5/NUSAP1/PLK1/PHIP/AURKA/CSPP1/PKP4/AURKB/KIF23/KIF20B/ESPL1/DLGAP5/CDC6/KIF14	22
GO:0000079	GO:0000079	regulation of cyclin-dependent protein serine/threonine kinase activity	18/918	90/18679	3.15e-07	3.96e-06	3.2e-06	CDKN3/UBE2C/CKS1B/CKS2/GTPBP4/MEN1/CDK5RAP1/PLK1/BLM/STIL/TFAP4/PSRC1/CCNA2/CCNT2/PKMYT1/CDC6/CDC25A/CDC25C	18
GO:1902680	GO:1902680	positive regulation of RNA biosynthetic process	114/918	1452/18679	3.27e-07	4.1e-06	3.3e-06	TRIM28/CDK2/ALYREF/RBM14/MAD2L2/CTCF/RUVBL2/WDR5/PSIP1/SUPT16H/LEO1/PARP1/E2F7/ATN1/E2F1/EGR1/ETV1/ETV4/MTF2/PAXIP1/KDM1A/FOXM1/PPRC1/USP22/PATZ1/NUP62/PRPF6/XRCC6/GABPA/NOL11/SIN3A/AATF/PELP1/AGO2/ATAD2/UHRF1/H2AFZ/HCFC1/HDAC2/HMGB1/HMGB2/HMGA1/HNRNPAB/HNRNPD/HNRNPK/HRAS/HSPA5/IFI16/MCIDAS/ILF2/ILF3/INSIG1/LRP5/MEN1/MYBL2/NCL/NFATC1/NFIX/NRF1/NELFCD/PLAGL2/POLR2C/POLR2E/PAF1/PHIP/HEATR1/CAND1/PR…	114
GO:0010628	GO:0010628	positive regulation of gene expression	128/918	1683/18679	3.28e-07	4.1e-06	3.31e-06	TRIM28/CDK2/ALYREF/CDK4/SF3B4/RBM14/MAD2L2/CTCF/RUVBL2/WDR5/PSIP1/SUPT16H/LEO1/IQGAP3/PARP1/E2F7/DNMT1/ATN1/E2F1/EGR1/ETV1/ETV4/MTF2/PAXIP1/ABCF1/KDM1A/FOXM1/PPRC1/USP22/LARP1/PATZ1/NUP62/PRPF6/XRCC6/GABPA/NOL11/SIN3A/AATF/PELP1/AGO2/PRPF19/ATAD2/UHRF1/H2AFZ/HCFC1/HDAC2/HMGB1/HMGB2/HMGA1/HNRNPAB/HNRNPD/HNRNPK/HRAS/HSPA5/HSPA8/IFI16/MCIDAS/ILF2/ILF3/INSIG1/LRP5/MEN1/MYBL2/NCL/NFATC1/NFIX/NRF1/NELF…	128
GO:0043687	GO:0043687	post-translational protein modification	39/918	330/18679	3.69e-07	4.6e-06	3.71e-06	UBA2/SAE1/NUP50/NUP35/PARP1/DPH2/SMC5/NUP205/NUP210/NUP160/NUP188/NUP62/NUP88/NUP98/NSMCE4A/NUP133/NUP107/RAD21/RNF2/RPA1/BLM/SUMO3/BRCA1/TPR/UBE2I/NUP37/DSCC1/NUP85/NUP214/AAAS/SEH1L/SMC1A/CBX2/B4GALT3/B4GALT2/NUP155/MDC1/NUP93/POM121	39
GO:0000122	GO:0000122	negative regulation of transcription from RNA polymerase II promoter	68/918	735/18679	3.77e-07	4.68e-06	3.78e-06	TRIM28/MAD2L2/CTCF/ZMYND11/TCERG1/CHD4/PARP1/E2F7/CTBP1/DLX1/DNMT1/ATN1/E2F1/EGR1/EZH2/MTF2/KDM1A/FOXM1/GABPA/SIN3A/NOC2L/UHRF1/TFCP2L1/HIST1H1D/HIST1H1E/HIST1H1B/HCFC1/HDAC2/HDGF/HMGB1/HNRNPAB/IFI16/MEN1/NFIX/PLK1/MBD3/PAF1/PPID/BCOR/CHCHD3/H2AFY2/YLPM1/BEND3/RBBP7/RBL1/RNF2/SFPQ/GZF1/SMARCA4/SOX15/SUV39H1/TCF3/TP53/TP73/TPR/UBE2I/WHSC1/XPO1/SAP130/ARID1A/KLF11/KDM2B/CBX2/MINA/SAP30/TIMELESS/AUR…	68
GO:1903310	GO:1903310	positive regulation of chromatin modification	16/918	73/18679	3.83e-07	4.75e-06	3.83e-06	RUVBL2/CTBP1/DNMT1/MTF2/PAXIP1/SIN3A/PHF19/HIST1H1B/PAF1/BRCA1/TP53/TPR/UBE2N/CCNB1/RPS6KA4/SART3	16
GO:0000726	GO:0000726	non-recombinational repair	11/918	34/18679	3.84e-07	4.75e-06	3.83e-06	POLQ/XRCC6/PRPF19/LIG1/MRE11A/POLA1/RIF1/PRKDC/DCLRE1B/WHSC1/DEK	11
GO:0000387	GO:0000387	spliceosomal snRNP assembly	12/918	41/18679	3.89e-07	4.8e-06	3.87e-06	SNUPN/PRMT5/PRPF8/SRSF10/CLNS1A/PRPF6/PRPF19/GEMIN4/SNRPB/SNRPD1/PRPF3/SART3	12
GO:0006479	GO:0006479	protein methylation	23/918	143/18679	4.92e-07	6.03e-06	4.87e-06	PRMT5/CARM1/CTCF/WDR5/DNMT1/FBL/EZH2/MTF2/PAXIP1/KDM1A/PHF19/SETD2/HIST1H1B/PRMT1/MEN1/PAF1/BCOR/WHSC1L1/BEND3/SNRPB/BRCA1/SUV39H1/WHSC1	23
GO:0008213	GO:0008213	protein alkylation	23/918	143/18679	4.92e-07	6.03e-06	4.87e-06	PRMT5/CARM1/CTCF/WDR5/DNMT1/FBL/EZH2/MTF2/PAXIP1/KDM1A/PHF19/SETD2/HIST1H1B/PRMT1/MEN1/PAF1/BCOR/WHSC1L1/BEND3/SNRPB/BRCA1/SUV39H1/WHSC1	23
GO:0007094	GO:0007094	mitotic spindle assembly checkpoint	12/918	42/18679	5.21e-07	6.35e-06	5.13e-06	MAD2L2/CENPF/UBE2C/MAD2L1/PLK1/BUB1/BUB1B/TPR/TTK/ZNF207/CCNB1/CDC20	12
GO:1904667	GO:1904667	negative regulation of ubiquitin protein ligase activity	12/918	42/18679	5.21e-07	6.35e-06	5.13e-06	MAD2L2/CENPF/UBE2C/MAD2L1/PLK1/BUB1/BUB1B/TPR/TTK/ZNF207/CCNB1/CDC20	12
GO:0006337	GO:0006337	nucleosome disassembly	8/918	17/18679	5.4e-07	6.55e-06	5.29e-06	SUPT16H/ARID2/HMGA1/SMARCA4/SMARCB1/SMARCC1/SMARCD1/ARID1A	8
GO:0032986	GO:0032986	protein-DNA complex disassembly	8/918	17/18679	5.4e-07	6.55e-06	5.29e-06	SUPT16H/ARID2/HMGA1/SMARCA4/SMARCB1/SMARCC1/SMARCD1/ARID1A	8
GO:0045839	GO:0045839	negative regulation of mitotic nuclear division	14/918	58/18679	5.83e-07	7.05e-06	5.69e-06	MAD2L2/CENPF/UBE2C/MTBP/MAD2L1/PLK1/BUB1/BUB1B/TPR/TTK/ZNF207/CCNB1/PTTG1/CDC20	14
GO:0007127	GO:0007127	meiosis I	17/918	85/18679	6.69e-07	8.07e-06	6.51e-06	CKS2/FANCD2/FBXO5/MSH6/MRE11A/MSH2/PLK1/NDC1/RAD21/BRCA2/AURKA/TOP2A/XRCC2/CCNA1/PTTG1/TRIP13/ESPL1	17
GO:0051438	GO:0051438	regulation of ubiquitin-protein transferase activity	22/918	135/18679	6.89e-07	8.29e-06	6.69e-06	CDK2/MAD2L2/CENPF/UBE2C/FBXO5/UBE2S/MAD2L1/PLK1/PSMC3/PSMD3/PSMD4/BUB1/BUB1B/TPR/TTK/UBE2N/ZNF207/DCUN1D5/MASTL/CCNB1/CDK1/CDC20	22
GO:1904666	GO:1904666	regulation of ubiquitin protein ligase activity	12/918	43/18679	6.9e-07	8.29e-06	6.69e-06	MAD2L2/CENPF/UBE2C/MAD2L1/PLK1/BUB1/BUB1B/TPR/TTK/ZNF207/CCNB1/CDC20	12
GO:0022618	GO:0022618	ribonucleoprotein complex assembly	27/918	191/18679	7.44e-07	8.91e-06	7.19e-06	SNUPN/SF3A1/PRMT5/PRPF8/USP39/SRSF10/PSIP1/CLNS1A/DHX30/PRPF6/AGO2/PRPF19/GEMIN4/NIP7/ZNHIT6/BRIX1/SRSF1/SRSF6/MRPL11/SNRPB/SNRPD1/SF3A2/EIF3B/TICRR/PRPF3/DDX23/SART3	27
GO:0051603	GO:0051603	proteolysis involved in cellular protein catabolic process	58/918	603/18679	8e-07	9.56e-06	7.71e-06	CDK2/MAD2L2/CENPE/CENPF/NEK6/UBE2C/CIT/SMC5/USP22/FBXO5/UBE2S/PRPF19/UHRF1/HSPA5/HSP90AB1/ARAF/MAD2L1/ARRB2/NEK2/RNF138/DTL/PLK1/PBK/UBQLN4/PSMC3/PSMD3/PSMD4/USP37/RAD23A/RAD23B/RBBP6/SGTA/SKP2/SMARCC1/SUMO3/AURKA/TAF9/BUB1/BUB1B/TPR/TTK/UBE2I/UBE2N/USP1/ZNF207/USP7/FOXRED2/CCNB1/CCNF/USP10/AURKB/PTTG1/ESPL1/DLGAP5/CDK1/CDC6/CDC20/KIF14	58
GO:0071478	GO:0071478	cellular response to radiation	23/918	147/18679	8.12e-07	9.67e-06	7.81e-06	RAD51AP1/RUVBL2/ECT2/EGR1/DDIAS/XRCC6/NOC2L/H2AFX/IFI16/PCNA/POLD1/PPID/PBK/RAD1/FIGNL1/BLM/TP53/TP73/TMEM109/CALM2/RHNO1/AURKB/CDC25A	23
GO:0045841	GO:0045841	negative regulation of mitotic metaphase/anaphase transition	12/918	44/18679	9.07e-07	1.08e-05	8.68e-06	MAD2L2/CENPF/UBE2C/MAD2L1/PLK1/BUB1/BUB1B/TPR/TTK/ZNF207/CCNB1/CDC20	12
GO:0071174	GO:0071174	mitotic spindle checkpoint	12/918	44/18679	9.07e-07	1.08e-05	8.68e-06	MAD2L2/CENPF/UBE2C/MAD2L1/PLK1/BUB1/BUB1B/TPR/TTK/ZNF207/CCNB1/CDC20	12
GO:1903051	GO:1903051	negative regulation of proteolysis involved in cellular protein catabolic process	16/918	78/18679	9.92e-07	1.17e-05	9.47e-06	MAD2L2/CENPF/UBE2C/HSP90AB1/MAD2L1/PLK1/PBK/SMARCC1/TAF9/BUB1/BUB1B/TPR/TTK/ZNF207/CCNB1/CDC20	16
GO:0032467	GO:0032467	positive regulation of cytokinesis	11/918	37/18679	1e-06	1.18e-05	9.54e-06	CIT/ECT2/CENPV/RACGAP1/CSPP1/PKP4/AURKB/KIF23/KIF20B/CDC6/KIF14	11
GO:1901533	GO:1901533	negative regulation of hematopoietic progenitor cell differentiation	9/918	24/18679	1.08e-06	1.27e-05	1.02e-05	GABPA/PRMT1/HIST2H4B/HIST1H4D/HIST1H4K/HIST1H4J/HIST1H4C/HIST1H4B/HIST2H4A	9
GO:0043543	GO:0043543	protein acylation	29/918	219/18679	1.16e-06	1.36e-05	1.1e-05	MCRS1/CTCF/RUVBL2/WDR5/CTBP1/PAXIP1/USP22/SIN3A/NOC2L/TAF5L/HCFC1/HDAC2/MBD3/POLE3/EP400/BEND3/ZDHHC6/BRCA1/BRCA2/TAF5/TAF9/TCF3/DSCC1/SAP130/KAT6A/NAA15/ING5/ACTL6A/RPS6KA4	29
GO:1902100	GO:1902100	negative regulation of metaphase/anaphase transition of cell cycle	12/918	45/18679	1.18e-06	1.38e-05	1.11e-05	MAD2L2/CENPF/UBE2C/MAD2L1/PLK1/BUB1/BUB1B/TPR/TTK/ZNF207/CCNB1/CDC20	12
GO:0045893	GO:0045893	positive regulation of transcription, DNA-templated	110/918	1424/18679	1.18e-06	1.38e-05	1.11e-05	TRIM28/CDK2/ALYREF/RBM14/MAD2L2/CTCF/RUVBL2/WDR5/PSIP1/SUPT16H/LEO1/PARP1/E2F7/ATN1/E2F1/EGR1/ETV1/ETV4/MTF2/PAXIP1/KDM1A/FOXM1/PPRC1/USP22/PATZ1/NUP62/PRPF6/XRCC6/GABPA/NOL11/SIN3A/AATF/PELP1/AGO2/ATAD2/UHRF1/H2AFZ/HCFC1/HDAC2/HMGB1/HMGB2/HMGA1/HNRNPAB/HNRNPD/HNRNPK/HRAS/HSPA5/IFI16/MCIDAS/ILF2/ILF3/INSIG1/LRP5/MEN1/MYBL2/NCL/NFATC1/NFIX/NRF1/PLAGL2/PAF1/PHIP/HEATR1/CAND1/PRKDC/PSMC3/PTBP1/RAD21…	110
GO:1903508	GO:1903508	positive regulation of nucleic acid-templated transcription	110/918	1424/18679	1.18e-06	1.38e-05	1.11e-05	TRIM28/CDK2/ALYREF/RBM14/MAD2L2/CTCF/RUVBL2/WDR5/PSIP1/SUPT16H/LEO1/PARP1/E2F7/ATN1/E2F1/EGR1/ETV1/ETV4/MTF2/PAXIP1/KDM1A/FOXM1/PPRC1/USP22/PATZ1/NUP62/PRPF6/XRCC6/GABPA/NOL11/SIN3A/AATF/PELP1/AGO2/ATAD2/UHRF1/H2AFZ/HCFC1/HDAC2/HMGB1/HMGB2/HMGA1/HNRNPAB/HNRNPD/HNRNPK/HRAS/HSPA5/IFI16/MCIDAS/ILF2/ILF3/INSIG1/LRP5/MEN1/MYBL2/NCL/NFATC1/NFIX/NRF1/PLAGL2/PAF1/PHIP/HEATR1/CAND1/PRKDC/PSMC3/PTBP1/RAD21…	110
GO:0071479	GO:0071479	cellular response to ionizing radiation	13/918	53/18679	1.21e-06	1.4e-05	1.13e-05	RAD51AP1/ECT2/EGR1/DDIAS/XRCC6/H2AFX/IFI16/RAD1/FIGNL1/BLM/TP53/TMEM109/RHNO1	13
GO:0000003	GO:0000003	reproduction	81/918	962/18679	1.37e-06	1.59e-05	1.29e-05	SMC4/CDK2/TUBGCP3/SMC2/CIT/CKS2/SGOL2/SPATA5/E2F1/FANCA/FANCD2/FANCG/DDIAS/XRN2/DZIP1/CCT5/MAST2/NCAPD3/CTDNEP1/PATZ1/NUP62/ASPM/FBXO5/GPR3/RACGAP1/MSH6/PSMC3IP/H2AFX/HIST1H1A/HMGB2/KIFC1/ARRB2/MEN1/MKI67/MRE11A/MSH2/NCL/NEK2/ODF2/PLK1/FANCL/NDC1/ASF1B/PRKDC/RAD18/CASC5/KIAA1524/RAD1/RAD21/RAD23B/RNF2/RPA1/SMARCA4/BRCA2/AURKA/TK1/TOP2A/TUBG1/XRCC2/AAAS/DIAPH3/SMC1A/RAD54L/MCM8/KDM2B/PLCD4/MASTL/D…	81
GO:0051439	GO:0051439	regulation of ubiquitin-protein ligase activity involved in mitotic cell cycle	18/918	99/18679	1.38e-06	1.59e-05	1.29e-05	CDK2/MAD2L2/CENPF/UBE2C/FBXO5/MAD2L1/PLK1/PSMC3/PSMD3/PSMD4/BUB1/BUB1B/TPR/TTK/ZNF207/CCNB1/CDK1/CDC20	18
GO:0031109	GO:0031109	microtubule polymerization or depolymerization	16/918	80/18679	1.42e-06	1.64e-05	1.32e-05	TUBGCP3/KIF2C/KIF18B/SKA3/FKBP4/FBXO5/KIF24/STMN1/NIN/CENPJ/SLAIN2/AURKA/TUBG1/PSRC1/CCNB1/AURKB	16
GO:0009057	GO:0009057	macromolecule catabolic process	92/918	1138/18679	1.48e-06	1.7e-05	1.37e-05	CDK2/MAD2L2/RNASEH2A/CENPE/CENPF/NEK6/UBE2C/CIT/DIS3L/DNA2/EIF4G1/FEN1/XRN2/SMC5/USP22/EXOSC2/SF3B3/RNASEH1/CNOT10/FBXO5/AGO2/UBE2S/PRPF19/UHRF1/HMGB1/HMGB2/HMMR/HNRNPD/HSPA5/HSP90AB1/ARAF/KPNB1/LIG1/MAD2L1/ARRB2/MAGOH/NEK2/ODC1/RNF138/DTL/PLK1/EXOSC9/EXOSC10/CLN6/PBK/UBQLN4/PSMC3/PSMD3/PSMD4/USP37/BARD1/RAD23A/RAD23B/RBBP6/UPF1/RPL26/SGTA/SKP2/SMARCC1/SUMO3/AURKA/TAF9/BUB1/BUB1B/TPR/TRAF2/TTK/UB…	92
GO:0006611	GO:0006611	protein export from nucleus	13/918	54/18679	1.52e-06	1.74e-05	1.41e-05	ANP32B/CSE1L/XPO7/XPO6/NXT1/HSPA9/NUP88/BARD1/RAN/RANGAP1/TPR/XPO1/NUP214	13
GO:0070925	GO:0070925	organelle assembly	52/918	529/18679	1.57e-06	1.8e-05	1.45e-05	TUBGCP3/RBM14/CENPA/CENPE/CENPF/PLK4/NEK6/RCC1/CHD4/CNTROB/TUBB/DZIP1/DHX30/TPX2/KIF4A/ASPM/FBXO5/RACGAP1/BIRC5/MCIDAS/KIF24/KIF11/KIFC1/KPNB1/CENPW/MYBL2/MYH10/NEK2/ODF2/PCNT/NIP7/PLK1/ANLN/HAUS6/DNAAF5/BRIX1/CENPJ/WDR45B/CASC5/MRPL11/TMEM237/FSCN1/BRCA1/AURKA/ACTG1/TPR/RAB34/TCHP/AURKB/HAUS8/KIF23/ARHGEF10	52
GO:0010216	GO:0010216	maintenance of DNA methylation	5/918	6/18679	1.63e-06	1.86e-05	1.5e-05	CTCF/DNMT1/UHRF1/HELLS/USP7	5
GO:2001020	GO:2001020	regulation of response to DNA damage stimulus	22/918	142/18679	1.66e-06	1.89e-05	1.53e-05	TRIM28/RAD51AP1/POLQ/PARP1/KDM1A/FOXM1/H2AFX/HMGB1/APEX1/PCNA/NSMCE4A/RIF1/FIGNL1/BRCA1/NEK4/TAF9/TP73/UBE2N/USP1/WHSC1/DEK/BCL2L12	22
GO:0090305	GO:0090305	nucleic acid phosphodiester bond hydrolysis	29/918	223/18679	1.69e-06	1.92e-05	1.55e-05	RNASEH2A/RPP30/TOE1/DIS3L/DNA2/PDE12/FEN1/XRN2/RRS1/BOP1/EXOSC2/RNASEH1/AGO2/HMGB1/HMGB2/APEX1/KPNB1/MRE11A/EXOSC9/EXOSC10/POLA1/POLD1/POLE/TDP1/RAD1/DCLRE1B/NOL9/NOP14/EXO1	29
GO:0000076	GO:0000076	DNA replication checkpoint	7/918	14/18679	1.71e-06	1.94e-05	1.56e-05	DNA2/TIPIN/CLSPN/CDT1/CDC45/TICRR/CDC6	7
GO:0071168	GO:0071168	protein localization to chromatin	7/918	14/18679	1.71e-06	1.94e-05	1.56e-05	RUVBL2/CDCA5/EZH2/HIST1H1B/PLK1/H2AFY2/RAD21	7
GO:0071826	GO:0071826	ribonucleoprotein complex subunit organization	27/918	201/18679	2.04e-06	2.3e-05	1.86e-05	SNUPN/SF3A1/PRMT5/PRPF8/USP39/SRSF10/PSIP1/CLNS1A/DHX30/PRPF6/AGO2/PRPF19/GEMIN4/NIP7/ZNHIT6/BRIX1/SRSF1/SRSF6/MRPL11/SNRPB/SNRPD1/SF3A2/EIF3B/TICRR/PRPF3/DDX23/SART3	27
GO:0051128	GO:0051128	regulation of cellular component organization	145/918	2035/18679	2.18e-06	2.45e-05	1.98e-05	SAE1/PPIF/PRMT5/CFDP1/RBM14/MAD2L2/CARM1/SPAG5/CENPE/CENPF/CTCF/PLK4/NEK6/RUVBL2/RCC1/UBE2C/CIT/CDC42EP1/WDHD1/CDCA5/CTBP1/DAG1/DIAPH1/DKC1/DNMT1/DPYSL3/E2F1/ECT2/EIF4EBP1/CENPV/EZH2/SKA3/MTF2/FKBP4/TPX2/PAXIP1/KDM1A/FOXM1/SMC5/EXOSC2/NCS1/NGEF/SIN3A/PHF19/NOC2L/FBXO5/MTBP/TMEM97/GPR3/ATAD2/RACGAP1/HIST1H1B/H3F3B/HCFC1/HDAC2/HK2/HMGB1/HMGA1/HNRNPK/HRAS/HSPA8/BIRC5/INSIG1/ARF1/KIF11/STMN1/ARHGDIA/…	145
GO:1903363	GO:1903363	negative regulation of cellular protein catabolic process	16/918	83/18679	2.37e-06	2.66e-05	2.15e-05	MAD2L2/CENPF/UBE2C/HSP90AB1/MAD2L1/PLK1/PBK/SMARCC1/TAF9/BUB1/BUB1B/TPR/TTK/ZNF207/CCNB1/CDC20	16
GO:0006268	GO:0006268	DNA unwinding involved in DNA replication	6/918	10/18679	2.46e-06	2.75e-05	2.22e-05	HMGA1/MCM2/MCM4/MCM6/MCM7/TOP2A	6
GO:0051340	GO:0051340	regulation of ligase activity	21/918	135/18679	2.66e-06	2.97e-05	2.4e-05	MAD2L2/CENPF/UBE2C/FBXO5/UBE2S/MAD2L1/PLK1/PSMC3/PSMD3/PSMD4/BUB1/BUB1B/TPR/TTK/UBE2N/ZNF207/DCUN1D5/MASTL/CCNB1/CDK1/CDC20	21
GO:0035556	GO:0035556	intracellular signal transduction	178/918	2622/18679	2.74e-06	3.05e-05	2.46e-05	PPIF/CDK2/TRAIP/NDC80/PRMT5/MAD2L2/HYOU1/CENPA/CENPE/IVNS1ABP/CENPF/ZMYND11/NEK6/KIF2C/RAB35/CIT/ZWINT/CDC42EP1/HIST2H3C/IQGAP3/CRKL/E2F7/SPC24/SGOL2/DAG1/DIAPH1/E2F1/E2F2/ECT2/PGAM5/EIF4EBP1/EZH2/RHOBTB3/PAXIP1/KDM1A/FOXM1/MAST2/PHLPP1/NUP160/LARP1/NCS1/NUP62/NGEF/NOC2L/AGO2/PRPF19/GPS1/RACGAP1/MSH6/H3F3B/HDAC2/HMGB1/HRAS/PRMT1/BIRC5/HIST2H3A/IFI16/INCENP/ARAF/ARF1/KPNB1/STMN1/ARHGDIA/MAD2L1/ARR…	178
GO:1903320	GO:1903320	regulation of protein modification by small protein conjugation or removal	33/918	280/18679	3.06e-06	3.4e-05	2.75e-05	CDK2/HMG20B/MAD2L2/CENPF/UBE2C/EGR1/PAXIP1/GTPBP4/FBXO5/UBE2S/HSPA5/MAD2L1/ARRB2/PLK1/FANCI/PSMC3/PSMD3/PSMD4/SKP2/SUMO3/BRCA1/BUB1/BUB1B/TPR/TTK/UBE2N/ZNF207/DCUN1D5/MASTL/CCNB1/SART3/CDK1/CDC20	33
GO:0006978	GO:0006978	DNA damage response, signal transduction by p53 class mediator resulting in transcription of p21 class mediator	7/918	15/18679	3.08e-06	3.41e-05	2.75e-05	FOXM1/RBM38/BRCA1/BRCA2/TFAP4/TP53/TP73	7
GO:0009893	GO:0009893	positive regulation of metabolic process	225/918	3476/18679	3.1e-06	3.43e-05	2.77e-05	UBA2/SAE1/TRIM28/CDK2/ALYREF/CDK4/SF3B4/RBM14/MAD2L2/ANP32B/AHSA1/CENPE/CTCF/RUVBL2/DBF4/RCC1/UBE2C/WDR5/CDC42EP1/PSIP1/SUPT16H/LEO1/IQGAP3/CRKL/PARP1/E2F7/CTBP1/CDCA2/DHFR/DKC1/DNA2/DNMT1/ATN1/E2F1/ECT2/PGAM5/EGR1/EMP2/ETV1/ETV4/EZH2/MTF2/TPX2/PAXIP1/ABCF1/KDM1A/FOXM1/PPRC1/SMC5/DNAJC9/USP22/LARP1/CTDNEP1/PATZ1/NUP62/PRPF6/XRCC6/GABPA/NGEF/NOL11/SIN3A/PHF19/FBXO5/AATF/PELP1/CACYBP/AGO2/UBE2S/PRP…	225
GO:0042176	GO:0042176	regulation of protein catabolic process	45/918	442/18679	3.16e-06	3.49e-05	2.81e-05	MAD2L2/CENPE/CENPF/NEK6/UBE2C/SMC5/USP22/SF3B3/FBXO5/HSP90AB1/ARAF/MAD2L1/ODC1/RNF138/PLK1/PBK/UBQLN4/PSMC3/PSMD3/PSMD4/USP37/BARD1/RAD23A/RAD23B/SGTA/SMARCC1/SUMO3/AURKA/TAF9/BUB1/BUB1B/TPR/TTK/USP1/XPO1/ZNF207/USP7/FAM83D/CCNB1/USP10/ESPL1/DLGAP5/CDK1/CDC6/CDC20	45
GO:0031056	GO:0031056	regulation of histone modification	19/918	115/18679	3.17e-06	3.49e-05	2.81e-05	CTCF/RUVBL2/CTBP1/DNMT1/MTF2/PAXIP1/KDM1A/SIN3A/PHF19/NOC2L/HIST1H1B/PAF1/BCOR/BRCA1/TP53/UBE2N/CCNB1/RPS6KA4/SART3	19
GO:0019538	GO:0019538	protein metabolic process	326/918	5378/18679	3.54e-06	3.89e-05	3.14e-05	PARP2/UBA2/SAE1/PPIF/TRIM28/CDK2/CDK4/TRAIP/CDKN3/HMG20B/TUBA1B/TUBB4B/PRMT5/UBAC1/RBM14/MCRS1/TOMM40/MAD2L2/PPIH/SYNCRIP/CARM1/HYOU1/ANP32B/MRPL28/CENPE/CENPF/CTCF/USP39/PTGES3/PLK4/NUP50/ZMYND11/NEK6/RUVBL2/UBE2C/WDR5/CIT/CKS1B/CKS2/LEO1/IQGAP3/MRPL55/NUP35/CHCHD4/CRKL/PARP1/CTBP1/B3GALNT2/SH3RF2/CDCA2/DAG1/DDX11/DNMT1/DPH2/ECT2/PGAM5/EGR1/EIF4EBP1/EIF4G1/EIF4G2/EIF5/EMP2/FBL/EYA2/EZH2/MTF2/FKB…	326
GO:0044257	GO:0044257	cellular protein catabolic process	58/918	633/18679	3.73e-06	4.08e-05	3.29e-05	CDK2/MAD2L2/CENPE/CENPF/NEK6/UBE2C/CIT/SMC5/USP22/FBXO5/UBE2S/PRPF19/UHRF1/HSPA5/HSP90AB1/ARAF/MAD2L1/ARRB2/NEK2/RNF138/DTL/PLK1/PBK/UBQLN4/PSMC3/PSMD3/PSMD4/USP37/RAD23A/RAD23B/RBBP6/SGTA/SKP2/SMARCC1/SUMO3/AURKA/TAF9/BUB1/BUB1B/TPR/TTK/UBE2I/UBE2N/USP1/ZNF207/USP7/FOXRED2/CCNB1/CCNF/USP10/AURKB/PTTG1/ESPL1/DLGAP5/CDK1/CDC6/CDC20/KIF14	58
GO:0008156	GO:0008156	negative regulation of DNA replication	11/918	42/18679	4e-06	4.38e-05	3.53e-05	PDS5A/GTPBP4/MEN1/MRE11A/TIPIN/BLM/ACD/BRCA2/TP53/SMC1A/CDC6	11
GO:0031572	GO:0031572	G2 DNA damage checkpoint	10/918	35/18679	4.67e-06	5.1e-05	4.11e-05	NEK6/MRE11A/DTL/PLK1/FANCI/CLSPN/BLM/BRCA1/CCNA2/CDK1	10
GO:0042770	GO:0042770	signal transduction in response to DNA damage	20/918	129/18679	4.82e-06	5.25e-05	4.23e-05	CDK2/MAD2L2/E2F7/PAXIP1/KDM1A/FOXM1/PRPF19/GTSE1/RBM38/PRKDC/PSMC3/PSMD3/PSMD4/BRCA1/BRCA2/TFAP4/TP53/TP73/SMC1A/USP10	20
GO:0032268	GO:0032268	regulation of cellular protein metabolic process	163/918	2381/18679	4.95e-06	5.38e-05	4.34e-05	CDK2/CDK4/CDKN3/HMG20B/PRMT5/MAD2L2/SYNCRIP/ANP32B/CENPE/CENPF/CTCF/ZMYND11/NEK6/RUVBL2/UBE2C/CKS1B/CKS2/IQGAP3/CRKL/CTBP1/SH3RF2/CDCA2/DAG1/DNMT1/ECT2/EGR1/EIF4EBP1/EIF4G1/EIF4G2/EIF5/EMP2/EZH2/MTF2/TPX2/PAXIP1/ABCF1/KDM1A/FOXM1/RRP1B/SMC5/PHLPP1/USP22/LARP1/GTPBP4/NUP62/CNOT10/SIN3A/PHF19/NOC2L/FBXO5/AGO2/UBE2S/GPS1/UHRF1/HIST1H1B/HDAC2/HMGB1/HNRNPD/HRAS/PRMT1/HSPA5/BIRC5/HSP90AB1/HSPD1/IFI16/I…	163
GO:0010501	GO:0010501	RNA secondary structure unwinding	11/918	43/18679	5.14e-06	5.56e-05	4.48e-05	DDX39A/AGO2/DDX49/DDX56/DDX27/DDX24/DDX50/DDX54/DDX18/DDX23/EIF4A3	11
GO:1901532	GO:1901532	regulation of hematopoietic progenitor cell differentiation	11/918	43/18679	5.14e-06	5.56e-05	4.48e-05	KDM1A/GABPA/HMGB2/PRMT1/HIST2H4B/HIST1H4D/HIST1H4K/HIST1H4J/HIST1H4C/HIST1H4B/HIST2H4A	11
GO:0035574	GO:0035574	histone H4-K20 demethylation	7/918	16/18679	5.24e-06	5.65e-05	4.56e-05	HIST2H4B/HIST1H4D/HIST1H4K/HIST1H4J/HIST1H4C/HIST1H4B/HIST2H4A	7
GO:0051053	GO:0051053	negative regulation of DNA metabolic process	16/918	88/18679	5.27e-06	5.67e-05	4.57e-05	TRIM28/POLQ/PDS5A/GTPBP4/MSH6/MEN1/MRE11A/MSH2/TIPIN/RAD18/BLM/ACD/BRCA2/TP53/SMC1A/CDC6	16
GO:0051716	GO:0051716	cellular response to stimulus	404/918	6921/18679	5.48e-06	5.87e-05	4.74e-05	CHAF1A/PARP2/PPIF/TRIM28/CDK2/ALYREF/CDK4/DDX39A/SIGMAR1/TRAIP/TUBA1B/NDC80/PRMT5/RBM14/MCRS1/MAD2L2/SYNCRIP/CARM1/HYOU1/RNASEH2A/CENPA/CENPE/IVNS1ABP/CENPF/RAD51AP1/POLD3/POLQ/PTGES3/NUP50/ZMYND11/NEK6/RUVBL2/KIF2C/RAB35/PAPD7/CIT/ZWINT/CDC42EP1/SUPT16H/CDCA5/ALKBH2/LEO1/HIST2H3C/IQGAP3/NUP35/CRKL/SOGA1/PARP1/E2F7/SPC24/SGOL2/DAG1/DDX11/DHFR/DIAPH1/DLX1/DNA2/DNMT1/DPYSL3/E2F1/E2F2/ECT2/PGAM5/EGR…	404
GO:0090224	GO:0090224	regulation of spindle organization	8/918	22/18679	5.7e-06	6.1e-05	4.92e-05	TPX2/PLK1/AURKA/TPR/BORA/PSRC1/CCNB1/AURKB	8
GO:0051246	GO:0051246	regulation of protein metabolic process	172/918	2547/18679	5.79e-06	6.19e-05	4.99e-05	CDK2/CDK4/CDKN3/HMG20B/PRMT5/MAD2L2/SYNCRIP/ANP32B/CENPE/CENPF/CTCF/ZMYND11/NEK6/RUVBL2/UBE2C/CKS1B/CKS2/IQGAP3/CRKL/CTBP1/SH3RF2/CDCA2/DAG1/DNMT1/ECT2/EGR1/EIF4EBP1/EIF4G1/EIF4G2/EIF5/EMP2/EZH2/MTF2/TPX2/PAXIP1/ABCF1/KDM1A/FOXM1/RRP1B/SMC5/MAST2/FLOT2/PHLPP1/USP22/LARP1/SF3B3/GTPBP4/NUP62/CNOT10/SIN3A/PHF19/NOC2L/FBXO5/AATF/AGO2/UBE2S/GPS1/UHRF1/HIST1H1B/HDAC2/HMGB1/HNRNPD/HNRNPK/HRAS/PRMT1/HSPA…	172
GO:0034968	GO:0034968	histone lysine methylation	16/918	89/18679	6.13e-06	6.54e-05	5.27e-05	WDR5/DNMT1/EZH2/MTF2/PAXIP1/KDM1A/PHF19/SETD2/HIST1H1B/MEN1/BCOR/WHSC1L1/BEND3/BRCA1/SUV39H1/WHSC1	16
GO:0010332	GO:0010332	response to gamma radiation	12/918	52/18679	6.17e-06	6.56e-05	5.29e-05	EGR1/FANCD2/DDIAS/XRCC6/H2AFX/MEN1/PRKDC/BRCA2/TP53/TP73/XRCC2/TMEM109	12
GO:0031058	GO:0031058	positive regulation of histone modification	14/918	70/18679	6.41e-06	6.8e-05	5.48e-05	RUVBL2/CTBP1/DNMT1/MTF2/PAXIP1/PHF19/HIST1H1B/PAF1/BRCA1/TP53/UBE2N/CCNB1/RPS6KA4/SART3	14
GO:0048522	GO:0048522	positive regulation of cellular process	280/918	4537/18679	6.51e-06	6.89e-05	5.56e-05	SAE1/PPIF/TRIM28/CDK2/ALYREF/CDK4/SF3B4/SAP18/HMG20B/PRMT5/RBM14/MAD2L2/PPIH/CARM1/ANP32B/CENPE/CTCF/PLK4/NEK6/RUVBL2/UBE2C/WDR5/CIT/CDC42EP1/PSIP1/SUPT16H/CDCA5/LEO1/IQGAP3/CRKL/PARP1/E2F7/CTBP1/CDCA2/DAG1/DKC1/DNA2/DNMT1/DPYSL3/ATN1/E2F1/ECT2/EGR1/EIF4EBP1/EIF4G1/CENPV/EMP2/ETV1/ETV4/EZH2/MTF2/TPX2/PAXIP1/ABCF1/KDM1A/FOXM1/PPRC1/EXPH5/SMC5/FLOT2/ICOSLG/USP22/LARP1/CTDNEP1/EXOSC2/NCS1/PATZ1/RUSC…	280
GO:0015758	GO:0015758	glucose transport	21/918	143/18679	6.77e-06	7.15e-05	5.77e-05	NUP50/NUP35/NUP205/NUP210/NUP160/NUP188/NUP62/HK2/NUP88/NUP98/NUP133/NUP107/TPR/NUP37/NUP85/NUP214/AAAS/SEH1L/NUP155/NUP93/POM121	21
GO:0072331	GO:0072331	signal transduction by p53 class mediator	23/918	166/18679	6.81e-06	7.17e-05	5.79e-05	CDK2/E2F7/E2F1/E2F2/PAXIP1/KDM1A/FOXM1/IFI16/MSH2/GTSE1/RBM38/PSMC3/PSMD3/PSMD4/BRCA1/BRCA2/TAF9/TFAP4/TP53/TP73/TMEM109/BCL2L12/USP10	23
GO:0051436	GO:0051436	negative regulation of ubiquitin-protein ligase activity involved in mitotic cell cycle	16/918	90/18679	7.12e-06	7.49e-05	6.04e-05	MAD2L2/CENPF/UBE2C/FBXO5/MAD2L1/PLK1/PSMC3/PSMD3/PSMD4/BUB1/BUB1B/TPR/TTK/ZNF207/CCNB1/CDC20	16
GO:0008645	GO:0008645	hexose transport	21/918	145/18679	8.44e-06	8.85e-05	7.14e-05	NUP50/NUP35/NUP205/NUP210/NUP160/NUP188/NUP62/HK2/NUP88/NUP98/NUP133/NUP107/TPR/NUP37/NUP85/NUP214/AAAS/SEH1L/NUP155/NUP93/POM121	21
GO:0090501	GO:0090501	RNA phosphodiester bond hydrolysis	18/918	112/18679	8.52e-06	8.91e-05	7.19e-05	RNASEH2A/RPP30/TOE1/DIS3L/PDE12/FEN1/XRN2/RRS1/BOP1/EXOSC2/RNASEH1/AGO2/APEX1/EXOSC9/EXOSC10/NOL9/NOP14/EXO1	18
GO:0044773	GO:0044773	mitotic DNA damage checkpoint	17/918	102/18679	9.16e-06	9.56e-05	7.71e-05	CDK2/MRE11A/MSH2/GTSE1/TIPIN/FANCI/RBM38/PRKDC/PSMC3/PSMD3/PSMD4/BLM/TP53/TP73/CCNA2/MDC1/CDK1	17
GO:0008283	GO:0008283	cell proliferation	133/918	1882/18679	9.35e-06	9.73e-05	7.85e-05	CDK2/CDK4/TRAIP/CDKN3/PRMT5/CFDP1/TACC3/CARM1/POLR3G/CENPF/ZMYND11/KIF2C/CKS1B/CKS2/IQGAP3/CRKL/CSE1L/E2F7/CTBP1/DKC1/DNMT1/E2F1/EGR1/EMP2/ETV4/EZH2/FANCA/TPX2/KDM1A/FOXM1/BOP1/ICOSLG/LARP1/PES1/FPGS/GTPBP4/ORC3/NUP62/XRCC6/ASPM/MTBP/PRPF19/RACGAP1/UHRF1/FTSJ2/HIST1H2AE/HDAC2/HDGF/HELLS/HMGB2/HMGA1/HRAS/BIRC5/HSPD1/IFI16/INSIG1/LRP5/MCM7/MEN1/MKI67/MRE11A/MYH10/NASP/ODC1/ORC1/PA2G4/PAK1/PCNA/PCNT…	133
GO:0000018	GO:0000018	regulation of DNA recombination	12/918	54/18679	9.37e-06	9.74e-05	7.86e-05	ALYREF/RAD51AP1/POLQ/PAXIP1/MSH6/KPNA2/MRE11A/MSH2/RAD18/FIGNL1/BLM/WHSC1	12
GO:0000244	GO:0000244	spliceosomal tri-snRNP complex assembly	6/918	12/18679	9.92e-06	0.000102896	8.3e-05	PRPF8/SRSF10/PRPF6/PRPF19/PRPF3/SART3	6
GO:0045840	GO:0045840	positive regulation of mitotic nuclear division	11/918	46/18679	1.04e-05	0.000107795	8.7e-05	UBE2C/CDCA5/SMC5/BIRC5/LRP5/NUSAP1/PLK1/PHIP/AURKA/ESPL1/DLGAP5	11
GO:0015749	GO:0015749	monosaccharide transport	21/918	147/18679	1.05e-05	0.00010823	8.73e-05	NUP50/NUP35/NUP205/NUP210/NUP160/NUP188/NUP62/HK2/NUP88/NUP98/NUP133/NUP107/TPR/NUP37/NUP85/NUP214/AAAS/SEH1L/NUP155/NUP93/POM121	21
GO:0000245	GO:0000245	spliceosomal complex assembly	12/918	55/18679	1.15e-05	0.000117974	9.52e-05	SF3A1/USP39/SRSF10/PSIP1/PRPF6/PRPF19/SRSF1/SRSF6/SNRPD1/SF3A2/DDX23/SART3	12
GO:0050684	GO:0050684	regulation of mRNA processing	16/918	94/18679	1.27e-05	0.000130227	0.000105081	SF3B4/SAP18/SRSF10/LEO1/AGO2/PRPF19/HSPA8/MAGOH/PAF1/ZFP64/PTBP1/BARD1/SRSF6/SRSF7/TRA2B/CCNB1	16
GO:0030163	GO:0030163	protein catabolic process	65/918	769/18679	1.39e-05	0.000142378	0.000114886	CDK2/MAD2L2/CENPE/CENPF/NEK6/UBE2C/CIT/SMC5/USP22/SF3B3/FBXO5/UBE2S/PRPF19/UHRF1/HSPA5/HSP90AB1/ARAF/MAD2L1/ARRB2/NEK2/ODC1/RNF138/DTL/PLK1/CLN6/PBK/UBQLN4/PSMC3/PSMD3/PSMD4/USP37/BARD1/RAD23A/RAD23B/RBBP6/SGTA/SKP2/SMARCC1/SUMO3/AURKA/TAF9/BUB1/BUB1B/TPR/TRAF2/TTK/UBE2I/UBE2N/USP1/XPO1/ZNF207/USP7/FOXRED2/FAM83D/CCNB1/CCNF/USP10/AURKB/PTTG1/ESPL1/DLGAP5/CDK1/CDC6/CDC20/KIF14	65
GO:0051298	GO:0051298	centrosome duplication	12/918	56/18679	1.39e-05	0.000142378	0.000114886	CDK2/TUBGCP3/RBM14/PLK4/CNTROB/CENPJ/STIL/BRCA1/BRCA2/XPO1/CCNF/ARHGEF10	12
GO:0031396	GO:0031396	regulation of protein ubiquitination	30/918	261/18679	1.39e-05	0.000142378	0.000114886	CDK2/MAD2L2/CENPF/UBE2C/PAXIP1/GTPBP4/FBXO5/UBE2S/HSPA5/MAD2L1/ARRB2/PLK1/FANCI/PSMC3/PSMD3/PSMD4/SKP2/SUMO3/BRCA1/BUB1/BUB1B/TPR/TTK/UBE2N/ZNF207/DCUN1D5/MASTL/CCNB1/CDK1/CDC20	30
GO:0042790	GO:0042790	transcription of nuclear large rRNA transcript from RNA polymerase I promoter	5/918	8/18679	1.4e-05	0.000142588	0.000115055	NOL11/NCL/H2AFY2/POLR1E/TCOF1	5
GO:0051292	GO:0051292	nuclear pore complex assembly	5/918	8/18679	1.4e-05	0.000142588	0.000115055	NUP205/NUP98/NDC1/NUP107/NUP93	5
GO:0030219	GO:0030219	megakaryocyte differentiation	11/918	48/18679	1.61e-05	0.00016356	0.000131977	KDM1A/GABPA/HMGB2/PRMT1/HIST2H4B/HIST1H4D/HIST1H4K/HIST1H4J/HIST1H4C/HIST1H4B/HIST2H4A	11
GO:0018022	GO:0018022	peptidyl-lysine methylation	16/918	96/18679	1.67e-05	0.000168791	0.000136198	WDR5/DNMT1/EZH2/MTF2/PAXIP1/KDM1A/PHF19/SETD2/HIST1H1B/MEN1/BCOR/WHSC1L1/BEND3/BRCA1/SUV39H1/WHSC1	16
GO:0097193	GO:0097193	intrinsic apoptotic signaling pathway	32/918	290/18679	1.69e-05	0.000169878	0.000137076	PPIF/HYOU1/IVNS1ABP/E2F1/E2F2/KDM1A/NOC2L/MSH6/HRAS/IFI16/MSH2/NONO/PDK1/PLAGL2/PRKDC/PTPN2/FIGNL1/SFPQ/BRCA1/BRCA2/TAF9/BUB1/TFDP1/TP53/TP73/TRAF2/YWHAH/TMEM109/SGPP1/BCL2L12/DYNLL1/MELK	32
GO:0000460	GO:0000460	maturation of 5.8S rRNA	8/918	25/18679	1.69e-05	0.000169878	0.000137076	RRS1/BOP1/EXOSC2/PES1/EXOSC9/EXOSC10/NOL9/NOP14	8
GO:0009303	GO:0009303	rRNA transcription	8/918	25/18679	1.69e-05	0.000169878	0.000137076	NOL11/GTF3C2/NCL/H2AFY2/POLR1E/TCOF1/TP53/GTF3C5	8
GO:0009314	GO:0009314	response to radiation	45/918	472/18679	1.72e-05	0.000172276	0.00013901	RAD51AP1/RUVBL2/ECT2/EGR1/FANCD2/FANCG/DDIAS/FEN1/PAXIP1/XRCC6/NOC2L/MSH6/H2AFX/IFI16/MEN1/MSH2/PCNA/SCARA3/DTL/POLD1/PPID/TIPIN/PBK/PRKDC/RAD18/RAD1/RRM1/FIGNL1/BLM/BRCA1/BRCA2/TP53/TP73/USP1/XRCC2/NABP2/TMEM109/CALM2/SMC1A/RHNO1/RAD54L/TICRR/AURKB/SDC3/CDC25A	45
GO:0006354	GO:0006354	DNA-templated transcription, elongation	19/918	129/18679	1.76e-05	0.000175936	0.000141964	ALYREF/POLR3G/ZMYND11/SUPT16H/LEO1/EZH2/SETD2/NELFCD/POLR3K/POLR2C/POLR2E/PAF1/POLR1E/SSRP1/TAF5/TAF6/TAF9/UBTF/CCNT2	19
GO:0051444	GO:0051444	negative regulation of ubiquitin-protein transferase activity	16/918	97/18679	1.91e-05	0.000190555	0.000153759	MAD2L2/CENPF/UBE2C/FBXO5/MAD2L1/PLK1/PSMC3/PSMD3/PSMD4/BUB1/BUB1B/TPR/TTK/ZNF207/CCNB1/CDC20	16
GO:0000466	GO:0000466	maturation of 5.8S rRNA from tricistronic rRNA transcript (SSU-rRNA, 5.8S rRNA, LSU-rRNA)	7/918	19/18679	2.03e-05	0.000201144	0.000162304	RRS1/BOP1/EXOSC2/PES1/EXOSC9/NOL9/NOP14	7
GO:0045005	GO:0045005	DNA-dependent DNA replication maintenance of fidelity	7/918	19/18679	2.03e-05	0.000201144	0.000162304	ALYREF/MMS22L/TONSL/POLD1/TIPIN/BLM/BRCA2	7
GO:0070987	GO:0070987	error-free translesion synthesis	7/918	19/18679	2.03e-05	0.000201144	0.000162304	PCNA/RFC1/RFC2/RFC3/RFC4/RFC5/RPA1	7
GO:0034644	GO:0034644	cellular response to UV	12/918	58/18679	2.03e-05	0.000201292	0.000162423	RUVBL2/DDIAS/NOC2L/PCNA/POLD1/PPID/PBK/TP53/TP73/RHNO1/AURKB/CDC25A	12
GO:0051352	GO:0051352	negative regulation of ligase activity	16/918	98/18679	2.18e-05	0.000215187	0.000173636	MAD2L2/CENPF/UBE2C/FBXO5/MAD2L1/PLK1/PSMC3/PSMD3/PSMD4/BUB1/BUB1B/TPR/TTK/ZNF207/CCNB1/CDC20	16
GO:0002200	GO:0002200	somatic diversification of immune receptors	12/918	59/18679	2.44e-05	0.000240478	0.000194043	POLQ/PAXIP1/MSH6/HMGB1/HMGB2/HSPD1/MSH2/PRKDC/TCF3/WHSC1/EXO1/VPRBP	12
GO:0050685	GO:0050685	positive regulation of mRNA processing	9/918	34/18679	2.77e-05	0.000272943	0.000220239	SF3B4/LEO1/AGO2/PRPF19/HSPA8/PAF1/ZFP64/TRA2B/CCNB1	9
GO:0002230	GO:0002230	positive regulation of defense response to virus by host	18/918	122/18679	2.83e-05	0.000278323	0.00022458	SIN3A/MRPS2/TMEM39B/FANCL/SLC25A19/SNRPB/SNRPD1/TEAD4/CHAF1B/HIST1H3A/HIST1H3C/HIST1H3I/HIST1H3G/HIST1H3J/HIST1H3H/HIST1H3B/HIST1H3F/NUP93	18
GO:0007063	GO:0007063	regulation of sister chromatid cohesion	6/918	14/18679	2.96e-05	0.000289658	0.000233726	CTCF/CDCA5/SMC5/SFPQ/BUB1/ESPL1	6
GO:0051383	GO:0051383	kinetochore organization	6/918	14/18679	2.96e-05	0.000289658	0.000233726	SMC4/CENPA/SMC2/CENPE/CENPF/CENPW	6
GO:0044818	GO:0044818	mitotic G2/M transition checkpoint	7/918	20/18679	2.99e-05	0.00029136	0.0002351	MRE11A/FANCI/CLSPN/BLM/CCNA2/TICRR/CDK1	7
GO:0000022	GO:0000022	mitotic spindle elongation	5/918	9/18679	3.03e-05	0.000294246	0.000237429	KIF4A/RACGAP1/PRC1/AURKB/KIF23	5
GO:0051488	GO:0051488	activation of anaphase-promoting complex activity	5/918	9/18679	3.03e-05	0.000294246	0.000237429	UBE2C/UBE2S/PLK1/MASTL/CDC20	5
GO:0016567	GO:0016567	protein ubiquitination	61/918	726/18679	3.05e-05	0.000295675	0.000238581	SAE1/TRIM28/CDK2/TRAIP/UBAC1/MAD2L2/CENPF/UBE2C/LEO1/SH3RF2/PAXIP1/USP22/GTPBP4/RUSC1/FBXO5/UBE2S/PRPF19/UBE2T/UHRF1/HSPA5/BIRC5/MAD2L1/ARRB2/RNF138/DTL/PLK1/PAF1/BCOR/FANCL/UBR7/FANCI/CAND1/RAD18/PSMC3/PSMD3/PSMD4/BARD1/RBBP6/RNF2/SKP2/SUMO3/BRCA1/BUB1/BUB1B/TPR/TRAF2/TTK/UBE2I/UBE2N/ZNF207/ASB13/CDCA3/DCUN1D5/KDM2B/MASTL/CCNB1/CCNF/MED27/VPRBP/CDK1/CDC20	61
GO:0034504	GO:0034504	protein localization to nucleus	33/918	313/18679	3.18e-05	0.000307609	0.000248211	SNUPN/TRIM28/TACC3/PARP1/DAG1/ECT2/NUP205/CTDNEP1/TNPO3/NUP62/POLA2/SIN3A/HSP90AB1/KPNB1/KPNA2/IPO5/TONSL/NUP88/NUP98/NOP58/PAF1/PHIP/IPO9/RAN/SUMO3/TP53/TPR/XPO1/NUP214/AKAP1/MCM3AP/NUP155/NUP93	33
GO:0031400	GO:0031400	negative regulation of protein modification process	52/918	589/18679	3.25e-05	0.000313487	0.000252954	HMG20B/MAD2L2/CENPF/ZMYND11/UBE2C/CTBP1/SH3RF2/DAG1/DNMT1/MTF2/KDM1A/FOXM1/RRP1B/GTPBP4/NUP62/SIN3A/NOC2L/FBXO5/GPS1/HDAC2/LRP5/MAD2L1/ARRB2/MEN1/CDK5RAP1/PLK1/BCOR/PPP5C/PBK/PRKDC/PSMC3/CASC5/PSMD3/PSMD4/PTPN2/SH2D4A/BRCA1/BUB1/BUB1B/TFAP4/TP73/TPR/TTK/ZNF207/CALM2/AKAP1/PPP1R15B/MASTL/CCNB1/PKMYT1/BAG4/CDC20	52
GO:1903309	GO:1903309	negative regulation of chromatin modification	10/918	43/18679	3.41e-05	0.000328797	0.000265308	CTBP1/DNMT1/MTF2/KDM1A/SIN3A/NOC2L/ATAD2/HMGA1/BCOR/BRCA1	10
GO:0043967	GO:0043967	histone H4 acetylation	12/918	61/18679	3.47e-05	0.000333339	0.000268973	MCRS1/RUVBL2/WDR5/CTBP1/USP22/HCFC1/EP400/BEND3/BRCA1/BRCA2/TCF3/ACTL6A	12
GO:0046605	GO:0046605	regulation of centrosome cycle	9/918	35/18679	3.57e-05	0.000342065	0.000276014	RBM14/PLK4/KIF11/NEK2/CENPJ/BRCA1/AURKA/XPO1/CCNF	9
GO:0070076	GO:0070076	histone lysine demethylation	9/918	35/18679	3.57e-05	0.000342065	0.000276014	KDM1A/HIST2H4B/HIST1H4D/HIST1H4K/HIST1H4J/HIST1H4C/HIST1H4B/HIST2H4A/KDM2B	9
GO:1904029	GO:1904029	regulation of cyclin-dependent protein kinase activity	18/918	125/18679	3.95e-05	0.000377547	0.000304644	CDKN3/UBE2C/CKS1B/CKS2/GTPBP4/MEN1/CDK5RAP1/PLK1/BLM/STIL/TFAP4/PSRC1/CCNA2/CCNT2/PKMYT1/CDC6/CDC25A/CDC25C	18
GO:0002562	GO:0002562	somatic diversification of immune receptors via germline recombination within a single locus	11/918	53/18679	4.34e-05	0.000413494	0.00033365	PAXIP1/MSH6/HMGB1/HMGB2/HSPD1/MSH2/PRKDC/TCF3/WHSC1/EXO1/VPRBP	11
GO:0016444	GO:0016444	somatic cell DNA recombination	11/918	53/18679	4.34e-05	0.000413494	0.00033365	PAXIP1/MSH6/HMGB1/HMGB2/HSPD1/MSH2/PRKDC/TCF3/WHSC1/EXO1/VPRBP	11
GO:0016577	GO:0016577	histone demethylation	9/918	36/18679	4.56e-05	0.000431878	0.000348484	KDM1A/HIST2H4B/HIST1H4D/HIST1H4K/HIST1H4J/HIST1H4C/HIST1H4B/HIST2H4A/KDM2B	9
GO:0045739	GO:0045739	positive regulation of DNA repair	9/918	36/18679	4.56e-05	0.000431878	0.000348484	TRIM28/FOXM1/H2AFX/HMGB1/APEX1/PCNA/RIF1/BRCA1/UBE2N	9
GO:1903311	GO:1903311	regulation of mRNA metabolic process	16/918	105/18679	5.22e-05	0.000493333	0.000398073	SF3B4/SAP18/SRSF10/LEO1/AGO2/PRPF19/HSPA8/MAGOH/PAF1/ZFP64/PTBP1/BARD1/SRSF6/SRSF7/TRA2B/CCNB1	16
GO:0006606	GO:0006606	protein import into nucleus	28/918	253/18679	5.28e-05	0.000496698	0.000400788	SNUPN/TRIM28/TACC3/PARP1/DAG1/ECT2/NUP205/TNPO3/NUP62/POLA2/HSP90AB1/KPNB1/KPNA2/IPO5/TONSL/NUP88/NUP98/NOP58/PHIP/IPO9/RAN/TP53/TPR/NUP214/AKAP1/MCM3AP/NUP155/NUP93	28
GO:0044744	GO:0044744	protein targeting to nucleus	28/918	253/18679	5.28e-05	0.000496698	0.000400788	SNUPN/TRIM28/TACC3/PARP1/DAG1/ECT2/NUP205/TNPO3/NUP62/POLA2/HSP90AB1/KPNB1/KPNA2/IPO5/TONSL/NUP88/NUP98/NOP58/PHIP/IPO9/RAN/TP53/TPR/NUP214/AKAP1/MCM3AP/NUP155/NUP93	28
GO:1902593	GO:1902593	single-organism nuclear import	28/918	253/18679	5.28e-05	0.000496698	0.000400788	SNUPN/TRIM28/TACC3/PARP1/DAG1/ECT2/NUP205/TNPO3/NUP62/POLA2/HSP90AB1/KPNB1/KPNA2/IPO5/TONSL/NUP88/NUP98/NOP58/PHIP/IPO9/RAN/TP53/TPR/NUP214/AKAP1/MCM3AP/NUP155/NUP93	28
GO:0000212	GO:0000212	meiotic spindle organization	5/918	10/18679	5.81e-05	0.000543001	0.000438149	ASPM/FBXO5/AURKA/TUBG1/ESPL1	5
GO:0009113	GO:0009113	purine nucleobase biosynthetic process	5/918	10/18679	5.81e-05	0.000543001	0.000438149	PAICS/GART/PRPS1/SHMT1/GMPS	5
GO:0051231	GO:0051231	spindle elongation	5/918	10/18679	5.81e-05	0.000543001	0.000438149	KIF4A/RACGAP1/PRC1/AURKB/KIF23	5
GO:0072698	GO:0072698	protein localization to microtubule cytoskeleton	7/918	22/18679	6.03e-05	0.0005619	0.000453399	NEDD1/DIAPH1/CHAMP1/STIL/AURKA/FAM83D/KIF20B	7
GO:0051640	GO:0051640	organelle localization	39/918	409/18679	6.14e-05	0.000571409	0.000461072	NDC80/TACC3/CENPA/SPAG5/CENPE/CENPF/KIF2C/CDCA5/RRS1/CLUH/ASPM/CHAMP1/GPSM2/BIRC5/ARF1/KIFC1/KIF22/KPNB1/MYH10/NUP88/NIN/NUSAP1/SPDL1/CDCA8/MSTO1/MAP1S/RAN/BRCA2/AURKA/XPO1/FAM83D/SEH1L/RAB34/PSRC1/CCNB1/ESPL1/DLGAP5/MFN2/KIF14	39
GO:1902806	GO:1902806	regulation of cell cycle G1/S phase transition	20/918	153/18679	6.2e-05	0.000576161	0.000464907	CDK2/E2F7/E2F1/EZH2/MTBP/MEN1/GTSE1/RBM38/PRKDC/PSMC3/PSMD3/PSMD4/SMARCA4/TCF3/TP53/TP73/FAM83D/CDC45/CDC6/KIF14	20
GO:0070727	GO:0070727	cellular macromolecule localization	107/918	1508/18679	6.57e-05	0.000609193	0.00049156	SAE1/SNUPN/TRIM28/TOMM40/TACC3/ANP32B/CENPA/SPAG5/RUVBL2/RAB35/CDCA5/NEDD1/CHCHD4/PARP1/CSE1L/DAG1/DIAPH1/E2F1/ECT2/EMP2/EZH2/XPO7/EXPH5/NUP205/FLOT2/ARL6IP1/XPO6/CTDNEP1/EXOSC2/PES1/TNPO3/NUP62/POLA2/SIN3A/MTBP/PRPF19/CHAMP1/NXT1/RACGAP1/HIST1H1B/HK2/HSPA5/HSPA9/HSP90AA1/HSP90AB1/KPNB1/KPNA2/IPO5/MEX3D/NEK2/TONSL/NUP88/NUP98/PAK1/PCNT/NOP58/WBP11/PLAGL2/PLK1/EXOSC10/MIS18A/PAF1/SPDL1/PHIP/H2AFY2…	107
GO:0031100	GO:0031100	organ regeneration	13/918	75/18679	6.68e-05	0.000617657	0.00049839	CDK2/CDK4/PRMT5/FPGS/MKI67/NCL/NRF1/POU2F1/PRPS1/PRPS2/CAD/CCNA2/CCNE1	13
GO:0070988	GO:0070988	demethylation	12/918	65/18679	6.69e-05	0.000617657	0.00049839	TRIM28/ALKBH2/KDM1A/APEX1/HIST2H4B/HIST1H4D/HIST1H4K/HIST1H4J/HIST1H4C/HIST1H4B/HIST2H4A/KDM2B	12
GO:0050896	GO:0050896	response to stimulus	462/918	8247/18679	6.72e-05	0.000619378	0.000499779	CHAF1A/PARP2/PPIF/TRIM28/CDK2/ALYREF/CDK4/DDX39A/SIGMAR1/TRAIP/HMG20B/TUBA1B/TUBB4B/NDC80/PRMT5/RBM14/MCRS1/MAD2L2/TACC3/SYNCRIP/CARM1/HYOU1/RNASEH2A/CENPA/AHSA1/CENPE/POLR3G/IVNS1ABP/CENPF/RAD51AP1/POLD3/POLQ/PTGES3/NUP50/ZMYND11/NEK6/RUVBL2/HNRNPA0/STIP1/KIF2C/RAB35/PAPD7/HNRNPUL1/CIT/ZWINT/CDC42EP1/PSIP1/SUPT16H/CDCA5/ALKBH2/LEO1/HIST2H3C/IQGAP3/NUP35/CRKL/CRMP1/SOGA1/PARP1/E2F7/SPC24/SGOL2/DA…	462
GO:0051170	GO:0051170	nuclear import	28/918	257/18679	6.97e-05	0.000641068	0.00051728	SNUPN/TRIM28/TACC3/PARP1/DAG1/ECT2/NUP205/TNPO3/NUP62/POLA2/HSP90AB1/KPNB1/KPNA2/IPO5/TONSL/NUP88/NUP98/NOP58/PHIP/IPO9/RAN/TP53/TPR/NUP214/AKAP1/MCM3AP/NUP155/NUP93	28
GO:0006482	GO:0006482	protein demethylation	9/918	38/18679	7.22e-05	0.000661505	0.000533771	KDM1A/HIST2H4B/HIST1H4D/HIST1H4K/HIST1H4J/HIST1H4C/HIST1H4B/HIST2H4A/KDM2B	9
GO:0008214	GO:0008214	protein dealkylation	9/918	38/18679	7.22e-05	0.000661505	0.000533771	KDM1A/HIST2H4B/HIST1H4D/HIST1H4K/HIST1H4J/HIST1H4C/HIST1H4B/HIST2H4A/KDM2B	9
GO:0007064	GO:0007064	mitotic sister chromatid cohesion	6/918	16/18679	7.26e-05	0.000662082	0.000534237	CDCA5/SMC5/PDS5A/DSCC1/SMC1A/GSG2	6
GO:0046112	GO:0046112	nucleobase biosynthetic process	6/918	16/18679	7.26e-05	0.000662082	0.000534237	PAICS/GART/PRPS1/SHMT1/CAD/GMPS	6
GO:0016572	GO:0016572	histone phosphorylation	8/918	30/18679	7.34e-05	0.000668815	0.00053967	CDK2/AURKA/GSG2/CCNB1/RPS6KA4/BAZ1B/AURKB/VPRBP	8
GO:0031060	GO:0031060	regulation of histone methylation	10/918	47/18679	7.71e-05	0.000700609	0.000565324	CTCF/DNMT1/MTF2/PAXIP1/KDM1A/PHF19/HIST1H1B/PAF1/BCOR/BRCA1	10
GO:0030518	GO:0030518	intracellular steroid hormone receptor signaling pathway	17/918	120/18679	7.91e-05	0.000717657	0.00057908	RBM14/CARM1/FKBP4/ARRB2/PAK1/PPP5C/RAN/SKP2/SMARCA4/BRCA1/YWHAH/DDX54/ARID1A/CCNE1/MED30/RQCD1/MED14	17
GO:0000055	GO:0000055	ribosomal large subunit export from nucleus	4/918	6/18679	8.03e-05	0.000726878	0.000586521	RRS1/NUP88/RAN/XPO1	4
GO:0010972	GO:0010972	negative regulation of G2/M transition of mitotic cell cycle	7/918	23/18679	8.3e-05	0.000749483	0.00060476	MRE11A/FANCI/CLSPN/BLM/CCNA2/TICRR/CDK1	7
GO:0045944	GO:0045944	positive regulation of transcription from RNA polymerase II promoter	77/918	1012/18679	8.61e-05	0.000776404	0.000626483	TRIM28/RBM14/CTCF/RUVBL2/WDR5/PSIP1/LEO1/PARP1/E2F7/ATN1/E2F1/EGR1/ETV1/ETV4/MTF2/PAXIP1/KDM1A/FOXM1/PPRC1/PATZ1/PRPF6/XRCC6/GABPA/SIN3A/AATF/PELP1/AGO2/ATAD2/UHRF1/H2AFZ/HCFC1/HDAC2/HMGB1/HMGB2/HMGA1/HNRNPK/HRAS/HSPA5/IFI16/MCIDAS/INSIG1/LRP5/MEN1/MYBL2/NCL/NFATC1/NFIX/NRF1/PLAGL2/PAF1/PHIP/CAND1/PRKDC/PSMC3/PTBP1/RAD21/RBL1/SMARCA4/SMARCB1/SMARCC1/SOX15/BRCA1/TAF9/TCF3/TFAP4/TFDP1/TOP2A/TP53/TP…	77
GO:0048024	GO:0048024	regulation of mRNA splicing, via spliceosome	11/918	57/18679	8.79e-05	0.000790896	0.000638177	SF3B4/SAP18/SRSF10/PRPF19/HSPA8/MAGOH/ZFP64/PTBP1/SRSF6/SRSF7/TRA2B	11
GO:0051653	GO:0051653	spindle localization	9/918	39/18679	8.98e-05	0.000806835	0.000651039	NDC80/CENPA/SPAG5/ASPM/GPSM2/KPNB1/NUSAP1/SPDL1/ESPL1	9
GO:0050691	GO:0050691	regulation of defense response to virus by host	18/918	133/18679	9.05e-05	0.000811269	0.000654616	SIN3A/MRPS2/TMEM39B/FANCL/SLC25A19/SNRPB/SNRPD1/TEAD4/CHAF1B/HIST1H3A/HIST1H3C/HIST1H3I/HIST1H3G/HIST1H3J/HIST1H3H/HIST1H3B/HIST1H3F/NUP93	18
GO:0071705	GO:0071705	nitrogen compound transport	62/918	773/18679	0.000100916	0.000902987	0.000728624	POM121C/SNUPN/ALYREF/DDX39A/SRRM1/NUP50/SRSF10/NUP35/SLC29A1/XPO7/NUP205/NUP210/NUP160/NUP188/NUP62/SETD2/NXT1/HADH/LRP5/MAGOH/NUP88/NUP98/PAK1/CHD7/NDC1/NUP133/NUP107/RAN/UPF1/SLC25A19/SRSF1/SRSF3/SRSF6/SRSF7/SLC1A5/SLC3A2/SLC6A8/SLC7A1/SLC19A1/TPR/U2AF1/XPO1/SLBP/NUP37/NUP85/NUP214/AAAS/SLC7A5/SEH1L/POLDIP3/THOC3/BUD13/KHSRP/SLC5A6/MCM3AP/QKI/NUP155/NUP93/EIF4A3/CKAP5/POM121/SMG7	62
GO:0043966	GO:0043966	histone H3 acetylation	11/918	58/18679	0.000103688	0.000924215	0.000745753	WDR5/SIN3A/TAF5L/POLE3/BRCA1/BRCA2/TAF9/TCF3/SAP130/KAT6A/ING5	11
GO:0051785	GO:0051785	positive regulation of nuclear division	11/918	58/18679	0.000103688	0.000924215	0.000745753	UBE2C/CDCA5/SMC5/BIRC5/LRP5/NUSAP1/PLK1/PHIP/AURKA/ESPL1/DLGAP5	11
GO:0051338	GO:0051338	regulation of transferase activity	75/918	985/18679	0.000104073	0.000925874	0.000747091	CDK2/CDK4/CDKN3/MAD2L2/CENPE/CENPF/UBE2C/CKS1B/CKS2/IQGAP3/CRKL/DKC1/ECT2/EMP2/EZH2/TPX2/GTPBP4/NUP62/FBXO5/UBE2S/GPS1/HRAS/HSPA5/HSP90AB1/ARAF/LRP5/MAD2L1/MEN1/MRE11A/NVL/PAK1/HACD3/CDK5RAP1/PLK1/PPP5C/PSMC3/PSMD3/PSMD4/PTPN2/RAC1/RBL1/CLSPN/BLM/STIL/ACD/NEK4/BUB1/BUB1B/TFAP4/TP73/TPR/TRAF2/TTK/UBE2I/UBE2N/ZNF207/DBF4B/CALM2/NLRC5/CAMKK1/DCUN1D5/KIAA1804/PSRC1/MASTL/CCNA2/CCNB1/CCNE1/CCNT2/PKMYT…	75
GO:0009112	GO:0009112	nucleobase metabolic process	12/918	68/18679	0.00010563	0.000937925	0.000756816	PAICS/DCK/DUT/GART/PFAS/PRPS1/RRM1/SHMT1/TK1/UCK2/CAD/GMPS	12
GO:0043484	GO:0043484	regulation of RNA splicing	14/918	89/18679	0.000106335	0.000942373	0.000760405	SF3B4/SAP18/SRSF10/PRPF19/HNRNPF/HSPA8/MAGOH/RBM38/ZFP64/PTBP1/SRSF6/SRSF7/TRA2B/SON	14
GO:0002244	GO:0002244	hematopoietic progenitor cell differentiation	19/918	147/18679	0.000109357	0.000967308	0.000780525	KDM1A/RRS1/PRRC2C/GABPA/SIN3A/HMGB2/PRMT1/ANLN/HIST2H4B/DHTKD1/PRKDC/TOP2A/HIST1H4D/HIST1H4K/HIST1H4J/HIST1H4C/HIST1H4B/HIST2H4A/ARMC6	19
GO:0002227	GO:0002227	innate immune response in mucosa	7/918	24/18679	0.000112166	0.000988384	0.000797531	HIST1H2BG/HIST1H2BF/HIST1H2BE/HIST1H2BI/HIST2H2BE/HIST1H2BK/HIST1H2BJ	7
GO:0044380	GO:0044380	protein localization to cytoskeleton	7/918	24/18679	0.000112166	0.000988384	0.000797531	NEDD1/DIAPH1/CHAMP1/STIL/AURKA/FAM83D/KIF20B	7
GO:0090502	GO:0090502	RNA phosphodiester bond hydrolysis, endonucleolytic	11/918	59/18679	0.000121861	0.00107178	0.00086482	RNASEH2A/RPP30/FEN1/RRS1/BOP1/RNASEH1/AGO2/APEX1/NOL9/NOP14/EXO1	11
GO:0030330	GO:0030330	DNA damage response, signal transduction by p53 class mediator	16/918	113/18679	0.00012797	0.00112337	0.000906452	CDK2/E2F7/PAXIP1/KDM1A/FOXM1/GTSE1/RBM38/PSMC3/PSMD3/PSMD4/BRCA1/BRCA2/TFAP4/TP53/TP73/USP10	16
GO:0017038	GO:0017038	protein import	30/918	294/18679	0.00012931	0.00113299	0.000914214	SNUPN/TRIM28/TACC3/CHCHD4/PARP1/DAG1/ECT2/NUP205/TNPO3/NUP62/POLA2/HSP90AA1/HSP90AB1/KPNB1/KPNA2/IPO5/TONSL/NUP88/NUP98/NOP58/PHIP/IPO9/RAN/TP53/TPR/NUP214/AKAP1/MCM3AP/NUP155/NUP93	30
GO:1903321	GO:1903321	negative regulation of protein modification by small protein conjugation or removal	19/918	149/18679	0.000131121	0.00114669	0.000925271	HMG20B/MAD2L2/CENPF/UBE2C/GTPBP4/FBXO5/MAD2L1/ARRB2/PLK1/PSMC3/PSMD3/PSMD4/BUB1/BUB1B/TPR/TTK/ZNF207/CCNB1/CDC20	19
GO:0006368	GO:0006368	transcription elongation from RNA polymerase II promoter	14/918	91/18679	0.000135873	0.00118601	0.000956998	ZMYND11/SUPT16H/LEO1/EZH2/SETD2/NELFCD/POLR2C/POLR2E/PAF1/SSRP1/TAF5/TAF6/TAF9/CCNT2	14
GO:0016482	GO:0016482	cytoplasmic transport	80/918	1078/18679	0.000142004	0.0012372	0.0009983	SAE1/SNUPN/TRIM28/ALYREF/DDX39A/SRRM1/TOMM40/TACC3/ANP32B/SRSF10/RAB35/CHCHD4/PARP1/CSE1L/DAG1/DIAPH1/ECT2/EMP2/XPO7/NUP205/RRS1/XPO6/NUP160/TNPO3/NUP62/POLA2/SETD2/NXT1/NRBP1/HSPA9/HSP90AA1/HSP90AB1/INSIG1/ARF1/KPNB1/KPNA2/IPO5/MAGOH/TONSL/NUP88/NUP98/NOP58/WBP11/PLAGL2/MIS18A/CCDC109B/PHIP/IPO9/NUP133/JPH1/NUP107/BARD1/RAN/RANGAP1/UPF1/RPL26/SRSF1/SRSF3/SRSF6/SRSF7/TP53/TPR/U2AF1/XPO1/SLBP/NUP2…	80
GO:0045132	GO:0045132	meiotic chromosome segregation	11/918	60/18679	0.000142678	0.00124073	0.00100115	SMC4/SMC2/FANCD2/MRE11A/PLK1/NDC1/BRCA2/TOP2A/PTTG1/TRIP13/ESPL1	11
GO:0040001	GO:0040001	establishment of mitotic spindle localization	7/918	25/18679	0.000149216	0.00129274	0.00104311	NDC80/CENPA/GPSM2/KPNB1/NUSAP1/SPDL1/ESPL1	7
GO:1902750	GO:1902750	negative regulation of cell cycle G2/M phase transition	7/918	25/18679	0.000149216	0.00129274	0.00104311	MRE11A/FANCI/CLSPN/BLM/CCNA2/TICRR/CDK1	7
GO:0031329	GO:0031329	regulation of cellular catabolic process	50/918	594/18679	0.000150173	0.0012986	0.00104785	MAD2L2/CENPE/CENPF/NEK6/UBE2C/SOGA1/SMC5/USP22/LARP1/FBXO5/AGO2/HK2/HMGB1/HSP90AB1/IFI16/ARAF/MAD2L1/RNF138/WBP11/PLK1/PBK/UBQLN4/PSMC3/PSMD3/PSMD4/USP37/RAD23A/RAD23B/SGTA/SMARCC1/SUMO3/AURKA/TAF9/BUB1/BUB1B/TP53/TPR/TTK/U2AF1/USP1/ZNF207/USP7/ACTL6A/CCNB1/USP10/ESPL1/DLGAP5/CDK1/CDC6/CDC20	50
GO:0051656	GO:0051656	establishment of organelle localization	31/918	311/18679	0.000154083	0.00132907	0.00107243	NDC80/CENPA/SPAG5/CENPE/CENPF/KIF2C/CDCA5/RRS1/CHAMP1/GPSM2/BIRC5/ARF1/KIFC1/KIF22/KPNB1/MYH10/NUP88/NUSAP1/SPDL1/CDCA8/MAP1S/RAN/BRCA2/XPO1/FAM83D/SEH1L/PSRC1/CCNB1/ESPL1/DLGAP5/KIF14	31
GO:0000469	GO:0000469	cleavage involved in rRNA processing	6/918	18/18679	0.000154556	0.00132907	0.00107243	RRS1/BOP1/EXOSC2/EXOSC9/NOL9/NOP14	6
GO:0060236	GO:0060236	regulation of mitotic spindle organization	6/918	18/18679	0.000154556	0.00132907	0.00107243	TPX2/PLK1/TPR/BORA/PSRC1/CCNB1	6
GO:0031397	GO:0031397	negative regulation of protein ubiquitination	18/918	139/18679	0.000160384	0.00137663	0.00111081	MAD2L2/CENPF/UBE2C/GTPBP4/FBXO5/MAD2L1/ARRB2/PLK1/PSMC3/PSMD3/PSMD4/BUB1/BUB1B/TPR/TTK/ZNF207/CCNB1/CDC20	18
GO:0042177	GO:0042177	negative regulation of protein catabolic process	17/918	127/18679	0.000161072	0.00137998	0.00111351	MAD2L2/CENPF/UBE2C/SF3B3/HSP90AB1/MAD2L1/PLK1/PBK/SMARCC1/TAF9/BUB1/BUB1B/TPR/TTK/ZNF207/CCNB1/CDC20	17
GO:0042771	GO:0042771	intrinsic apoptotic signaling pathway in response to DNA damage by p53 class mediator	9/918	42/18679	0.000165553	0.00141315	0.00114027	KDM1A/IFI16/MSH2/BRCA2/TAF9/TP53/TP73/TMEM109/BCL2L12	9
GO:1903313	GO:1903313	positive regulation of mRNA metabolic process	9/918	42/18679	0.000165553	0.00141315	0.00114027	SF3B4/LEO1/AGO2/PRPF19/HSPA8/PAF1/ZFP64/TRA2B/CCNB1	9
GO:0009396	GO:0009396	folic acid-containing compound biosynthetic process	5/918	12/18679	0.000168139	0.00142993	0.00115381	MTHFD2/DHFR/FPGS/GART/MTHFD1	5
GO:0046655	GO:0046655	folic acid metabolic process	5/918	12/18679	0.000168139	0.00142993	0.00115381	DHFR/FPGS/MTHFD1/SHMT1/SLC19A1	5
GO:0051641	GO:0051641	cellular localization	182/918	2890/18679	0.000168444	0.00142993	0.00115381	SAE1/SNUPN/PPIF/TRIM28/ALYREF/DDX39A/SRRM1/TUBA1B/NDC80/TOMM40/TACC3/ANP32B/CENPA/SPAG5/CENPE/CENPF/NUP50/SRSF10/RUVBL2/KIF2C/RAB35/ZWINT/CDCA5/NEDD1/CHCHD4/PARP1/CSE1L/DAG1/DIAPH1/E2F1/ECT2/EMP2/TUBB/EYA2/EZH2/RHOBTB3/XPO7/EXPH5/NUP205/FLOT2/ARL6IP1/RRS1/XPO6/CLUH/NUP160/CTDNEP1/EXOSC2/NCS1/PES1/TNPO3/NUP62/POLA2/KIF4A/ASPM/SIN3A/NOC2L/MTBP/PRPF19/CHAMP1/SETD2/NXT1/RACGAP1/GPSM2/NRBP1/HIST1H1B/H…	182
GO:0043623	GO:0043623	cellular protein complex assembly	41/918	461/18679	0.000185675	0.00157332	0.00126952	TUBA1B/TUBB4B/TUBGCP3/CENPA/CENPE/CENPF/UBE2C/CDC42EP1/DIAPH1/TUBB/FKBP4/NUP205/FBXO5/UBE2S/NDUFAF4/HSP90AA1/HSPD1/INSIG1/CENPW/STMN1/NUP98/NIN/ANLN/DNAAF5/TMEM70/NDC1/CAND1/CENPJ/NUP107/SLAIN2/RAC1/MLST8/TRAF2/TUBG1/TUBA1A/MAF1/PSRC1/TUBA1C/COX19/BAG4/NUP93	41
GO:0006513	GO:0006513	protein monoubiquitination	10/918	52/18679	0.000188523	0.00159163	0.00128429	LEO1/UBE2T/UHRF1/DTL/PAF1/BCOR/FANCL/RAD18/RNF2/KDM2B	10
GO:0090398	GO:0090398	cellular senescence	10/918	52/18679	0.000188523	0.00159163	0.00128429	NEK6/SMC5/H2AFX/HMGA1/HRAS/PRKDC/NEK4/TP53/KAT6A/BCL2L12	10
GO:0031057	GO:0031057	negative regulation of histone modification	8/918	34/18679	0.00019131	0.00161222	0.00130091	CTBP1/DNMT1/MTF2/KDM1A/SIN3A/NOC2L/BCOR/BRCA1	8
GO:0010608	GO:0010608	posttranscriptional regulation of gene expression	34/918	358/18679	0.000192107	0.001616	0.00130396	CDK4/SYNCRIP/HNRNPA0/E2F1/EIF4EBP1/EIF4G1/EIF4G2/EIF5/ABCF1/LARP1/CNOT10/SERBP1/AGO2/HNRNPD/HNRNPU/APEX1/ILF3/MEX3D/MAGOH/PA2G4/TACO1/SRRT/RBM38/RAN/UPF1/TPR/POLDIP3/PPP1R15B/EIF3B/RQCD1/QKI/EIF4A3/MATR3/KIAA0020	34
GO:0045740	GO:0045740	positive regulation of DNA replication	11/918	62/18679	0.000193478	0.00162459	0.00131088	CDK2/E2F7/DKC1/DNA2/CACYBP/HRAS/NVL/PCNA/ACD/DBF4B/CDC7	11
GO:0034613	GO:0034613	cellular protein localization	104/918	1501/18679	0.000206165	0.00172799	0.00139432	SAE1/SNUPN/TRIM28/TOMM40/TACC3/ANP32B/CENPA/SPAG5/RUVBL2/RAB35/CDCA5/NEDD1/CHCHD4/PARP1/CSE1L/DAG1/DIAPH1/E2F1/ECT2/EMP2/EZH2/XPO7/EXPH5/NUP205/FLOT2/ARL6IP1/XPO6/CTDNEP1/PES1/TNPO3/NUP62/POLA2/SIN3A/MTBP/PRPF19/CHAMP1/NXT1/RACGAP1/HIST1H1B/HK2/HSPA5/HSPA9/HSP90AA1/HSP90AB1/KPNB1/KPNA2/IPO5/NEK2/TONSL/NUP88/NUP98/PAK1/PCNT/NOP58/WBP11/PLAGL2/PLK1/MIS18A/PAF1/SPDL1/PHIP/H2AFY2/IPO9/NDC1/RCC2/WDR45…	104
GO:0008643	GO:0008643	carbohydrate transport	21/918	180/18679	0.000212403	0.00177706	0.00143391	NUP50/NUP35/NUP205/NUP210/NUP160/NUP188/NUP62/HK2/NUP88/NUP98/NUP133/NUP107/TPR/NUP37/NUP85/NUP214/AAAS/SEH1L/NUP155/NUP93/POM121	21
GO:0043488	GO:0043488	regulation of mRNA stability	10/918	53/18679	0.000222262	0.00185619	0.00149777	SYNCRIP/HNRNPA0/E2F1/SERBP1/HNRNPD/HNRNPU/APEX1/MEX3D/RBM38/QKI	10
GO:2001022	GO:2001022	positive regulation of response to DNA damage stimulus	11/918	63/18679	0.000224145	0.00186854	0.00150774	TRIM28/FOXM1/H2AFX/HMGB1/APEX1/PCNA/NSMCE4A/RIF1/BRCA1/TP73/UBE2N	11
GO:0051293	GO:0051293	establishment of spindle localization	8/918	35/18679	0.000237411	0.00197204	0.00159125	NDC80/CENPA/SPAG5/GPSM2/KPNB1/NUSAP1/SPDL1/ESPL1	8
GO:0098781	GO:0098781	ncRNA transcription	8/918	35/18679	0.000237411	0.00197204	0.00159125	NOL11/GTF3C2/NCL/H2AFY2/POLR1E/TCOF1/TP53/GTF3C5	8
GO:2000045	GO:2000045	regulation of G1/S transition of mitotic cell cycle	18/918	144/18679	0.00025098	0.00208102	0.00167919	CDK2/E2F7/E2F1/EZH2/MTBP/GTSE1/RBM38/PRKDC/PSMC3/PSMD3/PSMD4/SMARCA4/TCF3/TP53/TP73/CDC45/CDC6/KIF14	18
GO:0031061	GO:0031061	negative regulation of histone methylation	5/918	13/18679	0.000262187	0.00216235	0.00174481	DNMT1/MTF2/KDM1A/BCOR/BRCA1	5
GO:0046931	GO:0046931	pore complex assembly	5/918	13/18679	0.000262187	0.00216235	0.00174481	NUP205/NUP98/NDC1/NUP107/NUP93	5
GO:0070828	GO:0070828	heterochromatin organization	5/918	13/18679	0.000262187	0.00216235	0.00174481	WDHD1/CENPV/HELLS/HMGA1/TPR	5
GO:1901607	GO:1901607	alpha-amino acid biosynthetic process	12/918	75/18679	0.00027646	0.00227601	0.00183652	MTHFD2/DHFR/FPGS/GART/PHGDH/MTHFD1/PYCR1/ALDH18A1/ENOPH1/SHMT1/PYCRL/CAD	12
GO:0031399	GO:0031399	regulation of protein modification process	114/918	1690/18679	0.00028754	0.00236303	0.00190674	CDK2/CDK4/CDKN3/HMG20B/PRMT5/MAD2L2/CENPE/CENPF/CTCF/ZMYND11/RUVBL2/UBE2C/CKS1B/CKS2/IQGAP3/CRKL/CTBP1/SH3RF2/CDCA2/DAG1/DNMT1/ECT2/EGR1/EMP2/EZH2/MTF2/TPX2/PAXIP1/KDM1A/FOXM1/RRP1B/PHLPP1/GTPBP4/NUP62/SIN3A/PHF19/NOC2L/FBXO5/UBE2S/GPS1/HIST1H1B/HDAC2/HMGB1/HRAS/PRMT1/HSPA5/HSP90AB1/ARAF/LRP5/MAD2L1/ARRB2/MEN1/MRE11A/PAK1/HACD3/CDK5RAP1/PLK1/PAF1/BCOR/PHIP/FANCI/PPP2R5D/PPP5C/PBK/PRKDC/PSMC3/CASC…	114
GO:0007005	GO:0007005	mitochondrion organization	55/918	691/18679	0.000298053	0.00244509	0.00197295	SAE1/PPIF/TOMM40/MRPL28/MRPL55/CHCHD4/PARP1/DNA2/E2F1/EYA2/FANCG/PPRC1/CLUH/GABPA/NDUFAF4/HCFC1/HK2/HSPA9/HSP90AA1/ARRB2/NRF1/MRPL4/MRPS2/MRPL37/PDK1/WBP11/PLAGL2/MIS18A/POLRMT/CHCHD3/TMEM70/TMEM39B/MSTO1/DARS2/WDR45B/MRPS26/MRPL11/MRPL9/MRPS34/SNRPB/SNRPD1/TFDP1/TP53/U2AF1/YWHAH/MRPL57/GGCT/CHAF1B/ACTL6A/DYNLL1/GADD45GIP1/COX19/BAG4/NUP93/MFN2	55
GO:0051101	GO:0051101	regulation of DNA binding	13/918	87/18679	0.000313569	0.00256783	0.002072	MAD2L2/PARP1/E2F1/KDM1A/SIN3A/HDAC2/HMGB1/HMGB2/IFI16/NEK2/HJURP/ACD/TFAP4	13
GO:0006760	GO:0006760	folic acid-containing compound metabolic process	7/918	28/18679	0.000323035	0.00264068	0.00213078	MTHFD2/DHFR/FPGS/GART/MTHFD1/SHMT1/SLC19A1	7
GO:0072332	GO:0072332	intrinsic apoptotic signaling pathway by p53 class mediator	11/918	66/18679	0.00034187	0.00278949	0.00225085	E2F1/E2F2/KDM1A/IFI16/MSH2/BRCA2/TAF9/TP53/TP73/TMEM109/BCL2L12	11
GO:0000054	GO:0000054	ribosomal subunit export from nucleus	4/918	8/18679	0.000346054	0.00278949	0.00225085	RRS1/NUP88/RAN/XPO1	4
GO:0016584	GO:0016584	nucleosome positioning	4/918	8/18679	0.000346054	0.00278949	0.00225085	CTCF/HIST1H1D/HIST1H1E/PAF1	4
GO:0033750	GO:0033750	ribosome localization	4/918	8/18679	0.000346054	0.00278949	0.00225085	RRS1/NUP88/RAN/XPO1	4
GO:0033753	GO:0033753	establishment of ribosome localization	4/918	8/18679	0.000346054	0.00278949	0.00225085	RRS1/NUP88/RAN/XPO1	4
GO:0051256	GO:0051256	mitotic spindle midzone assembly	4/918	8/18679	0.000346054	0.00278949	0.00225085	KIF4A/RACGAP1/AURKB/KIF23	4
GO:0051299	GO:0051299	centrosome separation	4/918	8/18679	0.000346054	0.00278949	0.00225085	CNTROB/KIF11/NEK2/AURKA	4
GO:0085020	GO:0085020	protein K6-linked ubiquitination	4/918	8/18679	0.000346054	0.00278949	0.00225085	UBE2S/UBE2T/BARD1/BRCA1	4
GO:0007569	GO:0007569	cell aging	13/918	88/18679	0.000351666	0.00282981	0.00228339	NEK6/FOXM1/SMC5/NUP62/H2AFX/HMGA1/HRAS/PRKDC/BRCA2/NEK4/TP53/KAT6A/BCL2L12	13
GO:0043487	GO:0043487	regulation of RNA stability	10/918	56/18679	0.00035524	0.00285362	0.0023026	SYNCRIP/HNRNPA0/E2F1/SERBP1/HNRNPD/HNRNPU/APEX1/MEX3D/RBM38/QKI	10
GO:1903322	GO:1903322	positive regulation of protein modification by small protein conjugation or removal	21/918	187/18679	0.000358938	0.00287834	0.00232254	UBE2C/PAXIP1/FBXO5/UBE2S/HSPA5/ARRB2/PLK1/FANCI/PSMC3/PSMD3/PSMD4/SKP2/SUMO3/BRCA1/UBE2N/DCUN1D5/MASTL/CCNB1/SART3/CDK1/CDC20	21
GO:0031398	GO:0031398	positive regulation of protein ubiquitination	20/918	174/18679	0.000362267	0.00290001	0.00234003	UBE2C/PAXIP1/FBXO5/UBE2S/HSPA5/ARRB2/PLK1/FANCI/PSMC3/PSMD3/PSMD4/SKP2/SUMO3/BRCA1/UBE2N/DCUN1D5/MASTL/CCNB1/CDK1/CDC20	20
GO:0009894	GO:0009894	regulation of catabolic process	55/918	697/18679	0.000368398	0.00294401	0.00237553	MAD2L2/CENPE/CENPF/NEK6/UBE2C/SOGA1/SMC5/USP22/LARP1/SF3B3/FBXO5/AGO2/HK2/HMGB1/HSP90AB1/IFI16/ARAF/MAD2L1/ODC1/RNF138/WBP11/PLK1/PBK/UBQLN4/PSMC3/PSMD3/PSMD4/USP37/BARD1/RAD23A/RAD23B/SGTA/SMARCC1/SUMO3/AURKA/TAF9/BUB1/BUB1B/TP53/TPR/TTK/U2AF1/USP1/XPO1/ZNF207/USP7/FAM83D/ACTL6A/CCNB1/USP10/ESPL1/DLGAP5/CDK1/CDC6/CDC20	55
GO:0006266	GO:0006266	DNA ligation	5/918	14/18679	0.000391391	0.00311166	0.00251081	XRCC6/HMGB1/HMGB2/LIG1/TOP2A	5
GO:0033151	GO:0033151	V(D)J recombination	5/918	14/18679	0.000391391	0.00311166	0.00251081	HMGB1/HMGB2/PRKDC/TCF3/VPRBP	5
GO:2000104	GO:2000104	negative regulation of DNA-dependent DNA replication	5/918	14/18679	0.000391391	0.00311166	0.00251081	MRE11A/TIPIN/BLM/BRCA2/SMC1A	5
GO:0006352	GO:0006352	DNA-templated transcription, initiation	30/918	314/18679	0.00040431	0.00320887	0.00258925	TRIM28/POLR3G/PARP1/E2F2/PAXIP1/NRBP1/HMGB1/MAZ/MEN1/POLR2C/POLR2E/POLRMT/CAND1/PSMC3/RBL1/MLST8/POLR1E/TAF5/TAF6/TAF9/TEAD4/TFDP1/TP53/UBTF/YWHAH/MED30/CCNT2/MED14/MED27/MAML1	30
GO:0046785	GO:0046785	microtubule polymerization	9/918	47/18679	0.000405925	0.00321069	0.00259071	TUBGCP3/FKBP4/FBXO5/STMN1/NIN/CENPJ/SLAIN2/TUBG1/PSRC1	9
GO:0051084	GO:0051084	'de novo' posttranslational protein folding	9/918	47/18679	0.000405925	0.00321069	0.00259071	TUBA1B/TUBB4B/CHCHD4/CCT5/HSPA8/HSPD1/TUBA1A/TUBA1C/CCT6A	9
GO:0031062	GO:0031062	positive regulation of histone methylation	7/918	29/18679	0.000407915	0.00322093	0.00259898	DNMT1/MTF2/PAXIP1/PHF19/HIST1H1B/PAF1/BRCA1	7
GO:0008219	GO:0008219	cell death	126/918	1921/18679	0.000423822	0.00333517	0.00269116	PARP2/PPIF/CDK4/SIGMAR1/SAP18/TRAIP/MAEA/CFDP1/HYOU1/ANP32B/IVNS1ABP/ZMYND11/NEK6/CSE1L/DLX1/ATN1/E2F1/E2F2/ECT2/PGAM5/EGR1/EIF4G2/EMP2/EYA2/DDIAS/PUF60/TPX2/KDM1A/PEG10/PHLPP1/NUP62/NGEF/SIN3A/SERBP1/NOC2L/AATF/CACYBP/MSH6/HDAC2/HK2/HMGB1/HMGB2/HNRNPK/HRAS/HSPA5/HSPA9/BIRC5/HSP90AB1/HSPD1/IFI16/ARAF/KPNB1/ARHGDIA/LMNB1/LRP5/MAD2L1/ARRB2/MSH2/NCL/NONO/PA2G4/PAK1/PCNT/PDK1/PLAGL2/PLK1/PPID/TMEM214…	126
GO:0016265	GO:0016265	death	126/918	1921/18679	0.000423822	0.00333517	0.00269116	PARP2/PPIF/CDK4/SIGMAR1/SAP18/TRAIP/MAEA/CFDP1/HYOU1/ANP32B/IVNS1ABP/ZMYND11/NEK6/CSE1L/DLX1/ATN1/E2F1/E2F2/ECT2/PGAM5/EGR1/EIF4G2/EMP2/EYA2/DDIAS/PUF60/TPX2/KDM1A/PEG10/PHLPP1/NUP62/NGEF/SIN3A/SERBP1/NOC2L/AATF/CACYBP/MSH6/HDAC2/HK2/HMGB1/HMGB2/HNRNPK/HRAS/HSPA5/HSPA9/BIRC5/HSP90AB1/HSPD1/IFI16/ARAF/KPNB1/ARHGDIA/LMNB1/LRP5/MAD2L1/ARRB2/MSH2/NCL/NONO/PA2G4/PAK1/PCNT/PDK1/PLAGL2/PLK1/PPID/TMEM214…	126
GO:0000380	GO:0000380	alternative mRNA splicing, via spliceosome	8/918	38/18679	0.000432875	0.00339488	0.00273934	SAP18/MAGOH/HNRNPM/PTBP1/SFPQ/SRSF6/TRA2B/RBM17	8
GO:0016574	GO:0016574	histone ubiquitination	8/918	38/18679	0.000432875	0.00339488	0.00273934	LEO1/USP22/UHRF1/PAF1/BCOR/RNF2/UBE2N/KDM2B	8
GO:0048518	GO:0048518	positive regulation of biological process	305/918	5285/18679	0.000453473	0.00355042	0.00286485	UBA2/SAE1/PPIF/TRIM28/CDK2/ALYREF/CDK4/SF3B4/SAP18/HMG20B/PRMT5/RBM14/MAD2L2/PPIH/CARM1/ANP32B/AHSA1/CENPE/POLR3G/CTCF/PLK4/NEK6/RUVBL2/DBF4/RCC1/UBE2C/WDR5/CIT/CDC42EP1/PSIP1/SUPT16H/CDCA5/LEO1/IQGAP3/CRKL/PARP1/E2F7/CTBP1/CDCA2/DAG1/DHFR/DKC1/DNA2/DNMT1/DPYSL3/ATN1/E2F1/ECT2/PGAM5/EGR1/EIF4EBP1/EIF4G1/CENPV/EMP2/ETV1/ETV4/EZH2/MTF2/TPX2/PAXIP1/ABCF1/KDM1A/FOXM1/PPRC1/EXPH5/SMC5/FLOT2/DNAJC9/ICO…	305
GO:0016445	GO:0016445	somatic diversification of immunoglobulins	9/918	48/18679	0.000478108	0.00373698	0.00301538	POLQ/PAXIP1/MSH6/HSPD1/MSH2/PRKDC/TCF3/WHSC1/EXO1	9
GO:0051248	GO:0051248	negative regulation of protein metabolic process	74/918	1024/18679	0.000546635	0.00426541	0.00344178	HMG20B/MAD2L2/SYNCRIP/CENPF/ZMYND11/UBE2C/CTBP1/SH3RF2/DAG1/DNMT1/EIF4EBP1/MTF2/KDM1A/FOXM1/RRP1B/FLOT2/SF3B3/GTPBP4/NUP62/SIN3A/NOC2L/FBXO5/AATF/AGO2/GPS1/HDAC2/BIRC5/HSP90AB1/IFI16/ILF3/MEX3D/LRP5/MAD2L1/ARRB2/MEN1/CDK5RAP1/PLK1/BCOR/PPP5C/PBK/PRKDC/PSMC3/CASC5/PSMD3/PSMD4/PTPN2/SH2D4A/SMARCC1/BRCA1/TAF9/BUB1/BUB1B/TFAP4/TP53/TP73/TPR/TRAF2/TTK/ZNF207/CD276/CALM2/AKAP1/BCL2L12/PPP1R15B/MASTL/SE…	74
GO:0007095	GO:0007095	mitotic G2 DNA damage checkpoint	5/918	15/18679	0.000563427	0.00436703	0.00352377	MRE11A/FANCI/BLM/CCNA2/CDK1	5
GO:0008340	GO:0008340	determination of adult lifespan	5/918	15/18679	0.000563427	0.00436703	0.00352377	MSH6/TFCP2L1/MSH2/TP53/RAD54L	5
GO:0045910	GO:0045910	negative regulation of DNA recombination	5/918	15/18679	0.000563427	0.00436703	0.00352377	POLQ/MSH6/MSH2/RAD18/BLM	5
GO:0070734	GO:0070734	histone H3-K27 methylation	5/918	15/18679	0.000563427	0.00436703	0.00352377	EZH2/MTF2/PHF19/WHSC1L1/BEND3	5
GO:0032269	GO:0032269	negative regulation of cellular protein metabolic process	70/918	958/18679	0.000569317	0.00440532	0.00355467	HMG20B/MAD2L2/SYNCRIP/CENPF/ZMYND11/UBE2C/CTBP1/SH3RF2/DAG1/DNMT1/EIF4EBP1/MTF2/KDM1A/FOXM1/RRP1B/GTPBP4/NUP62/SIN3A/NOC2L/FBXO5/AGO2/GPS1/HDAC2/BIRC5/HSP90AB1/IFI16/ILF3/MEX3D/LRP5/MAD2L1/ARRB2/MEN1/CDK5RAP1/PLK1/BCOR/PPP5C/PBK/PRKDC/PSMC3/CASC5/PSMD3/PSMD4/PTPN2/SH2D4A/SMARCC1/BRCA1/TAF9/BUB1/BUB1B/TFAP4/TP53/TP73/TPR/TRAF2/TTK/ZNF207/CALM2/AKAP1/BCL2L12/PPP1R15B/MASTL/SERPINH1/CCNB1/PKMYT1/RQC…	70
GO:0000478	GO:0000478	endonucleolytic cleavage involved in rRNA processing	4/918	9/18679	0.000598671	0.0045714	0.00368868	RRS1/BOP1/NOL9/NOP14	4
GO:0000479	GO:0000479	endonucleolytic cleavage of tricistronic rRNA transcript (SSU-rRNA, 5.8S rRNA, LSU-rRNA)	4/918	9/18679	0.000598671	0.0045714	0.00368868	RRS1/BOP1/NOL9/NOP14	4
GO:0000733	GO:0000733	DNA strand renaturation	4/918	9/18679	0.000598671	0.0045714	0.00368868	BLM/TP53/RAD54L/RECQL4	4
GO:0006265	GO:0006265	DNA topological change	4/918	9/18679	0.000598671	0.0045714	0.00368868	HMGB1/HMGB2/TOP1/TOP2A	4
GO:0031507	GO:0031507	heterochromatin assembly	4/918	9/18679	0.000598671	0.0045714	0.00368868	CENPV/HELLS/HMGA1/TPR	4
GO:0045842	GO:0045842	positive regulation of mitotic metaphase/anaphase transition	4/918	9/18679	0.000598671	0.0045714	0.00368868	SMC5/PLK1/ESPL1/DLGAP5	4
GO:1901970	GO:1901970	positive regulation of mitotic sister chromatid separation	4/918	9/18679	0.000598671	0.0045714	0.00368868	SMC5/PLK1/ESPL1/DLGAP5	4
GO:1902101	GO:1902101	positive regulation of metaphase/anaphase transition of cell cycle	4/918	9/18679	0.000598671	0.0045714	0.00368868	SMC5/PLK1/ESPL1/DLGAP5	4
GO:0044711	GO:0044711	single-organism biosynthetic process	109/918	1635/18679	0.000602527	0.00459328	0.00370633	MAD2L2/MRPL28/PAICS/POLD3/PTGES3/MTHFD2/WDR5/MRPL55/SOGA1/E2F7/DCK/DHFR/DKC1/DLAT/DNA2/DPH2/DUT/FDFT1/FEN1/CTDNEP1/FPGS/PDSS1/POLA2/LCLAT1/GART/PHGDH/PRPF19/TFCP2L1/CERS2/HDAC2/APEX1/INSIG1/ARF1/LBR/LIG1/LSS/MRE11A/MTHFD1/ODC1/MRPL4/PCNA/MRPS2/MRPL37/HACD3/DTL/PDK1/GINS2/PFAS/POLA1/POLD1/POLE/POLE2/POLRMT/TIPIN/DARS2/PRIM1/SMPD4/CNDP2/PRPS1/PRPS2/RAD18/PTPN2/PYCR1/ALDH18A1/ENOPH1/RFC1/RFC2/RFC3/R…	109
GO:0007050	GO:0007050	cell cycle arrest	25/918	250/18679	0.00061523	0.00468242	0.00377826	CDK2/CDK4/CDKN3/EIF4G2/DDIAS/FOXM1/MTBP/GAS2L3/HRAS/MSH2/PA2G4/GTSE1/PPM1G/RBM38/PSMC3/PSMD3/PSMD4/BARD1/MLST8/BRCA1/TFAP4/TP53/TP73/GADD45GIP1/KIF20B	25
GO:0010165	GO:0010165	response to X-ray	7/918	31/18679	0.000630737	0.00479256	0.00386714	XRCC6/MSH2/BLM/BRCA2/TP53/TP73/XRCC2	7
GO:0010390	GO:0010390	histone monoubiquitination	6/918	23/18679	0.000680551	0.00515418	0.00415893	LEO1/UHRF1/PAF1/BCOR/RNF2/KDM2B	6
GO:0051567	GO:0051567	histone H3-K9 methylation	6/918	23/18679	0.000680551	0.00515418	0.00415893	DNMT1/KDM1A/HIST1H1B/BEND3/BRCA1/SUV39H1	6
GO:0012501	GO:0012501	programmed cell death	119/918	1821/18679	0.000712233	0.00538532	0.00434543	PARP2/PPIF/CDK4/SIGMAR1/SAP18/TRAIP/MAEA/CFDP1/HYOU1/ANP32B/IVNS1ABP/ZMYND11/NEK6/CSE1L/DLX1/ATN1/E2F1/E2F2/ECT2/PGAM5/EGR1/EYA2/DDIAS/PUF60/TPX2/KDM1A/PEG10/PHLPP1/NUP62/NGEF/SIN3A/SERBP1/NOC2L/AATF/MSH6/HDAC2/HK2/HMGB1/HMGB2/HNRNPK/HRAS/HSPA5/HSPA9/BIRC5/HSP90AB1/HSPD1/IFI16/ARAF/KPNB1/ARHGDIA/LMNB1/LRP5/MAD2L1/ARRB2/MSH2/NCL/NONO/PA2G4/PAK1/PCNT/PDK1/PLAGL2/PLK1/PPID/TMEM214/PHIP/MAP1S/ATAD3A/…	119
GO:0045638	GO:0045638	negative regulation of myeloid cell differentiation	12/918	83/18679	0.000715539	0.0054015	0.00435849	LEO1/GABPA/PRMT1/PAF1/HIST2H4B/PTPN2/HIST1H4D/HIST1H4K/HIST1H4J/HIST1H4C/HIST1H4B/HIST2H4A	12
GO:0051100	GO:0051100	negative regulation of binding	15/918	119/18679	0.00073203	0.005517	0.00445169	MAD2L2/CARM1/RUVBL2/E2F1/KDM1A/GTPBP4/SIN3A/HDAC2/HSPA5/IFI16/ARRB2/NEK2/AURKA/TFAP4/AURKB	15
GO:0042273	GO:0042273	ribosomal large subunit biogenesis	8/918	41/18679	0.000742357	0.00558576	0.00450717	DHX30/RRS1/BOP1/PES1/BRIX1/RPL26/MRPL11/NOL9	8
GO:0006458	GO:0006458	'de novo' protein folding	9/918	51/18679	0.000760232	0.00571098	0.00460821	TUBA1B/TUBB4B/CHCHD4/CCT5/HSPA8/HSPD1/TUBA1A/TUBA1C/CCT6A	9
GO:0090503	GO:0090503	RNA phosphodiester bond hydrolysis, exonucleolytic	7/918	32/18679	0.000773479	0.00579172	0.00467336	TOE1/DIS3L/PDE12/XRN2/EXOSC2/EXOSC9/EXOSC10	7
GO:2000779	GO:2000779	regulation of double-strand break repair	7/918	32/18679	0.000773479	0.00579172	0.00467336	RAD51AP1/POLQ/FOXM1/RIF1/FIGNL1/WHSC1/DEK	7
GO:0007096	GO:0007096	regulation of exit from mitosis	5/918	16/18679	0.000786546	0.0058706	0.00473701	UBE2C/CDCA5/BIRC5/ANLN/KNTC1	5
GO:0048026	GO:0048026	positive regulation of mRNA splicing, via spliceosome	5/918	16/18679	0.000786546	0.0058706	0.00473701	SF3B4/PRPF19/HSPA8/ZFP64/TRA2B	5
GO:0008652	GO:0008652	cellular amino acid biosynthetic process	12/918	84/18679	0.00079819	0.00594793	0.0047994	MTHFD2/DHFR/FPGS/GART/PHGDH/MTHFD1/PYCR1/ALDH18A1/ENOPH1/SHMT1/PYCRL/CAD	12
GO:0072594	GO:0072594	establishment of protein localization to organelle	49/918	623/18679	0.000812491	0.00604478	0.00487756	SAE1/SNUPN/TRIM28/TOMM40/TACC3/RUVBL2/CHCHD4/PARP1/DAG1/E2F1/ECT2/NUP205/TNPO3/NUP62/POLA2/HIST1H1B/HK2/HSPA9/HSP90AA1/HSP90AB1/KPNB1/KPNA2/IPO5/TONSL/NUP88/NUP98/NOP58/WBP11/PLAGL2/MIS18A/PHIP/H2AFY2/IPO9/RAN/RPL26/TFDP1/TP53/TPR/U2AF1/YWHAH/NUP214/AKAP1/ACTL6A/DYNLL1/MCM3AP/BAG4/NUP155/NUP93/MFN2	49
GO:0051443	GO:0051443	positive regulation of ubiquitin-protein transferase activity	13/918	96/18679	0.000824045	0.00612092	0.00493899	UBE2C/FBXO5/UBE2S/PLK1/PSMC3/PSMD3/PSMD4/UBE2N/DCUN1D5/MASTL/CCNB1/CDK1/CDC20	13
GO:0010458	GO:0010458	exit from mitosis	6/918	24/18679	0.000870013	0.00645202	0.00520616	UBE2C/CDCA5/UBE2S/BIRC5/ANLN/KNTC1	6
GO:0043900	GO:0043900	regulation of multi-organism process	39/918	468/18679	0.000936811	0.00693629	0.00559692	TRIM28/PPIH/SUPT16H/SIN3A/IFI16/ILF3/ARF1/MRE11A/OAS3/MRPS2/HACD3/NELFCD/POLR2C/POLR2E/PPID/TMEM39B/FANCL/RAC1/RAD23A/SLC25A19/SMARCA4/SMARCB1/SNRPB/SNRPD1/SSRP1/AURKA/TEAD4/TFAP4/TOP2A/CHAF1B/HIST1H3A/HIST1H3C/HIST1H3I/HIST1H3G/HIST1H3J/HIST1H3H/HIST1H3B/HIST1H3F/NUP93	39
GO:0090342	GO:0090342	regulation of cell aging	7/918	33/18679	0.000940579	0.00695308	0.00561047	NEK6/FOXM1/HMGA1/PRKDC/NEK4/TP53/BCL2L12	7
GO:0006367	GO:0006367	transcription initiation from RNA polymerase II promoter	26/918	272/18679	0.000948733	0.0070022	0.0056501	TRIM28/PARP1/E2F2/PAXIP1/NRBP1/HMGB1/MAZ/MEN1/POLR2C/POLR2E/CAND1/PSMC3/RBL1/MLST8/TAF5/TAF6/TAF9/TEAD4/TFDP1/TP53/YWHAH/MED30/CCNT2/MED14/MED27/MAML1	26
GO:0007549	GO:0007549	dosage compensation	4/918	10/18679	0.000959047	0.00704467	0.00568437	EXOSC10/H2AFY2/UPF1/BRCA1	4
GO:0010452	GO:0010452	histone H3-K36 methylation	4/918	10/18679	0.000959047	0.00704467	0.00568437	PAXIP1/SETD2/BCOR/WHSC1	4
GO:0051255	GO:0051255	spindle midzone assembly	4/918	10/18679	0.000959047	0.00704467	0.00568437	KIF4A/RACGAP1/AURKB/KIF23	4
GO:0050688	GO:0050688	regulation of defense response to virus	20/918	188/18679	0.000975269	0.00715249	0.00577137	SIN3A/ARF1/MRPS2/TMEM39B/FANCL/RAC1/SLC25A19/SNRPB/SNRPD1/TEAD4/CHAF1B/HIST1H3A/HIST1H3C/HIST1H3I/HIST1H3G/HIST1H3J/HIST1H3H/HIST1H3B/HIST1H3F/NUP93	20
GO:0006915	GO:0006915	apoptotic process	117/918	1802/18679	0.00100014	0.00732328	0.00590918	PARP2/PPIF/CDK4/SIGMAR1/SAP18/TRAIP/MAEA/CFDP1/HYOU1/ANP32B/IVNS1ABP/ZMYND11/NEK6/CSE1L/DLX1/ATN1/E2F1/E2F2/ECT2/EGR1/EYA2/DDIAS/PUF60/TPX2/KDM1A/PEG10/PHLPP1/NUP62/NGEF/SIN3A/SERBP1/NOC2L/AATF/MSH6/HDAC2/HK2/HMGB1/HMGB2/HNRNPK/HRAS/HSPA5/HSPA9/BIRC5/HSP90AB1/HSPD1/IFI16/ARAF/KPNB1/ARHGDIA/LMNB1/LRP5/MAD2L1/ARRB2/MSH2/NCL/NONO/PA2G4/PAK1/PCNT/PDK1/PLAGL2/PLK1/PPID/TMEM214/PHIP/MAP1S/ATAD3A/PRKDC/…	117
GO:0051098	GO:0051098	regulation of binding	25/918	259/18679	0.00102558	0.00749774	0.00604995	MAD2L2/CARM1/RUVBL2/PARP1/E2F1/KDM1A/GTPBP4/SIN3A/HDAC2/HMGB1/HMGB2/HSPA5/HSP90AB1/IFI16/ARRB2/MEN1/NEK2/PLK1/HJURP/RAN/ACD/AURKA/TFAP4/TRAF2/AURKB	25
GO:0016447	GO:0016447	somatic recombination of immunoglobulin gene segments	8/918	43/18679	0.00103299	0.00753999	0.00608405	PAXIP1/MSH6/HSPD1/MSH2/PRKDC/TCF3/WHSC1/EXO1	8
GO:0010971	GO:0010971	positive regulation of G2/M transition of mitotic cell cycle	5/918	17/18679	0.00106949	0.00778189	0.00627923	CDK4/SIN3A/RCC2/DBF4B/CDC7	5
GO:0042559	GO:0042559	pteridine-containing compound biosynthetic process	5/918	17/18679	0.00106949	0.00778189	0.00627923	MTHFD2/DHFR/FPGS/GART/MTHFD1	5
GO:0098534	GO:0098534	centriole assembly	6/918	25/18679	0.00109763	0.00797419	0.0064344	RBM14/PLK4/CNTROB/MCIDAS/CENPJ/BRCA1	6
GO:1903902	GO:1903902	positive regulation of viral life cycle	13/918	99/18679	0.00110337	0.00800329	0.00645789	PPIH/SUPT16H/HACD3/NELFCD/POLR2C/POLR2E/PPID/RAD23A/SMARCA4/SMARCB1/SSRP1/TFAP4/TOP2A	13
GO:0031330	GO:0031330	negative regulation of cellular catabolic process	18/918	163/18679	0.00111724	0.00809128	0.00652889	MAD2L2/CENPF/UBE2C/HSP90AB1/MAD2L1/PLK1/PBK/UBQLN4/SMARCC1/TAF9/BUB1/BUB1B/TP53/TPR/TTK/ZNF207/CCNB1/CDC20	18
GO:0051493	GO:0051493	regulation of cytoskeleton organization	34/918	395/18679	0.00112442	0.00813054	0.00656057	RBM14/SPAG5/PLK4/CDC42EP1/ECT2/SKA3/FKBP4/TPX2/RACGAP1/HRAS/ARF1/KIF11/STMN1/NEK2/PAK1/PLK1/CENPJ/RCC2/SLAIN2/RAC1/MLST8/FSCN1/BRCA1/AURKA/TPR/XPO1/BORA/PSRC1/CCNB1/CCNF/KNSTRN/AURKB/BAG4/ARHGEF10	34
GO:0002385	GO:0002385	mucosal immune response	7/918	34/18679	0.00113483	0.00819308	0.00661103	HIST1H2BG/HIST1H2BF/HIST1H2BE/HIST1H2BI/HIST2H2BE/HIST1H2BK/HIST1H2BJ	7
GO:2000756	GO:2000756	regulation of peptidyl-lysine acetylation	9/918	54/18679	0.0011651	0.00839854	0.00677681	CTCF/RUVBL2/CTBP1/PAXIP1/SIN3A/NOC2L/HDAC2/BRCA1/RPS6KA4	9
GO:0043604	GO:0043604	amide biosynthetic process	51/918	667/18679	0.0011949	0.00859992	0.00693931	CDK4/SYNCRIP/MRPL28/MTHFD2/MRPL55/DHFR/EIF4EBP1/EIF4G1/EIF4G2/EIF5/ABCF1/LARP1/FPGS/CNOT10/GART/AGO2/CERS2/HNRNPD/ILF3/MEX3D/MAGOH/MTHFD1/PA2G4/MRPL4/MRPS2/TACO1/MRPL37/DARS2/SMPD4/CNDP2/UPF1/RPL26/MRPS26/MRPL11/MRPL9/MRPS34/TARS/TPR/MRPL57/CAD/GGCT/POLDIP3/PPP1R15B/YARS/EIF3B/TICRR/GADD45GIP1/RQCD1/QKI/EIF4A3/KIAA0020	51
GO:0045143	GO:0045143	homologous chromosome segregation	8/918	44/18679	0.00120898	0.00868781	0.00701023	FANCD2/MRE11A/PLK1/NDC1/BRCA2/PTTG1/TRIP13/ESPL1	8
GO:0071482	GO:0071482	cellular response to light stimulus	13/918	100/18679	0.00121244	0.00869914	0.00701937	RUVBL2/DDIAS/NOC2L/PCNA/POLD1/PPID/PBK/TP53/TP73/CALM2/RHNO1/AURKB/CDC25A	13
GO:0051351	GO:0051351	positive regulation of ligase activity	13/918	101/18679	0.00133034	0.00953035	0.00769007	UBE2C/FBXO5/UBE2S/PLK1/PSMC3/PSMD3/PSMD4/UBE2N/DCUN1D5/MASTL/CCNB1/CDK1/CDC20	13
GO:0006383	GO:0006383	transcription from RNA polymerase III promoter	9/918	55/18679	0.00133338	0.00953734	0.00769572	POLR3G/IVNS1ABP/GTF3C2/POLR3K/POLR2E/POU2F1/BRCA1/MAF1/GTF3C5	9
GO:0042558	GO:0042558	pteridine-containing compound metabolic process	7/918	35/18679	0.00135919	0.009707	0.00783262	MTHFD2/DHFR/FPGS/GART/MTHFD1/SHMT1/SLC19A1	7
GO:2000772	GO:2000772	regulation of cellular senescence	6/918	26/18679	0.00136825	0.00975666	0.00787269	NEK6/HMGA1/PRKDC/NEK4/TP53/BCL2L12	6
GO:0033036	GO:0033036	macromolecule localization	163/918	2661/18679	0.00138089	0.00983169	0.00793323	POM121C/SAE1/SNUPN/KIF20A/TRIM28/ALYREF/DDX39A/SRRM1/SIGMAR1/TOMM40/TACC3/ANP32B/CENPA/SPAG5/CENPF/NUP50/SRSF10/RUVBL2/RAB35/CDCA5/NEDD1/NUP35/CHCHD4/PARP1/CSE1L/DAG1/DIAPH1/E2F1/ECT2/EMP2/EZH2/FKBP4/XPO7/EXPH5/NUP205/FLOT2/ARL6IP1/XPO6/NUP210/NUP160/CTDNEP1/EXOSC2/PES1/NUP188/TNPO3/NUP62/POLA2/PRPF6/SIN3A/MTBP/PRPF19/CHAMP1/SETD2/NXT1/RACGAP1/HIST1H1B/HADH/HK2/HMGB1/HNRNPK/HSPA5/HSPA9/BIRC5/HSP9…	163
