# Supplementary material for: Spontaneously slow-cycling subpopulations of human cells originate from activation of stress-response pathways
Source: PLoS Biol. 2019 Mar 13;17(3):e3000178. doi: 10.1371/journal.pbio.3000178 (PMC6433297; doi:10.1371/journal.pbio.3000178)
Supplement: S3 Table — (XLSX) [file pbio.3000178.s010.xlsx]

## Sheet: Down in Quiescence
Ensembl Gene ID	Gene Symbol
ENSG00000010292	NCAPD2
ENSG00000011304	PTBP1
ENSG00000051825	MPHOSPH9
ENSG00000069275	NUCKS1
ENSG00000070814	TCOF1
ENSG00000072501	SMC1A
ENSG00000073111	MCM2
ENSG00000075856	SART3
ENSG00000077312	SNRPA
ENSG00000079616	KIF22
ENSG00000080824	HSP90AA1
ENSG00000084463	WBP11
ENSG00000084774	CAD
ENSG00000087365	SF3B2
ENSG00000088247	KHSRP
ENSG00000092470	WDR76
ENSG00000095319	NUP188
ENSG00000096384	HSP90AB1
ENSG00000099783	HNRNPM
ENSG00000099956	SMARCB1
ENSG00000100297	MCM5
ENSG00000100941	PNN
ENSG00000102054	RBBP7
ENSG00000103148	NPRL3
ENSG00000103194	USP10
ENSG00000104738	MCM4
ENSG00000104969	SGTA
ENSG00000105364	MRPL4
ENSG00000108344	PSMD3
ENSG00000108424	KPNB1
ENSG00000108468	CBX1
ENSG00000108829	LRRC59
ENSG00000109084	TMEM97
ENSG00000109685	WHSC1
ENSG00000110107	PRPF19
ENSG00000110958	PTGES3
ENSG00000111605	CPSF6
ENSG00000112081	SRSF3
ENSG00000112118	MCM3
ENSG00000113649	TCERG1
ENSG00000113810	SMC4
ENSG00000114867	EIF4G1
ENSG00000115568	ZNF142
ENSG00000116062	MSH6
ENSG00000116221	MRPL37
ENSG00000116560	SFPQ
ENSG00000117632	STMN1
ENSG00000117713	ARID1A
ENSG00000120685	PROSER1
ENSG00000123136	DDX39A
ENSG00000123737	EXOSC9
ENSG00000124422	USP22
ENSG00000124795	DEK
ENSG00000128951	DUT
ENSG00000129351	ILF3
ENSG00000130816	DNMT1
ENSG00000132646	PCNA
ENSG00000132780	NASP
ENSG00000132967	NA
ENSG00000133226	SRRM1
ENSG00000134057	CCNB1
ENSG00000134697	GNL2
ENSG00000134758	RNF138
ENSG00000136450	SRSF1
ENSG00000136527	TRA2B
ENSG00000136699	SMPD4
ENSG00000136938	ANP32B
ENSG00000137309	HMGA1
ENSG00000137337	MDC1
ENSG00000138796	HADH
ENSG00000141510	TP53
ENSG00000141522	ARHGDIA
ENSG00000143294	PRCC
ENSG00000143321	HDGF
ENSG00000143368	SF3B4
ENSG00000143569	UBAP2L
ENSG00000143621	ILF2
ENSG00000143799	PARP1
ENSG00000143815	LBR
ENSG00000144580	RQCD1
ENSG00000145604	SKP2
ENSG00000146263	MMS22L
ENSG00000148840	PPRC1
ENSG00000149136	SSRP1
ENSG00000150753	CCT5
ENSG00000150768	DLAT
ENSG00000153187	HNRNPU
ENSG00000155506	LARP1
ENSG00000156304	SCAF4
ENSG00000160208	RRP1B
ENSG00000160214	RRP1
ENSG00000163528	CHCHD4
ENSG00000163655	GMPS
ENSG00000163918	RFC4
ENSG00000163950	SLBP
ENSG00000164045	CDC25A
ENSG00000164985	PSIP1
ENSG00000165119	HNRNPK
ENSG00000165480	SKA3
ENSG00000166938	DIS3L
ENSG00000168883	USP39
ENSG00000169727	GPS1
ENSG00000170515	PA2G4
ENSG00000172534	HCFC1
ENSG00000173638	SLC19A1
ENSG00000175832	ETV4
ENSG00000179262	RAD23A
ENSG00000179958	DCTPP1
ENSG00000180198	RCC1
ENSG00000182944	EWSR1
ENSG00000183684	ALYREF
ENSG00000187514	PTMA
ENSG00000189403	HMGB1
ENSG00000196313	POM121
ENSG00000197771	MCMBP
ENSG00000197905	TEAD4
ENSG00000198176	TFDP1
ENSG00000198824	CHAMP1
ENSG00000198900	TOP1
ENSG00000204469	PRRC2A
ENSG00000205578	NA
ENSG00000239306	RBM14
ENSG00000258017	NA
ENSG00000259781	NA
ENSG00000262413	NA
ENSG00000272391	POM121C
ENSG00000272540	NA
ENSG00000276043	UHRF1

## Sheet: Up in Quiescence
Ensembl Gene ID	Gene Symbol
ENSG00000003402	CFLAR
ENSG00000010278	CD9
ENSG00000012822	CALCOCO1
ENSG00000047936	ROS1
ENSG00000065618	COL17A1
ENSG00000089356	FXYD3
ENSG00000089916	GPATCH2L
ENSG00000090238	YPEL3
ENSG00000101439	CST3
ENSG00000104361	NIPAL2
ENSG00000104774	MAN2B1
ENSG00000105372	RPS19
ENSG00000111897	SERINC1
ENSG00000112378	PERP
ENSG00000115295	CLIP4
ENSG00000116005	PCYOX1
ENSG00000116209	TMEM59
ENSG00000116741	RGS2
ENSG00000117595	IRF6
ENSG00000118898	PPL
ENSG00000119801	YPEL5
ENSG00000124942	AHNAK
ENSG00000130066	SAT1
ENSG00000132849	INADL
ENSG00000134755	DSC2
ENSG00000134757	DSG3
ENSG00000135404	CD63
ENSG00000138688	KIAA1109
ENSG00000140945	CDH13
ENSG00000142765	SYTL1
ENSG00000148180	GSN
ENSG00000151882	CCL28
ENSG00000153029	MR1
ENSG00000156535	CD109
ENSG00000157064	NMNAT2
ENSG00000159348	CYB5R1
ENSG00000160862	AZGP1
ENSG00000162736	NCSTN
ENSG00000165861	ZFYVE1
ENSG00000166257	SCN3B
ENSG00000167608	TMC4
ENSG00000167615	LENG8
ENSG00000171346	KRT15
ENSG00000172869	DMXL1
ENSG00000172890	NADSYN1
ENSG00000175040	CHST2
ENSG00000175265	GOLGA8A
ENSG00000177106	EPS8L2
ENSG00000178038	ALS2CL
ENSG00000183255	PTTG1IP
ENSG00000184292	TACSTD2
ENSG00000185101	ANO9
ENSG00000185567	AHNAK2
ENSG00000186594	MIR22HG
ENSG00000197746	PSAP
ENSG00000197956	S100A6
ENSG00000210082	NA
ENSG00000214176	NA
ENSG00000215252	GOLGA8A
ENSG00000219507	NA
ENSG00000223361	NA
ENSG00000230937	NA
ENSG00000232187	NA
ENSG00000245532	NEAT1
ENSG00000251562	MALAT1
ENSG00000255112	CHMP1B
ENSG00000264343	NOTCH2NL
ENSG00000265972	TXNIP
ENSG00000269028	MTRNR2L2
ENSG00000270629	NBPF14
