# Supplementary material for: Spontaneously slow-cycling subpopulations of human cells originate from activation of stress-response pathways
Source: PLoS Biol. 2019 Mar 13;17(3):e3000178. doi: 10.1371/journal.pbio.3000178 (PMC6433297; doi:10.1371/journal.pbio.3000178)
Supplement: S4 Table — (XLSX) [file pbio.3000178.s011.xlsx]

## Sheet: legend
A	Genes up-regulated in all forms of quiescence in our dataset and also in Coller et al's dataset
B	Genes down-regulated in all forms of quiescence in our dataset and also in Coller et al's dataset
C	Genes down-regulated in at least two forms of quiescence in our dataset and also in Coller et al's dataset
D	Genes up-regulated in at least two forms of quiescence in our dataset and also in Coller et al's dataset

## Sheet: A
SAT1

## Sheet: B
NCAPD2
HNRNPM
STMN1
CCNB1
RCC1

## Sheet: C
NCAPD2
HNRNPM
CDKN3
USP14
UBE2S
FOXM1
LMNB1
CENPA
CDC20
STMN1
TMPO
CKS2
DLGAP5
CCNB1
GGH
TK1
TYMS
RCC1
HIST1H4C

## Sheet: D
LAMP2
MYLK
NFKB2
FAT1
IGBP1
BCL6
IL1R1
CCND2
MXI1
LRP1
SAT1
TRIM22
SERPINF1
GPNMB
ERBB2
APP
STOM
PTPRK
C1R
BMP1
C1S
MUC1
COL4A5
GM2A
SPG7
HLA-E
LEPROT
CEBPD
CTSO
