# Supplementary material for: Spontaneously slow-cycling subpopulations of human cells originate from activation of stress-response pathways
Source: PLoS Biol. 2019 Mar 13;17(3):e3000178. doi: 10.1371/journal.pbio.3000178 (PMC6433297; doi:10.1371/journal.pbio.3000178)
Supplement: S5 Table — DREAM, dimerization partner, RB-like, E2F4, and multi-vulval class B. (XLSX) [file pbio.3000178.s012.xlsx]

## Sheet: DREAM_targets
BUB1B
CDCA3
PLK1
TTK
PRC1
AURKA
KIF4A
NUF2
STIL
CCNA2
CCNB1
KIF11
NEK2
TPX2
CDKN3
CENPF
KIF18A
RACGAP1
CEP55
FBXO5
BIRC5
BUB1
CCNB2
DEPDC1
GTSE1
KIF2C
ANP32E
ASPM
AURKB
CDC20
CDC25A
CDCA2
DTL
KIF14
SGOL2
ATAD2
KIF20A
LMNB1
MAD2L1
NDC80
CENPL
DLGAP5
NCAPH
SGOL1
TMPO
MCM7
RFC3
SMC4
SPC25
TICRR
HAUS6
CDC25C
CDCA8
ESPL1
HMMR
ARHGAP11A
CIT
DEPDC1B
EXO1
FAM64A
CDCA7
CKAP2L
NUSAP1
CHEK1
HJURP
INCENP
PLK4
WDHD1
CCDC150
SKA3
CENPE
TROAP
SHCBP1
SPAG5
BRCA1
FAM83D
PBK
KIF15
GINS3
PRR11
RAD51AP1
CENPO
HAUS8
MCM5
H2AFX
KIFC1
RAD54L
KIAA1524
BORA
RFC5
SCLT1
SPDL1
UBE2T
CENPN
DIAPH3
MDC1
RRM2
BLM
NEIL3
NUP35
OIP5
PIF1
RAD51
CASC5
CDK1
NDC1
ESCO2
EXOSC8
FANCD2
KNTC1
ORC1
RBL1
TRAIP
WDR62
ZGRF1
CDC45
GSG2
MIS18BP1
PFAS
CDC6
UBE2S
CKS1B
CENPU
FEN1
IQGAP3
MNS1
CENPM
DDIAS
RTKN2
ZWINT
GINS1
SMC2
TOP2A
RNF26
CENPQ
DBF4B
FANCG
USP37
BRCA2
INTS7
MCM8
PSMC3IP
XRCC2
C1orf112
CCDC77
CENPH
CENPK
CEP152
TK1
PTTG1
YEATS4
DDX11
HAT1
LSM5
ATAD5
C5orf34
EME1
FAM111A
FANCM
KIF24
RQCD1
SASS6
E2F2
KIAA0101
METTL4
ARHGAP11B
CHEK2
GMNN
RRM1
DNA2
FANCB
ORC6
POC1A
HELLS
HIST1H3B
HIST1H2AL
MTF2
C14orf80
C17orf53
C19orf40
C19orf48
DARS2
HMGB1
MTFR2
MZT1
PARPBP
POC5
SKA2
TMEM194A
TTI1
TTF2
HIST1H2BF
HIST1H3F
NUCKS1
NUDCD2
NOP58
NUP107
PCNT
WBP11
NPAT
HIST1H2AH
MSH5-SAPCD1
IFT80
RTTN
SAE1
SNRPA
HIST1H2BL
CCDC34
CENPP
FAM76B
RDM1
ZNF684
BRD8
AC004381.6
MRE11A
SETD8
XRCC4
AFMID
DLEU1
FOXRED1
LOC642846
LSM3
NFATC2IP
NUDT1
PPIH
SNRPB
SRSF1
APOBEC3B
RAPGEF6
DCLRE1C
FAM110A
HIST1H2AG
DZIP3
PCNA
KIF23
ANLN
CENPA
MKI67
MELK
TRIP13
UBE2C
MCM2
MCM3
FOXM1
MASTL
TIPIN
CDCA5
ARHGEF39
MCM4
TCF19
DSN1
NCAPD3
NCAPG
NCAPG2
RFC4
SLBP
BARD1
BRIP1
DBF4
NCAPD2
RAD21
RMI1
USP1
DUT
C4orf46
DCK
MIS18A
CDC25B
HMGB2
UNG
KIF22
DCLRE1A
KIF20B
POLE2
FANCI
MND1
RAD18
RNASEH2A
TIMELESS
ANKRD32
POLD1
RIF1
SPC24
STMN1
CKS2
CLSPN
DCLRE1B
NIF3L1
POLA2
POLQ
EXOSC9
ZWILCH
CTDSPL2
H2AFZ
LIN54
MMS22L
RFWD3
SMC3
SNRNP40
TOE1
ASF1B
CKAP5
CDC7
DSCC1
TAF1A
ZNF367
CEP295
MTHFD1
RHNO1
BCL2L12
GEN1
MTBP
NUP155
NUP85
HIST1H4C
ARL6IP1
C2orf69
LIN9
ABCE1
BAZ1B
SPATA5
CKAP2
DHFR
NASP
RAD1
ITGB3BP
PRIM2
CACYBP
CMC2
ERI1
NUP205
ORC3
PRKDC
SLC25A40
ZNF473
NET1
RPA2
KPNB1
MXD3
NUP43
CEP57
CEP78
HNRNPA0
RSRC1
SP4
SFPQ
DDX10
TBC1D31
WEE1
DNMT3B
HIST1H3D
HIST1H4A
TCERG1
TMEM97
ZRANB3
BRIX1
CCHCR1
CWF19L1
DCAF16
GGH
HNRNPAB
ING1
MIIP
POP7
RMI2
SFR1
SMC6
SRSF2
UCHL5
CDKN2D
AHCTF1
HIST1H3G
ZNF551
CCDC18
DDX21
HAUS5
HEATR1
KHSRP
NCBP1
TRIM37
ZNF530
CCDC15
CSE1L
HIST1H2AE
APITD1
CHCHD3
LRR1
MUTYH
PEX3
SLC3A2
TCP1
BUB3
HIST1H2AC
RANGAP1
POU2F1
ALG10
HINT3
HIST1H2AJ
HIST1H2BO
HNRNPA3
NUP88
SUPT16H
CUL3
DOLPP1
GGCT
GINS4
GTF3C2
HIST1H2AI
HIST1H3C
HNRNPA1
KAT7
METTL2B
MIS12
MSH3
PALB2
PIM1
R3HDM1
SEC22C
HIST1H2AM
LARP7
DCP2
HIST1H2BC
KCTD9
OARD1
HIST1H2AD
TOP1
RAD51C
AEN
E2F8
CHAF1A
MCM10
ARL6IP6
AUNIP
POLA1
GINS2
ARL13B
MRTO4
CDK2
FAM111B
NOLC1
POLR1E
CBX3
CENPJ
DNAJC9
POLE3
WRAP53
VRK1
CMSS1
NEDD1
SRSF7
TDP1
HIRIP3
C1orf174
HLTF
LIN52
TAF5
CEP135
HNRNPA2B1
MED30
HIST2H2AC
REEP4
CISD2
PIGK
H2AFV
CREBZF
HIST1H2BH
HIST1H2BM
GTPBP3
NUP93
RAD9A
SP1
GPD2
HIST1H2AK
ACTL6A
DDX20
FUS
GRWD1
HMBS
ORC2
XRCC1
AAAS
ATAD3B
ATF4
INIP
MARCKS
RDX
ZW10
UBE2D3
EIF2AK3
ZNFX1
CCNF
PARP2
GPSM2
G2E3
WDR76
POLD3
GAS2L3
MCM6
RAD54B
DTYMK
NUP50
CDK5RAP2
MYBL2
SAPCD2
SSRP1
PASK
FAM161A
KPNA2
RNF219
GART
TCOF1
TMEM209
ZMYM1
NUP160
HAUS3
RCC1
CASP2
SLC25A19
MAGOHB
RANBP1
SUZ12
AMD1
AK2
USP28
ODF2
RHEB
FANCL
UACA
ABHD2
C9orf40
FKBPL
GNL3
HNRNPH1
L3MBTL2
MRPL17
NAA15
RBBP4
WDYHV1
ZNF146
HIST1H3H
MYC
OPA1
CENPC
COQ7
LYRM7
CDKN2AIPNL
CNOT1
KIF2A
LONP1
SF3B3
TMEM18
XRCC6BP1
ZNF45
HN1
RPL39L
TRIM45
GABPB2
RBM8A
DR1
RBBP6
HIST3H2A
RUNX1
E2F7
HIST2H2BE
TACC3
SKA1
ERCC6L
MSH6
PHF19
FANCC
JADE1
ARHGAP19
MSH2
CDT1
MPHOSPH9
FIGNL1
SKP2
ECT2
LBR
UHRF1
CDCA4
DEK
E2F1
RFC2
PKMYT1
TOPBP1
TRIM59
C18orf54
DNMT1
POLR3K
SMCHD1
SUV39H2
TRA2B
KIF18B
TUBB
SYNCRIP
GABPB1
GSTCD
NCAPH2
pk
SNRPD1
TFAP4
POLE
C16orf59
SUV39H1
TFDP1
AGPAT5
CBX5
NXT1
SAAL1
SMC1A
NUP98
CEP192
FAF1
NUP62
PBX3
RFC1
CARHSP1
CCT5
CEP57L1
CKLF
HAUS4
LCORL
TTLL4
ZNF273
ATF7IP
CASP8AP2
RECQL4
UBR7
CHRAC1
GPR19
HAUS1
HNRNPF
HNRNPR
LRRCC1
MYO19
NUP153
PKP4
SMPD4
TSEN15
HMGB3
MDM1
FN3KRP
MYBL1
SLC29A1
STAG1
TOP3A
CDKAL1
CENPW
CEP72
DDX39A
DHX15
FIGN
HDGF
HNRNPU
PTBP1
TOMM40
ZNF714
BCLAF1
HIST1H4E
ATF2
KIAA1715
PHTF2
AARS
ATAD3A
EWSR1
GATAD2A
HMGXB4
HS2ST1
IPO11
LRRC45
PIGW
PPP3R1
PRIMPOL
RNASEH2B
SLC16A1
SRSF10
ZNF100
FZR1
SAP30
HIST2H2AB
ASXL1
CCDC14
CTCF
DYRK1A
FBXO4
HIST1H1B
HIST1H4I
NAPEPLD
NCOA5
SIVA1
TWISTNB
ZNF680
ARRB2
AZIN1
C12orf65
CAND1
CHTF18
DHTKD1
ELP5
GARS
GPATCH4
HAUS7
HMGN2
HSPE1
IFRD2
NRGN
PBRM1
PRKRIR
RAB8A
SMARCC1
STRA13
TCEA1
TONSL
TOR1AIP1
XRCC3
ZNF107
ZNF92
ZMYND19
RNPS1
C5orf24
HIST1H2BI
HNRNPH3
HSPD1
KHDRBS1
ANKRD17
BYSL
COX20
CWC27
CYP51A1
DBP
EXOSC3
FAM178A
GPR137C
KNOP1
LAS1L
LSM4
NUP54
NUPL1
PYCRL
RRP9
SMC5
SNRNP25
SRRM1
TTF1
WDR46
WRN
ZNF267
RSBN1
PCF11
HIST1H1C
HIST1H4H
KATNA1
MAT2A
RPIA
SERTAD3
SSBP2
TNPO2
HSPA8
JUND
SLC25A36
TOB2
ZNF24
PNRC2
SEC14L1
SS18
RPS6KA5
USP53
SMIM14
STAT1
BTG1
WHSC1
PSRC1
KNSTRN
PRIM1
CDCA7L
FANCA
FANCE
HYLS1
PAICS
DPYSL2
EXOSC2
HNRNPD
PSIP1
CDKN2C
CCSAP
GRK6
KLHL23
CLN6
FKBP5
HAUS2
PDS5B
PPAT
PRPF4
HNRNPDL
NOC3L
RASSF1
TUBA1C
TUBD1
CDK4
EHBP1
MYADM
ANAPC1
DCAF15
ILF3
MAZ
NSMCE4A
PGP
SENP1
SIN3A
USP39
WDR4
MARS
MEIS2
SLC1A5
CEP97
EBP
IQCB1
OXNAD1
RAD51B
SPATS2
TMEM109
ZNF695
CDR2
NUFIP2
ACD
EIF3A
GTPBP2
HIST1H2AB
HIST1H3J
HIST1H4L
SHMT2
SMNDC1
THRAP3
BCS1L
CEP85
EXOSC5
FAR1
HSPA9
HSPB11
KHK
PAFAH1B3
POLD2
PTGES3
RAD23A
SLC1A4
TEX30
TMEM39B
CCNE1
LDLR
ZBTB14
ZNF207
CNTROB
HIST1H4D
CEP83
DGCR8
GRPEL2
PRKAA1
SLC38A1
SLFN11
TMEM138
AIM1
ALMS1
CAD
CLIC4
EMG1
GPR180
KPNA3
NAP1L1
NT5C3A
NUDC
PATL1
PGAP2
PPAN-P2RY11
RNF2
RPL22L1
SRSF3
STIP1
TBRG4
UBE2R2
ZNF184
ZNF85
AHI1
ABHD10
ACACA
BIRC6
EBAG9
HCFC1
IFRD1
MRPS18B
PIGA
PTBP2
RAD23B
SPAG9
TARS
ZNF138
ABCB10
ACP1
ARID2
BMPR1A
C2orf43
C5orf30
CIRH1A
DCPS
DDX46
DSCR3
EIF3B
EXOC4
FKBP7
FOPNL
G3BP1
GPATCH11
HACD2
HADH
HIST1H1D
HIST1H2BE
HIST2H3A
HIST2H3D
HSP90AA1
KDM1A
KLHDC4
LIAS
METTL16
MRPL3
NF2
PLSCR1
PMF1
RFT1
RMND1
SMARCA5
TCTN2
THEM4
THOC1
TMX1
TNPO3
TUBG1
TXNDC12
UTP15
VPRBP
ZNF724P
ETV5
PKNOX1
NOTCH2
EIF4E
FNBP4
PNN
NIPBL
AP2B1
BCAR3
LCMT2
EFHC1
EAF2
FBXL20
FRAT2
IFNAR1
RNPC3
ZNF518A
ARRDC3
PPP1R10
PPP3CB
ZNF587
CDC42EP4
IFIH1
CFLAR
PMAIP1
GADD45A
ANKRA2
TP53INP1
EZH2
STK17B
FAM72D

## Sheet: p53_targets
BLOC1S2
CDKN1A
SESN1
C12orf5
FBXO22
MDM2
RPS27L
TNFRSF10B
DDB2
RRM2B
DCP1B
PLK3
FAS
GADD45A
PTP4A1
ACTA2
BBC3
TRIAP1
PLK2
SLC12A4
PRDM1
AEN
BAX
EDA2R
RAP2B
C17orf89
BTG2
TP53INP1
ZMAT3
ASCC3
CCNG1
PHLDA3
PLXNB2
TRIM22
GPR87
CPEB2
LIF
POLH
XPC
GDF15
PPM1D
FAM198B
FBXW7
SERTAD1
TRAF4
PHPT1
NTPCR
ZNF219
ABCA12
DHRS3
NUPR1
PDE4C
ZNF337
SLC30A1
PIDD1
ASTN2
EPS8L2
ZNF561
TM7SF3
TMEM68
RABGGTA
DRAM1
ANKRA2
SUSD6
SESN2
PRKAB1
ORAI3
ZNF79
NINJ1
E2F7
ENTHD2
REV3L
SMEK1
PCNA
RPS19
S100A2
TYMSOS
EDN2
LMNA
KCNN4
FCHO2
MGRN1
NKAIN4
TRIM32
C17orf82
PADI4
APOBEC3H
RAD51C
PMAIP1
TSKU
CYSRT1
GPX1
TGS1
SPATA18
AMZ2
SFN
VWCE
SRA1
GPC1
LRP1
NYNRIN
ISCU
TP53I3
GRHL3
IKBIP
PANK1
APAF1
HSPA4L
SLC25A45
SDPR
GBE1
CCDC90B
CMBL
CROT
NADSYN1
SULF2
CSF1
RNF19B
PRKAB2
FAM210B
DUSP14
SERPINB5
IGFBP7
MAST4
MCC
ACER2
TNFRSF10A
NHLH2
TUBB6
ARHGAP42
SARS
ABCB6
ALDH1A3
TRIP6
C10orf32
PARD6B
RGMA
GNAI1
TSPAN11
MLF2
TANC1
TMEM64
AK3
DYRK3
LCE1E
MFAP3L
SERPINE1
POU3F1
PTEN
SAC3D1
FDXR
COL7A1
DDR1
EI24
CDIP1
FAM212B
CEL
IGDCC4
ARAP1
EPM2AIP1
ETV7
MAP3K12
MRPL49
CFLAR
KIAA1217
LRPAP1
SMAD3
TCAIM
TLR3
RETSAT
PSTPIP2
STAT3
APOBEC3C
EPHA2
TNFRSF10D
CSNK1G1
ITPKC
RALGAPB
TMEM131
CLP1
MFGE8
TRIM35
ARFGEF2
KCTD1
SYNC
TNFRSF10C
IRF2BPL
SEMA3B
BBS2
KLHL12
SCRIB
FBN2
CDC42SE1
EFCAB10
RIN1
UQCC1
ZC3HAV1
ZNF423
BCL9L
CNOT6
CPSF4
IER3
KIAA0430
LNPEP
POU2F2
RAB1A
SOCS4
TNFAIP8
CHST14
GNAS
RCBTB1
TET2
DGKA
ANXA4
WDR63
SLC4A11
RGL1
TMEM63B
ATF3
BTBD10
BRMS1L
FAM98C
HHAT
CD82
RFK
RNF144B
COBLL1
HRAS
ZNF37A
FLRT2
IER5
LPXN
2018-03-08
MRPL39
USP15
AGBL5
BHLHE40
GABARAPL2
GSS
HEXIM1
NEFL
PPP1R3C
KRT8
SCN2A
TRIB1
UTP3
VCAN
CDH8
F5
FCHSD2
MUC2
NDUFV3
TP53
YAP1
CYFIP2
STX6
BLCAP
EML2
ADCK3
EFNB1
MON2
BTG1
C12orf45
PARD6G
SYTL1
ZNF385A
CLCA2
KRT15
BCL2L1
DNAJB5
MICALL1
PML
RRAD
TEAD3
WDR81
EID2B
FAM84B
KLHDC7A
RGS16
BCL10
HIST2H2BE
NCEH1
SLC9A1
TLCD1
AKAP9
BCL6
ICOSLG
ISYNA1
ITGA3
LIMA1
SNX2
ZNF564
ADIRF
APOD
GREB1
MBD5
OBSL1
PBLD
POLR2H
PPFIBP1
PRKD2
SMAD5
TRUB1
TXNIP
GCH1
HES1
PRRG2
SFXN5
SLC46A1
SUPT7L
TMEM243
